# Supplementary material for: Comparative analysis of the genomes of Stylophora pistillata and Acropora digitifera provides evidence for extensive differences between species of corals
Source: Sci Rep. 2017 Dec 14;7:17583. doi: 10.1038/s41598-017-17484-x (PMC5730576; doi:10.1038/s41598-017-17484-x)
Supplement: Supplementary file 2 — Supplementary Dataset [file 41598_2017_17484_MOESM2_ESM.xls]

## Sheet: Dataset S1
Dataset S1. One-to-one orthologs.
S. pistillata	A. digitifera
Spis3283	adi_v1.08393
Spis6898	adi_v1.07326
Spis13513	adi_v1.09134
Spis16168	adi_v1.03710
Spis20024	adi_v1.05363
Spis6714	adi_v1.18355
Spis12423	adi_v1.09968
Spis11137	adi_v1.11785
Spis1466	adi_v1.16601
Spis17361	adi_v1.20307
Spis15256.t2	adi_v1.19182
Spis16288.t1	adi_v1.13255
Spis3284	adi_v1.10717
Spis2408	adi_v1.14582
Spis3761	adi_v1.14258
Spis26	adi_v1.19517
Spis1475	adi_v1.13150
Spis1867	adi_v1.20214
Spis14851	adi_v1.08195
Spis5537	adi_v1.09573
Spis1473	adi_v1.18643
Spis9946	adi_v1.01248
Spis18624	adi_v1.06367
Spis16096	adi_v1.13420
Spis5555	adi_v1.01503
Spis9031	adi_v1.13671
Spis764	adi_v1.03049
Spis1341.t1	adi_v1.05755
Spis17029	adi_v1.03375
Spis17471	adi_v1.20405
Spis10247.t2	adi_v1.10311
Spis10028	adi_v1.03981
Spis67	adi_v1.24062
Spis116	adi_v1.03348
Spis5525	adi_v1.16049
Spis5324	adi_v1.13854
Spis6767	adi_v1.10227
Spis8363.t1	adi_v1.18396
Spis18991	adi_v1.16170
Spis1472	adi_v1.18644
Spis17207	adi_v1.16806
Spis13203	adi_v1.07078
Spis6381	adi_v1.06151
Spis5962	adi_v1.17907
Spis5982	adi_v1.17224
Spis4406	adi_v1.03610
Spis16900	adi_v1.09010
Spis17876	adi_v1.05270
Spis7866	adi_v1.00468
Spis8043	adi_v1.04559
Spis7685	adi_v1.15783
Spis76	adi_v1.13134
Spis17202	adi_v1.05282
Spis10380	adi_v1.06899
Spis1134	adi_v1.00613
Spis267.t1	adi_v1.06980
Spis1646	adi_v1.07889
Spis3315	adi_v1.07860
Spis9415	adi_v1.16292
Spis6510	adi_v1.10338
Spis13182	adi_v1.15665
Spis17679	adi_v1.06840
Spis2513	adi_v1.04864
Spis8578	adi_v1.09473
Spis1143	adi_v1.03506
Spis1797	adi_v1.15549
Spis18093	adi_v1.06182
Spis12479.t3	adi_v1.10893
Spis12105	adi_v1.16428
Spis15911	adi_v1.20303
Spis8361.t1	adi_v1.18394
Spis14784	adi_v1.24586
Spis9358.t1	adi_v1.23864
Spis13876	adi_v1.09005
Spis2482	adi_v1.13735
Spis1471	adi_v1.02303
Spis4277	adi_v1.05106
Spis8031	adi_v1.10011
Spis73	adi_v1.24685
Spis10067	adi_v1.20013
Spis16033.t1	adi_v1.04638
Spis13606	adi_v1.12439
Spis2821	adi_v1.10583
Spis868	adi_v1.18068
Spis2677.t1	adi_v1.17939
Spis14057	adi_v1.11729
Spis16600	adi_v1.05553
Spis4675	adi_v1.10270
Spis4662.t1	adi_v1.14903
Spis840	adi_v1.18036
Spis3470	adi_v1.01106
Spis9438.t1	adi_v1.10807
Spis1184.t1	adi_v1.05792
Spis8032	adi_v1.10013
Spis3276	adi_v1.16589
Spis6858.t1	adi_v1.19435
Spis11859	adi_v1.13046
Spis5541	adi_v1.10229
Spis22735	adi_v1.23398
Spis10136	adi_v1.03854
Spis14637	adi_v1.05628
Spis20353	adi_v1.01278
Spis10540	adi_v1.23884
Spis17781.t1	adi_v1.04631
Spis4776	adi_v1.02830
Spis5512	adi_v1.01551
Spis20620	adi_v1.04629
Spis2512	adi_v1.14680
Spis6385.t1	adi_v1.06154
Spis9349	adi_v1.13885
Spis5531	adi_v1.23176
Spis4513	adi_v1.05134
Spis1695	adi_v1.24608
Spis12422	adi_v1.09954
Spis3769	adi_v1.17175
Spis673	adi_v1.12163
Spis22263	adi_v1.11668
Spis13144	adi_v1.06990
Spis2922	adi_v1.14804
Spis3925	adi_v1.07516
Spis12813	adi_v1.15280
Spis14767	adi_v1.08565
Spis1146.t1	adi_v1.03505
Spis21165	adi_v1.15226
Spis17891	adi_v1.24579
Spis3064	adi_v1.04746
Spis1655	adi_v1.10323
Spis12681	adi_v1.06910
Spis18896.t1	adi_v1.14855
Spis3441	adi_v1.21782
Spis5038	adi_v1.16025
Spis1041	adi_v1.22869
Spis18290.t1	adi_v1.01169
Spis869	adi_v1.18067
Spis867	adi_v1.24340
Spis18014	adi_v1.15702
Spis9540	adi_v1.06954
Spis15084	adi_v1.16387
Spis12901	adi_v1.06189
Spis8980	adi_v1.09745
Spis2675	adi_v1.17937
Spis13398.t1	adi_v1.17221
Spis4057	adi_v1.03278
Spis3206	adi_v1.17921
Spis12026	adi_v1.09277
Spis1329	adi_v1.08445
Spis14352	adi_v1.05031
Spis8954	adi_v1.02852
Spis3352	adi_v1.02085
Spis19219	adi_v1.03571
Spis3502	adi_v1.23023
Spis3086	adi_v1.10724
Spis23569	adi_v1.21187
Spis19214.t1	adi_v1.16139
Spis13183.t1	adi_v1.02765
Spis5058.t2	adi_v1.15123
Spis21118	adi_v1.07060
Spis1998	adi_v1.12519
Spis3131	adi_v1.05279
Spis8489	adi_v1.03233
Spis12127	adi_v1.05883
Spis16314	adi_v1.23658
Spis9922.t2	adi_v1.04222
Spis2762	adi_v1.02718
Spis8052.t1	adi_v1.19861
Spis1645	adi_v1.17100
Spis8354	adi_v1.15809
Spis16862	adi_v1.03815
Spis15900	adi_v1.02196
Spis14725	adi_v1.03202
Spis19840	adi_v1.12959
Spis1428	adi_v1.00961
Spis22283	adi_v1.13597
Spis20525	adi_v1.19371
Spis763	adi_v1.03050
Spis5869	adi_v1.02190
Spis3993	adi_v1.04502
Spis16245	adi_v1.16057
Spis21548	adi_v1.06449
Spis9736	adi_v1.19074
Spis4808	adi_v1.09855
Spis22386	adi_v1.04771
Spis315	adi_v1.06175
Spis13239.t2	adi_v1.14718
Spis14633	adi_v1.08403
Spis10659	adi_v1.11490
Spis3296	adi_v1.08189
Spis11472	adi_v1.17267
Spis4165	adi_v1.04116
Spis5819	adi_v1.22470
Spis11149	adi_v1.00844
Spis4492	adi_v1.15425
Spis16426	adi_v1.12609
Spis19454	adi_v1.03891
Spis16599	adi_v1.05552
Spis3306	adi_v1.01962
Spis8325	adi_v1.04799
Spis5228	adi_v1.10433
Spis18081	adi_v1.08889
Spis1091	adi_v1.15871
Spis7385	adi_v1.09926
Spis12981	adi_v1.07180
Spis1824	adi_v1.11422
Spis3250	adi_v1.04239
Spis10348	adi_v1.13474
Spis3473	adi_v1.01031
Spis9096	adi_v1.00553
Spis7014	adi_v1.03014
Spis12617	adi_v1.24448
Spis9292	adi_v1.12829
Spis427.t1	adi_v1.24091
Spis4750	adi_v1.15097
Spis6053.t2	adi_v1.17236
Spis10953	adi_v1.05788
Spis12768	adi_v1.18775
Spis20499	adi_v1.11599
Spis12539.t1	adi_v1.00842
Spis4789	adi_v1.10205
Spis18714	adi_v1.09067
Spis6188.t1	adi_v1.08382
Spis2520	adi_v1.01708
Spis18726	adi_v1.22519
Spis4754	adi_v1.13289
Spis8199	adi_v1.00809
Spis4857	adi_v1.08641
Spis12517.t2	adi_v1.10238
Spis1520	adi_v1.05139
Spis4910	adi_v1.08244
Spis7004	adi_v1.13302
Spis11741.t1	adi_v1.11035
Spis13607	adi_v1.12438
Spis21194	adi_v1.05459
Spis4052	adi_v1.24194
Spis8457	adi_v1.13754
Spis12229	adi_v1.16522
Spis1169	adi_v1.19180
Spis8326.t1	adi_v1.04793
Spis5	adi_v1.11643
Spis19542.t1	adi_v1.05785
Spis16761	adi_v1.08415
Spis16144	adi_v1.21155
Spis6866	adi_v1.01195
Spis5868.t2	adi_v1.02184
Spis17100	adi_v1.14019
Spis1105	adi_v1.08932
Spis175	adi_v1.03789
Spis16440	adi_v1.18885
Spis12189	adi_v1.11820
Spis4810	adi_v1.21483
Spis12377	adi_v1.18181
Spis4266	adi_v1.05115
Spis7368	adi_v1.01512
Spis9314	adi_v1.18095
Spis16901	adi_v1.09009
Spis6540	adi_v1.12512
Spis1746	adi_v1.13880
Spis8977	adi_v1.18340
Spis23	adi_v1.11706
Spis23196	adi_v1.09738
Spis9204	adi_v1.03987
Spis11475.t1	adi_v1.10483
Spis18177	adi_v1.04852
Spis1789	adi_v1.12343
Spis16743	adi_v1.07477
Spis20690	adi_v1.20273
Spis19392	adi_v1.13081
Spis10155	adi_v1.09606
Spis10658.t1	adi_v1.14559
Spis19559.t1	adi_v1.09584
Spis12373	adi_v1.05589
Spis20209	adi_v1.21153
Spis725	adi_v1.00193
Spis16089	adi_v1.13411
Spis4516	adi_v1.11353
Spis21086	adi_v1.22999
Spis565	adi_v1.15021
Spis11320	adi_v1.12877
Spis4700	adi_v1.08504
Spis2542	adi_v1.15309
Spis18162	adi_v1.14781
Spis7945	adi_v1.05713
Spis4272	adi_v1.05110
Spis5173	adi_v1.12194
Spis2392	adi_v1.07947
Spis16108	adi_v1.18921
Spis2103	adi_v1.10220
Spis4657	adi_v1.14908
Spis3792	adi_v1.15128
Spis17732	adi_v1.01809
Spis8179.t1	adi_v1.20041
Spis8192	adi_v1.06446
Spis3382	adi_v1.00160
Spis5978	adi_v1.14268
Spis4069	adi_v1.12916
Spis4777.t1	adi_v1.02831
Spis19285.t1	adi_v1.06774
Spis1452	adi_v1.15112
Spis9429.t1	adi_v1.05518
Spis18728	adi_v1.20227
Spis16645	adi_v1.13058
Spis18766	adi_v1.18082
Spis5014	adi_v1.12201
Spis6012	adi_v1.10658
Spis5440	adi_v1.14453
Spis1812	adi_v1.06577
Spis15352	adi_v1.20920
Spis16848	adi_v1.03283
Spis3989.t2	adi_v1.17749
Spis3797	adi_v1.12125
Spis5876	adi_v1.02188
Spis11878.t1	adi_v1.09140
Spis19658	adi_v1.02460
Spis4909	adi_v1.18450
Spis12293	adi_v1.02606
Spis2184.t1	adi_v1.19136
Spis12714	adi_v1.10951
Spis2688	adi_v1.01460
Spis18883	adi_v1.11445
Spis6541	adi_v1.12511
Spis17113	adi_v1.14028
Spis16559	adi_v1.08340
Spis13886	adi_v1.14018
Spis12662	adi_v1.04889
Spis20855	adi_v1.04300
Spis9453	adi_v1.14674
Spis17307.t1	adi_v1.06238
Spis7590	adi_v1.01011
Spis17109	adi_v1.14025
Spis6692.t1	adi_v1.22366
Spis21012	adi_v1.02602
Spis9974	adi_v1.12400
Spis19296	adi_v1.07055
Spis14604	adi_v1.01675
Spis11874	adi_v1.09143
Spis7954	adi_v1.04610
Spis14160	adi_v1.23538
Spis11161.t1	adi_v1.16155
Spis601	adi_v1.09935
Spis17860	adi_v1.07640
Spis21969	adi_v1.24344
Spis20914	adi_v1.03721
Spis2524	adi_v1.12077
Spis1239	adi_v1.08235
Spis3504	adi_v1.23025
Spis6289	adi_v1.11272
Spis19406	adi_v1.07255
Spis16204.t1	adi_v1.16459
Spis16492	adi_v1.24662
Spis13220.t1	adi_v1.24642
Spis9641	adi_v1.14398
Spis18251	adi_v1.08368
Spis17347	adi_v1.08915
Spis16219	adi_v1.01290
Spis1190	adi_v1.04228
Spis19698	adi_v1.09445
Spis14256	adi_v1.09780
Spis20881	adi_v1.03449
Spis8252.t2	adi_v1.15761
Spis10338.t1	adi_v1.05805
Spis9860.t2	adi_v1.23920
Spis6879	adi_v1.07311
Spis1875.t1	adi_v1.00459
Spis657	adi_v1.09871
Spis11387	adi_v1.07302
Spis12804	adi_v1.09018
Spis22711	adi_v1.03561
Spis1835	adi_v1.08332
Spis7772	adi_v1.20010
Spis15339	adi_v1.09915
Spis20971	adi_v1.01113
Spis417	adi_v1.00695
Spis1368	adi_v1.11516
Spis7421	adi_v1.02759
Spis6655	adi_v1.13283
Spis2913	adi_v1.18462
Spis11992	adi_v1.09675
Spis2378	adi_v1.06284
Spis7104	adi_v1.13521
Spis6064	adi_v1.06745
Spis11763.t1	adi_v1.21683
Spis2546	adi_v1.05529
Spis13852	adi_v1.10427
Spis1225.t1	adi_v1.07190
Spis2065	adi_v1.09326
Spis11256.t1	adi_v1.23549
Spis11489	adi_v1.10485
Spis2812.t2	adi_v1.15255
Spis10997	adi_v1.11915
Spis10248	adi_v1.10310
Spis10387	adi_v1.13605
Spis1093	adi_v1.15873
Spis1021	adi_v1.02039
Spis7636	adi_v1.16453
Spis6993	adi_v1.02089
Spis14182	adi_v1.16945
Spis17436	adi_v1.00294
Spis4670.t1	adi_v1.08523
Spis7086	adi_v1.17431
Spis2460.t1	adi_v1.10628
Spis590	adi_v1.08714
Spis8059	adi_v1.00991
Spis5000	adi_v1.08212
Spis6852	adi_v1.10690
Spis646	adi_v1.17688
Spis6548	adi_v1.19411
Spis14110	adi_v1.13829
Spis19427	adi_v1.12012
Spis12818.t1	adi_v1.04028
Spis17874	adi_v1.07647
Spis6207	adi_v1.00880
Spis7375	adi_v1.01343
Spis9592	adi_v1.12588
Spis21223	adi_v1.12175
Spis1268	adi_v1.01111
Spis10541	adi_v1.01233
Spis6268	adi_v1.01318
Spis142	adi_v1.04585
Spis9370	adi_v1.06015
Spis18759	adi_v1.12181
Spis20446	adi_v1.18424
Spis22360	adi_v1.19957
Spis2681	adi_v1.01465
Spis22126	adi_v1.11383
Spis2033	adi_v1.04053
Spis9215.t3	adi_v1.06819
Spis21989	adi_v1.04045
Spis736	adi_v1.14925
Spis5489	adi_v1.18309
Spis16241	adi_v1.00931
Spis6313	adi_v1.04711
Spis5732.t1	adi_v1.02628
Spis187	adi_v1.22069
Spis20570	adi_v1.14514
Spis1741	adi_v1.20784
Spis2114	adi_v1.15118
Spis18089	adi_v1.06180
Spis5445	adi_v1.08253
Spis14068	adi_v1.08261
Spis9108.t1	adi_v1.21535
Spis5922	adi_v1.17121
Spis18772	adi_v1.24106
Spis7911	adi_v1.02121
Spis1355	adi_v1.11209
Spis7336	adi_v1.01086
Spis4419	adi_v1.09569
Spis16439	adi_v1.01851
Spis11066	adi_v1.07487
Spis624	adi_v1.15329
Spis909.t1	adi_v1.02206
Spis4780.t1	adi_v1.08800
Spis6118	adi_v1.21716
Spis7424	adi_v1.02762
Spis8935	adi_v1.16742
Spis15086	adi_v1.16385
Spis3721	adi_v1.12631
Spis2663	adi_v1.01470
Spis6749	adi_v1.02380
Spis1796	adi_v1.01418
Spis14353.t1	adi_v1.05032
Spis453	adi_v1.12771
Spis6007	adi_v1.11054
Spis7643.t1	adi_v1.16449
Spis588	adi_v1.05890
Spis9214	adi_v1.06820
Spis4658	adi_v1.14907
Spis2165	adi_v1.17293
Spis14647	adi_v1.14646
Spis6694	adi_v1.22363
Spis18982	adi_v1.11413
Spis17069	adi_v1.12935
Spis7958	adi_v1.04605
Spis702	adi_v1.08602
Spis1692	adi_v1.14689
Spis578	adi_v1.24413
Spis15420	adi_v1.02409
Spis20120	adi_v1.01532
Spis16449	adi_v1.00109
Spis12010	adi_v1.18606
Spis758	adi_v1.19084
Spis4790	adi_v1.12324
Spis10273	adi_v1.03844
Spis5929	adi_v1.06086
Spis19539	adi_v1.05925
Spis14356	adi_v1.10527
Spis8425.t2	adi_v1.16628
Spis15057	adi_v1.12223
Spis11843	adi_v1.05664
Spis11737	adi_v1.11031
Spis19329	adi_v1.06749
Spis10358	adi_v1.04788
Spis5902	adi_v1.12430
Spis24454	adi_v1.15563
Spis6005	adi_v1.04277
Spis17232	adi_v1.10663
Spis17316	adi_v1.04952
Spis5641	adi_v1.22128
Spis15107	adi_v1.00027
Spis2679	adi_v1.01467
Spis6946	adi_v1.23263
Spis15360	adi_v1.16166
Spis1308	adi_v1.00819
Spis3134	adi_v1.05277
Spis870	adi_v1.20198
Spis3291	adi_v1.15287
Spis18794	adi_v1.06295
Spis14360	adi_v1.13811
Spis1142	adi_v1.03503
Spis13671	adi_v1.02942
Spis3978	adi_v1.13957
Spis68	adi_v1.24063
Spis7238	adi_v1.08486
Spis1197	adi_v1.09244
Spis831.t1	adi_v1.02325
Spis6325	adi_v1.05958
Spis3539.t1	adi_v1.16807
Spis17177	adi_v1.11065
Spis14133	adi_v1.12559
Spis24930	adi_v1.03175
Spis19657	adi_v1.02461
Spis5733.t1	adi_v1.02627
Spis7380	adi_v1.09929
Spis20026	adi_v1.05362
Spis10970	adi_v1.09238
Spis22332	adi_v1.19704
Spis9205	adi_v1.20680
Spis3513	adi_v1.05605
Spis3298	adi_v1.24238
Spis7971	adi_v1.18080
Spis21518	adi_v1.10536
Spis1754	adi_v1.16543
Spis2440.t1	adi_v1.12264
Spis14081	adi_v1.18133
Spis4711	adi_v1.04820
Spis645.t2	adi_v1.17690
Spis1132	adi_v1.19158
Spis15480	adi_v1.11130
Spis2771	adi_v1.06661
Spis2511	adi_v1.14682
Spis17724.t1	adi_v1.21084
Spis3087	adi_v1.10723
Spis16057	adi_v1.04035
Spis18323	adi_v1.19907
Spis4901	adi_v1.21632
Spis8391.t1	adi_v1.09381
Spis6422.t1	adi_v1.15120
Spis17942	adi_v1.22685
Spis2152	adi_v1.19133
Spis4671.t2	adi_v1.08524
Spis7591	adi_v1.08734
Spis4665	adi_v1.20853
Spis12099	adi_v1.07683
Spis3052	adi_v1.05027
Spis9615.t1	adi_v1.09649
Spis16164	adi_v1.08395
Spis6132	adi_v1.09145
Spis1462	adi_v1.16599
Spis18944	adi_v1.19519
Spis6745	adi_v1.02375
Spis10711.t1	adi_v1.02623
Spis20269	adi_v1.10700
Spis11723.t2	adi_v1.08276
Spis1585	adi_v1.15144
Spis5688	adi_v1.14853
Spis8420	adi_v1.06718
Spis18849.t1	adi_v1.20461
Spis9111	adi_v1.21532
Spis9334.t1	adi_v1.03365
Spis7847.t1	adi_v1.07880
Spis11478	adi_v1.22818
Spis17752	adi_v1.23396
Spis7096	adi_v1.13513
Spis17111.t3	adi_v1.14027
Spis16736	adi_v1.09188
Spis1081.t1	adi_v1.11538
Spis12569	adi_v1.12808
Spis14319.t3	adi_v1.20152
Spis5881	adi_v1.17705
Spis20876	adi_v1.10791
Spis5012	adi_v1.12203
Spis2988	adi_v1.13632
Spis8904	adi_v1.16035
Spis14963	adi_v1.10638
Spis12233	adi_v1.01094
Spis10339	adi_v1.05797
Spis4261	adi_v1.13577
Spis19171	adi_v1.08629
Spis11758	adi_v1.19529
Spis2665	adi_v1.01473
Spis510.t1	adi_v1.18769
Spis3958	adi_v1.02472
Spis2692	adi_v1.22605
Spis14547	adi_v1.08622
Spis8453	adi_v1.10115
Spis6369	adi_v1.18023
Spis751.t1	adi_v1.14061
Spis182	adi_v1.05431
Spis6796	adi_v1.08847
Spis9359	adi_v1.24013
Spis22954	adi_v1.05631
Spis12772	adi_v1.24482
Spis7217	adi_v1.00177
Spis2993.t1	adi_v1.06384
Spis9409	adi_v1.02556
Spis14373	adi_v1.07011
Spis14601	adi_v1.00896
Spis11654	adi_v1.07305
Spis21602	adi_v1.08675
Spis16627	adi_v1.08770
Spis14375	adi_v1.13267
Spis12098	adi_v1.07682
Spis15062.t1	adi_v1.20120
Spis3531	adi_v1.21553
Spis5074	adi_v1.02493
Spis9601.t1	adi_v1.00822
Spis4798	adi_v1.15867
Spis11630.t2	adi_v1.07220
Spis15102	adi_v1.09263
Spis7364	adi_v1.00834
Spis6029.t1	adi_v1.06243
Spis8938.t1	adi_v1.20368
Spis21806	adi_v1.06845
Spis163	adi_v1.03436
Spis2867	adi_v1.14271
Spis3411	adi_v1.02870
Spis12900	adi_v1.13344
Spis6555.t1	adi_v1.14585
Spis2533	adi_v1.16685
Spis8356	adi_v1.18390
Spis9908	adi_v1.21322
Spis13803	adi_v1.13984
Spis13680	adi_v1.21623
Spis6693	adi_v1.22365
Spis13971	adi_v1.17301
Spis1925	adi_v1.16818
Spis1189	adi_v1.04229
Spis18520	adi_v1.14608
Spis13314	adi_v1.13759
Spis7734.t1	adi_v1.10349
Spis4735	adi_v1.08508
Spis1537	adi_v1.20051
Spis14474	adi_v1.21968
Spis7229	adi_v1.20690
Spis1084	adi_v1.11533
Spis2176	adi_v1.17795
Spis8167	adi_v1.19784
Spis185	adi_v1.12579
Spis20673	adi_v1.06252
Spis10268	adi_v1.21011
Spis7101	adi_v1.13518
Spis9633	adi_v1.19439
Spis14673	adi_v1.18741
Spis7246	adi_v1.05185
Spis3776.t1	adi_v1.17589
Spis7523	adi_v1.22299
Spis14609.t1	adi_v1.01671
Spis9640.t1	adi_v1.14397
Spis17846	adi_v1.03402
Spis9902	adi_v1.17169
Spis16190.t1	adi_v1.23358
Spis13826	adi_v1.13097
Spis15679	adi_v1.05336
Spis1871	adi_v1.10027
Spis5366	adi_v1.19300
Spis20416	adi_v1.01769
Spis16034	adi_v1.04637
Spis18584	adi_v1.09313
Spis10197	adi_v1.05494
Spis8703.t2	adi_v1.10170
Spis2523	adi_v1.01706
Spis9229.t1	adi_v1.10395
Spis9197.t2	adi_v1.18351
Spis14660	adi_v1.15699
Spis974	adi_v1.10030
Spis5699	adi_v1.10048
Spis7917	adi_v1.12986
Spis19654	adi_v1.02464
Spis801	adi_v1.02213
Spis13873	adi_v1.13082
Spis15193	adi_v1.02776
Spis818	adi_v1.05395
Spis16086	adi_v1.01958
Spis21416	adi_v1.11281
Spis4139	adi_v1.05869
Spis22375	adi_v1.24621
Spis11386	adi_v1.07301
Spis11924	adi_v1.23498
Spis7680	adi_v1.23234
Spis19032	adi_v1.10889
Spis15742	adi_v1.02982
Spis14051	adi_v1.11722
Spis12228	adi_v1.16521
Spis2137	adi_v1.19939
Spis6698.t1	adi_v1.01819
Spis2381	adi_v1.01727
Spis20953	adi_v1.03683
Spis3271	adi_v1.09983
Spis291	adi_v1.14665
Spis9382	adi_v1.06739
Spis20261	adi_v1.13240
Spis14046	adi_v1.15331
Spis6730	adi_v1.13850
Spis17970	adi_v1.13752
Spis21640	adi_v1.04940
Spis19951	adi_v1.03738
Spis18586	adi_v1.09311
Spis8539	adi_v1.20974
Spis9176	adi_v1.23936
Spis16313	adi_v1.23657
Spis12816.t1	adi_v1.04030
Spis1362	adi_v1.08065
Spis14661	adi_v1.15698
Spis19455	adi_v1.03894
Spis15023	adi_v1.12798
Spis7634	adi_v1.16456
Spis12295	adi_v1.02608
Spis2893	adi_v1.01884
Spis11912	adi_v1.07908
Spis22289	adi_v1.19589
Spis5066.t1	adi_v1.02426
Spis9112	adi_v1.21531
Spis5715	adi_v1.18754
Spis8393.t1	adi_v1.01666
Spis12006	adi_v1.12576
Spis5416.t1	adi_v1.04961
Spis3948	adi_v1.09467
Spis1135.t2	adi_v1.00612
Spis9286	adi_v1.13783
Spis2924	adi_v1.04533
Spis10404	adi_v1.09088
Spis1380	adi_v1.09304
Spis18391	adi_v1.06860
Spis23078	adi_v1.04880
Spis4067	adi_v1.12914
Spis20877	adi_v1.10790
Spis13136	adi_v1.01863
Spis4447	adi_v1.05174
Spis12458	adi_v1.06503
Spis20118	adi_v1.01530
Spis6178	adi_v1.07792
Spis10278	adi_v1.11197
Spis12814.t1	adi_v1.15279
Spis18867	adi_v1.05826
Spis9324	adi_v1.18102
Spis18338	adi_v1.14274
Spis2100	adi_v1.19471
Spis2838	adi_v1.01474
Spis12378	adi_v1.18649
Spis10112.t1	adi_v1.17658
Spis3227.t1	adi_v1.04041
Spis14742.t1	adi_v1.09407
Spis7355	adi_v1.14976
Spis3192.t1	adi_v1.24242
Spis1090	adi_v1.15870
Spis4683	adi_v1.20858
Spis18547	adi_v1.11314
Spis6168	adi_v1.19095
Spis4650	adi_v1.16493
Spis56	adi_v1.03842
Spis11527	adi_v1.05300
Spis18145	adi_v1.00972
Spis6785	adi_v1.21400
Spis537	adi_v1.17020
Spis2816	adi_v1.09603
Spis9634	adi_v1.22968
Spis2409	adi_v1.14583
Spis4656.t1	adi_v1.14910
Spis1453	adi_v1.07264
Spis8257.t1	adi_v1.18888
Spis20298.t1	adi_v1.02185
Spis6228	adi_v1.01078
Spis18384	adi_v1.16723
Spis14084	adi_v1.13740
Spis16352	adi_v1.03951
Spis587	adi_v1.05891
Spis17537	adi_v1.09055
Spis810.t1	adi_v1.17104
Spis9211	adi_v1.06823
Spis6966	adi_v1.07129
Spis8576.t2	adi_v1.22060
Spis15257	adi_v1.19183
Spis19693	adi_v1.22282
Spis19787	adi_v1.04375
Spis12659	adi_v1.04893
Spis3932.t2	adi_v1.16813
Spis7395	adi_v1.17375
Spis4335	adi_v1.02626
Spis11136	adi_v1.23123
Spis18741	adi_v1.10567
Spis9410.t1	adi_v1.02555
Spis12005	adi_v1.12577
Spis15753	adi_v1.18959
Spis11484	adi_v1.02687
Spis16742	adi_v1.05557
Spis19561	adi_v1.09582
Spis18842	adi_v1.17557
Spis4833.t2	adi_v1.03954
Spis6753	adi_v1.23197
Spis16170	adi_v1.06518
Spis9456	adi_v1.20839
Spis13579	adi_v1.01144
Spis10723	adi_v1.06465
Spis20638	adi_v1.00624
Spis960	adi_v1.04507
Spis7266	adi_v1.16778
Spis2541	adi_v1.15308
Spis14263	adi_v1.00085
Spis7795	adi_v1.21764
Spis3054	adi_v1.10525
Spis19184	adi_v1.16321
Spis3399	adi_v1.14780
Spis19776	adi_v1.14800
Spis13400	adi_v1.16006
Spis10724	adi_v1.06464
Spis20577	adi_v1.08555
Spis14134	adi_v1.12560
Spis16325	adi_v1.15360
Spis10911	adi_v1.04244
Spis22340	adi_v1.12529
Spis3931	adi_v1.16812
Spis4051	adi_v1.24195
Spis786	adi_v1.16396
Spis301	adi_v1.16661
Spis10069	adi_v1.20011
Spis20805	adi_v1.13586
Spis553	adi_v1.02455
Spis2263	adi_v1.02517
Spis17150	adi_v1.19993
Spis13324	adi_v1.17645
Spis841.t1	adi_v1.18035
Spis647	adi_v1.09861
Spis4791	adi_v1.07211
Spis15183	adi_v1.20466
Spis17115	adi_v1.14153
Spis12534	adi_v1.00752
Spis7588	adi_v1.09684
Spis1570	adi_v1.11192
Spis16491	adi_v1.24663
Spis1798	adi_v1.10058
Spis1212	adi_v1.08254
Spis20627	adi_v1.13506
Spis5429	adi_v1.14379
Spis2198	adi_v1.23628
Spis6535	adi_v1.12517
Spis17008	adi_v1.03082
Spis3183	adi_v1.04777
Spis12700	adi_v1.02124
Spis3714	adi_v1.20191
Spis454	adi_v1.08913
Spis15660.t1	adi_v1.22100
Spis4267	adi_v1.05114
Spis9033	adi_v1.13670
Spis17037.t1	adi_v1.15951
Spis8221.t2	adi_v1.07538
Spis14458	adi_v1.02168
Spis1676	adi_v1.04340
Spis11908	adi_v1.23433
Spis1877	adi_v1.04211
Spis23480	adi_v1.09533
Spis23200	adi_v1.11289
Spis1568	adi_v1.05989
Spis16199.t1	adi_v1.10015
Spis241	adi_v1.16411
Spis16680	adi_v1.20443
Spis9584	adi_v1.09233
Spis7005	adi_v1.15661
Spis7506	adi_v1.11437
Spis2497	adi_v1.14866
Spis5013.t1	adi_v1.12202
Spis9212	adi_v1.06822
Spis5911	adi_v1.21299
Spis11047	adi_v1.19572
Spis2943	adi_v1.13143
Spis6137	adi_v1.19378
Spis5815	adi_v1.22468
Spis1732.t1	adi_v1.07620
Spis5622	adi_v1.03474
Spis21029	adi_v1.11634
Spis19272	adi_v1.15973
Spis3305	adi_v1.01961
Spis538	adi_v1.17021
Spis7546	adi_v1.14840
Spis17124	adi_v1.23462
Spis2353	adi_v1.01398
Spis16806	adi_v1.09405
Spis5213.t1	adi_v1.12147
Spis10822	adi_v1.01380
Spis7522	adi_v1.03990
Spis1803	adi_v1.06737
Spis7227.t1	adi_v1.20691
Spis310	adi_v1.07812
Spis18564.t1	adi_v1.16886
Spis5739	adi_v1.06432
Spis1565	adi_v1.11991
Spis9873	adi_v1.01617
Spis18880	adi_v1.18719
Spis11206	adi_v1.16168
Spis14211.t1	adi_v1.08997
Spis20768	adi_v1.01214
Spis8055	adi_v1.15355
Spis6517	adi_v1.07044
Spis19633	adi_v1.03714
Spis14988.t1	adi_v1.09999
Spis11774	adi_v1.19813
Spis16349	adi_v1.14237
Spis10812.t1	adi_v1.07662
Spis14878	adi_v1.14787
Spis9637.t1	adi_v1.14394
Spis8216	adi_v1.05799
Spis6032	adi_v1.03404
Spis11361	adi_v1.00571
Spis7472	adi_v1.13853
Spis21377	adi_v1.16747
Spis18324	adi_v1.19908
Spis1191	adi_v1.17450
Spis11255	adi_v1.23548
Spis12107	adi_v1.13465
Spis14035.t1	adi_v1.18213
Spis2127.t2	adi_v1.08321
Spis4453	adi_v1.04390
Spis12416.t1	adi_v1.14440
Spis17479.t1	adi_v1.23877
Spis9893	adi_v1.01185
Spis6665	adi_v1.01216
Spis13459	adi_v1.01096
Spis862	adi_v1.05483
Spis8213	adi_v1.05798
Spis7085	adi_v1.17430
Spis3092	adi_v1.22443
Spis12303	adi_v1.22117
Spis7707	adi_v1.04011
Spis6874	adi_v1.07328
Spis8921	adi_v1.01581
Spis18237.t1	adi_v1.06681
Spis5785.t1	adi_v1.19603
Spis3105	adi_v1.18473
Spis20270	adi_v1.00802
Spis815.t1	adi_v1.10685
Spis16803	adi_v1.09402
Spis11479	adi_v1.15411
Spis11353	adi_v1.13064
Spis18265	adi_v1.18232
Spis20869	adi_v1.12846
Spis347	adi_v1.10799
Spis21370	adi_v1.21184
Spis4273	adi_v1.05109
Spis11421	adi_v1.22121
Spis5372	adi_v1.12000
Spis4135	adi_v1.07966
Spis951	adi_v1.18718
Spis21008	adi_v1.14152
Spis13918	adi_v1.09717
Spis17564	adi_v1.09048
Spis22336	adi_v1.07452
Spis10040	adi_v1.00427
Spis11680	adi_v1.10826
Spis11722	adi_v1.08275
Spis21852	adi_v1.04297
Spis17422	adi_v1.14016
Spis17875	adi_v1.05272
Spis3541	adi_v1.14862
Spis13779	adi_v1.07645
Spis8519	adi_v1.15053
Spis16633	adi_v1.17981
Spis12556	adi_v1.07018
Spis11884	adi_v1.07618
Spis4010	adi_v1.05579
Spis5242.t1	adi_v1.23688
Spis1286	adi_v1.01923
Spis9230	adi_v1.05677
Spis13925	adi_v1.01190
Spis4072	adi_v1.04924
Spis18712	adi_v1.12034
Spis9957	adi_v1.06009
Spis17285	adi_v1.18898
Spis4496	adi_v1.15372
Spis1357	adi_v1.08872
Spis3607	adi_v1.10368
Spis11791	adi_v1.02447
Spis18172.t1	adi_v1.02402
Spis15741.t1	adi_v1.02981
Spis3380	adi_v1.00158
Spis20551.t1	adi_v1.10608
Spis21260.t1	adi_v1.24604
Spis13265	adi_v1.12404
Spis18387	adi_v1.06857
Spis18709	adi_v1.08480
Spis19311.t1	adi_v1.20471
Spis2170	adi_v1.04551
Spis19245	adi_v1.19271
Spis14615	adi_v1.05851
Spis728	adi_v1.07632
Spis2739	adi_v1.09817
Spis12013	adi_v1.12575
Spis14032	adi_v1.17696
Spis17286.t1	adi_v1.18899
Spis22712	adi_v1.03562
Spis832	adi_v1.12749
Spis18378	adi_v1.01481
Spis19810	adi_v1.02992
Spis12208	adi_v1.22631
Spis17273	adi_v1.14324
Spis21215	adi_v1.09328
Spis15777	adi_v1.17208
Spis7284	adi_v1.12886
Spis19545	adi_v1.05782
Spis17717	adi_v1.11238
Spis954	adi_v1.21954
Spis6726	adi_v1.19638
Spis5092	adi_v1.04405
Spis16794	adi_v1.16536
Spis5179	adi_v1.08697
Spis2310	adi_v1.04733
Spis21681	adi_v1.13765
Spis9118	adi_v1.11450
Spis18612.t1	adi_v1.14868
Spis803	adi_v1.09017
Spis8641	adi_v1.07429
Spis16576	adi_v1.13659
Spis2970	adi_v1.21046
Spis524	adi_v1.02352
Spis6031	adi_v1.00687
Spis10678	adi_v1.08776
Spis2908	adi_v1.03795
Spis17682	adi_v1.11510
Spis12582	adi_v1.10146
Spis20379	adi_v1.14756
Spis7427	adi_v1.02763
Spis5636	adi_v1.16579
Spis3863.t1	adi_v1.06393
Spis19544	adi_v1.05783
Spis15059	adi_v1.12129
Spis19519	adi_v1.09207
Spis5556	adi_v1.01487
Spis4550	adi_v1.04113
Spis7285	adi_v1.22267
Spis2637	adi_v1.09101
Spis16433	adi_v1.11763
Spis6444	adi_v1.24572
Spis3799	adi_v1.14806
Spis7215	adi_v1.00175
Spis4233	adi_v1.14899
Spis1744	adi_v1.05987
Spis654	adi_v1.09868
Spis18993	adi_v1.07245
Spis3665	adi_v1.17095
Spis20790	adi_v1.10357
Spis12546	adi_v1.03913
Spis13919	adi_v1.09718
Spis18792	adi_v1.20365
Spis6504	adi_v1.00521
Spis1810	adi_v1.03359
Spis1073	adi_v1.24703
Spis3294	adi_v1.07434
Spis1714.t1	adi_v1.16909
Spis7455.t1	adi_v1.04207
Spis384	adi_v1.22385
Spis2140	adi_v1.14520
Spis8319	adi_v1.15633
Spis15361	adi_v1.16167
Spis7719	adi_v1.01584
Spis23467	adi_v1.09934
Spis6117	adi_v1.09149
Spis11169	adi_v1.10471
Spis4171	adi_v1.07339
Spis11724	adi_v1.01743
Spis1832	adi_v1.08329
Spis2336	adi_v1.11911
Spis9449	adi_v1.03906
Spis513	adi_v1.02351
Spis8324	adi_v1.04800
Spis17026	adi_v1.03380
Spis20373	adi_v1.04513
Spis6983	adi_v1.02099
Spis13841	adi_v1.20659
Spis11656.t1	adi_v1.07307
Spis21777.t1	adi_v1.09757
Spis17022	adi_v1.03385
Spis12079	adi_v1.11501
Spis7003	adi_v1.13303
Spis16905	adi_v1.10829
Spis15106.t1	adi_v1.22238
Spis8678	adi_v1.24594
Spis11327	adi_v1.14700
Spis14389	adi_v1.14774
Spis3071	adi_v1.18831
Spis19382	adi_v1.14637
Spis149	adi_v1.03434
Spis9106	adi_v1.09074
Spis16390	adi_v1.09356
Spis13127.t2	adi_v1.01856
Spis602	adi_v1.09936
Spis4255	adi_v1.13698
Spis192.t2	adi_v1.19659
Spis10841.t1	adi_v1.00155
Spis21456	adi_v1.08440
Spis9220.t1	adi_v1.10784
Spis8447	adi_v1.23121
Spis1155	adi_v1.19167
Spis13924	adi_v1.01192
Spis12840	adi_v1.08241
Spis14687	adi_v1.17829
Spis1382	adi_v1.09306
Spis4576	adi_v1.06248
Spis2110	adi_v1.17161
Spis18895	adi_v1.10322
Spis11535	adi_v1.05145
Spis2760	adi_v1.15290
Spis5830	adi_v1.22473
Spis4115	adi_v1.00236
Spis14422	adi_v1.00393
Spis9709	adi_v1.19551
Spis17658.t1	adi_v1.24031
Spis15350	adi_v1.20922
Spis14747	adi_v1.05640
Spis6739	adi_v1.02373
Spis13397	adi_v1.15435
Spis11858	adi_v1.13047
Spis7102	adi_v1.13519
Spis125	adi_v1.16914
Spis22337.t2	adi_v1.07453
Spis8773	adi_v1.05214
Spis13870	adi_v1.13084
Spis12231	adi_v1.01093
Spis5299	adi_v1.04762
Spis15370	adi_v1.24505
Spis10267.t2	adi_v1.09045
Spis18390	adi_v1.06859
Spis11437	adi_v1.24209
Spis5433.t1	adi_v1.22764
Spis17753	adi_v1.23397
Spis10600	adi_v1.09644
Spis13942.t1	adi_v1.14932
Spis172	adi_v1.10645
Spis3037	adi_v1.00984
Spis13577.t1	adi_v1.01145
Spis5493	adi_v1.18308
Spis20708	adi_v1.06926
Spis2421	adi_v1.04810
Spis16252	adi_v1.08826
Spis19121	adi_v1.01826
Spis11007	adi_v1.10752
Spis16452	adi_v1.13766
Spis7239.t1	adi_v1.08485
Spis6761	adi_v1.23187
Spis3909	adi_v1.07996
Spis7749	adi_v1.10599
Spis12325.t1	adi_v1.03632
Spis6732	adi_v1.05592
Spis766	adi_v1.03045
Spis18961	adi_v1.19746
Spis9770	adi_v1.15654
Spis1396	adi_v1.14035
Spis4228	adi_v1.00986
Spis12506	adi_v1.02306
Spis5300	adi_v1.04761
Spis16903	adi_v1.10830
Spis13107	adi_v1.15825
Spis15877	adi_v1.11819
Spis2839	adi_v1.01477
Spis15095	adi_v1.16380
Spis20225	adi_v1.10534
Spis16538	adi_v1.08344
Spis769	adi_v1.02318
Spis2386	adi_v1.07949
Spis19655	adi_v1.02463
Spis17191	adi_v1.11026
Spis10504	adi_v1.00795
Spis2713	adi_v1.14915
Spis4640	adi_v1.11744
Spis13512	adi_v1.08940
Spis6777	adi_v1.23153
Spis177	adi_v1.05427
Spis3918	adi_v1.12168
Spis16802	adi_v1.09401
Spis17021	adi_v1.03386
Spis5529.t1	adi_v1.23173
Spis8016	adi_v1.07806
Spis16532	adi_v1.09565
Spis9208	adi_v1.20682
Spis12483	adi_v1.11362
Spis17991	adi_v1.02059
Spis14631	adi_v1.08401
Spis3875	adi_v1.11286
Spis10842	adi_v1.00156
Spis12402	adi_v1.10073
Spis1138	adi_v1.15101
Spis17268	adi_v1.15500
Spis17306	adi_v1.06239
Spis10260	adi_v1.11086
Spis4930	adi_v1.03589
Spis13829	adi_v1.08679
Spis16858	adi_v1.12930
Spis6227	adi_v1.01077
Spis20229	adi_v1.04485
Spis14180	adi_v1.04473
Spis3239	adi_v1.06950
Spis555	adi_v1.02451
Spis17513	adi_v1.13103
Spis10535	adi_v1.01806
Spis19781	adi_v1.24452
Spis20683.t1	adi_v1.12924
Spis8414	adi_v1.05212
Spis55	adi_v1.05510
Spis13558	adi_v1.22457
Spis11846	adi_v1.12573
Spis8790	adi_v1.24687
Spis12728	adi_v1.01164
Spis5057	adi_v1.15124
Spis1547	adi_v1.13449
Spis13856	adi_v1.02069
Spis15071	adi_v1.05615
Spis11156.t3	adi_v1.16150
Spis9076	adi_v1.09034
Spis17975	adi_v1.01068
Spis7851	adi_v1.06622
Spis15622	adi_v1.00136
Spis12011	adi_v1.09785
Spis1080	adi_v1.04232
Spis14600	adi_v1.00897
Spis16580	adi_v1.12387
Spis1018	adi_v1.02036
Spis5828.t1	adi_v1.22471
Spis6229	adi_v1.01079
Spis3117	adi_v1.11679
Spis7662.t1	adi_v1.13189
Spis19533	adi_v1.06707
Spis9821.t1	adi_v1.11401
Spis9257.t1	adi_v1.00864
Spis12679	adi_v1.06911
Spis12678	adi_v1.06912
Spis17971	adi_v1.05175
Spis13211	adi_v1.14602
Spis1127	adi_v1.12452
Spis13581	adi_v1.18538
Spis15953.t1	adi_v1.13949
Spis19246	adi_v1.15089
Spis3966	adi_v1.02467
Spis3917	adi_v1.12167
Spis18180	adi_v1.21177
Spis9183	adi_v1.24540
Spis9372.t1	adi_v1.18333
Spis4699	adi_v1.08503
Spis2716	adi_v1.14912
Spis21177	adi_v1.24056
Spis11570	adi_v1.11891
Spis8064	adi_v1.09465
Spis15088	adi_v1.16383
Spis7857.t1	adi_v1.21476
Spis13119	adi_v1.15816
Spis3372	adi_v1.00202
Spis15558.t2	adi_v1.23061
Spis9316	adi_v1.18097
Spis15022	adi_v1.12799
Spis2954.t1	adi_v1.08856
Spis3007.t1	adi_v1.22438
Spis13981	adi_v1.12821
Spis6605	adi_v1.15676
Spis2272	adi_v1.08737
Spis4537	adi_v1.04480
Spis5544	adi_v1.10228
Spis7711	adi_v1.05398
Spis11587	adi_v1.15028
Spis10771	adi_v1.08451
Spis19	adi_v1.11709
Spis16308	adi_v1.23653
Spis12959	adi_v1.20500
Spis7733	adi_v1.10350
Spis18885	adi_v1.11513
Spis14210	adi_v1.08996
Spis21807	adi_v1.06844
Spis11477	adi_v1.06812
Spis8459.t1	adi_v1.13756
Spis8474	adi_v1.12961
Spis18568	adi_v1.13337
Spis11147.t1	adi_v1.00845
Spis18004	adi_v1.09623
Spis1548	adi_v1.20416
Spis3779	adi_v1.17592
Spis382.t1	adi_v1.01546
Spis16197	adi_v1.05975
Spis541	adi_v1.14525
Spis4676.t1	adi_v1.10269
Spis16142	adi_v1.02611
Spis11493	adi_v1.20378
Spis9207	adi_v1.20681
Spis14126	adi_v1.17391
Spis1992	adi_v1.01420
Spis15678	adi_v1.12695
Spis19049	adi_v1.13971
Spis10336	adi_v1.05801
Spis21246	adi_v1.02324
Spis18585	adi_v1.09312
Spis6326.t1	adi_v1.05957
Spis14546	adi_v1.08623
Spis12848	adi_v1.19175
Spis2883	adi_v1.11689
Spis14174	adi_v1.12838
Spis20528	adi_v1.18928
Spis9852	adi_v1.02959
Spis10279.t1	adi_v1.11199
Spis14659	adi_v1.15700
Spis19894	adi_v1.14523
Spis270	adi_v1.06984
Spis10290	adi_v1.03769
Spis6238	adi_v1.13498
Spis4078	adi_v1.04921
Spis22122	adi_v1.07842
Spis1963	adi_v1.22687
Spis12712	adi_v1.21181
Spis16031	adi_v1.04640
Spis2868	adi_v1.00646
Spis9339	adi_v1.08722
Spis19993	adi_v1.09711
Spis18693	adi_v1.06716
Spis517	adi_v1.02346
Spis1289	adi_v1.01918
Spis20853	adi_v1.02848
Spis9479	adi_v1.19691
Spis7947	adi_v1.23181
Spis6086	adi_v1.23079
Spis9308	adi_v1.18091
Spis6270	adi_v1.06288
Spis19339	adi_v1.13400
Spis15915	adi_v1.20306
Spis15353	adi_v1.20919
Spis884	adi_v1.01651
Spis14401	adi_v1.03887
Spis4176	adi_v1.07340
Spis4141	adi_v1.05867
Spis5957	adi_v1.10209
Spis2325.t2	adi_v1.23376
Spis2487	adi_v1.05015
Spis15884	adi_v1.16501
Spis1149	adi_v1.19161
Spis9110	adi_v1.21533
Spis9245	adi_v1.08068
Spis4822	adi_v1.05731
Spis18608	adi_v1.13775
Spis8811	adi_v1.06281
Spis18388	adi_v1.06858
Spis1199	adi_v1.09243
Spis15149	adi_v1.07746
Spis9886	adi_v1.01181
Spis14036	adi_v1.14797
Spis1474	adi_v1.18642
Spis9270	adi_v1.06627
Spis2527	adi_v1.17740
Spis17592.t1	adi_v1.16415
Spis1390	adi_v1.08666
Spis2947	adi_v1.14849
Spis13188	adi_v1.02605
Spis19818	adi_v1.13308
Spis98.t1	adi_v1.10255
Spis8175	adi_v1.01424
Spis17023	adi_v1.03384
Spis6871	adi_v1.01197
Spis20018	adi_v1.10634
Spis12067	adi_v1.18405
Spis8861	adi_v1.04467
Spis897	adi_v1.11467
Spis9751.t1	adi_v1.16048
Spis18288	adi_v1.01167
Spis21078.t2	adi_v1.03960
Spis9869	adi_v1.07035
Spis6315	adi_v1.04381
Spis17636.t1	adi_v1.01797
Spis3217	adi_v1.04040
Spis4181.t1	adi_v1.07348
Spis13994	adi_v1.21194
Spis3813	adi_v1.09597
Spis10534	adi_v1.01805
Spis9568	adi_v1.09446
Spis5851	adi_v1.02174
Spis20951	adi_v1.16918
Spis3440	adi_v1.21783
Spis355	adi_v1.00749
Spis16037	adi_v1.09885
Spis17025	adi_v1.03382
Spis14002	adi_v1.17978
Spis7858	adi_v1.10706
Spis12726	adi_v1.01161
Spis2281	adi_v1.09506
Spis18889	adi_v1.18714
Spis49	adi_v1.16923
Spis13804	adi_v1.13985
Spis17019.t1	adi_v1.03388
Spis13922.t1	adi_v1.01193
Spis3933	adi_v1.11521
Spis5438.t1	adi_v1.14451
Spis416	adi_v1.00696
Spis8256.t2	adi_v1.18889
Spis11725	adi_v1.19626
Spis5624	adi_v1.02414
Spis8124	adi_v1.06265
Spis15966	adi_v1.02332
Spis467	adi_v1.13901
Spis14413	adi_v1.00024
Spis12729	adi_v1.01165
Spis21172	adi_v1.15522
Spis16989	adi_v1.12534
Spis4403	adi_v1.12791
Spis1151	adi_v1.19163
Spis6746	adi_v1.02377
Spis2172	adi_v1.04553
Spis2953	adi_v1.02697
Spis1111	adi_v1.03513
Spis8635	adi_v1.17534
Spis18917	adi_v1.07476
Spis13147	adi_v1.10859
Spis20612	adi_v1.10405
Spis18610.t1	adi_v1.00190
Spis778.t1	adi_v1.17130
Spis22119	adi_v1.16879
Spis16153	adi_v1.03055
Spis12507.t1	adi_v1.07815
Spis1060	adi_v1.01943
Spis18595	adi_v1.19011
Spis2903	adi_v1.23161
Spis12673	adi_v1.02834
Spis4525.t2	adi_v1.11071
Spis21067	adi_v1.11652
Spis18151	adi_v1.04963
Spis7596	adi_v1.08731
Spis1477	adi_v1.13151
Spis12727	adi_v1.01163
Spis6115	adi_v1.09151
Spis2480	adi_v1.10130
Spis11528	adi_v1.05299
Spis9305	adi_v1.18088
Spis15050	adi_v1.09551
Spis9195	adi_v1.18350
Spis20408	adi_v1.07695
Spis14391	adi_v1.14539
Spis9192.t1	adi_v1.08458
Spis3890	adi_v1.01877
Spis6187	adi_v1.08383
Spis21853	adi_v1.00366
Spis2785	adi_v1.00275
Spis153	adi_v1.03431
Spis11525	adi_v1.05302
Spis17884	adi_v1.10820
Spis1563	adi_v1.17066
Spis13381	adi_v1.04085
Spis819.t1	adi_v1.05394
Spis20685	adi_v1.12925
Spis18576	adi_v1.20330
Spis13639	adi_v1.15068
Spis18850	adi_v1.16753
Spis3873	adi_v1.06658
Spis4457	adi_v1.04394
Spis6386.t1	adi_v1.06155
Spis1110	adi_v1.03512
Spis15377	adi_v1.01641
Spis4410	adi_v1.01401
Spis16860.t1	adi_v1.03813
Spis1534	adi_v1.20053
Spis6609	adi_v1.23602
Spis7196	adi_v1.05084
Spis1684	adi_v1.19618
Spis6196	adi_v1.22620
Spis141.t1	adi_v1.04586
Spis13582.t1	adi_v1.18537
Spis19318	adi_v1.14744
Spis6988	adi_v1.02095
Spis10141	adi_v1.03251
Spis17858	adi_v1.03593
Spis16655	adi_v1.14563
Spis37	adi_v1.09215
Spis10444	adi_v1.20298
Spis297	adi_v1.06186
Spis6317	adi_v1.05034
Spis2478	adi_v1.13734
Spis6934	adi_v1.09981
Spis13495	adi_v1.21509
Spis6318.t1	adi_v1.05035
Spis15381	adi_v1.01643
Spis5848.t1	adi_v1.02171
Spis15764	adi_v1.16696
Spis11639	adi_v1.09451
Spis4486	adi_v1.12656
Spis975	adi_v1.10031
Spis12144	adi_v1.11884
Spis2452	adi_v1.01753
Spis4137	adi_v1.04362
Spis14462	adi_v1.09792
Spis16438	adi_v1.01852
Spis8001	adi_v1.09148
Spis20619	adi_v1.04628
Spis10044	adi_v1.20549
Spis6203.t1	adi_v1.00876
Spis17696	adi_v1.21142
Spis3340	adi_v1.16484
Spis12841	adi_v1.22441
Spis9390.t1	adi_v1.16160
Spis11842.t1	adi_v1.05665
Spis1733	adi_v1.15388
Spis3360	adi_v1.02078
Spis15517	adi_v1.16884
Spis1617	adi_v1.08977
Spis3503	adi_v1.23024
Spis5550	adi_v1.01499
Spis16405	adi_v1.20565
Spis11069	adi_v1.07488
Spis2651	adi_v1.11481
Spis3034	adi_v1.08764
Spis1077	adi_v1.19562
Spis2355	adi_v1.01098
Spis282	adi_v1.14174
Spis7447	adi_v1.04150
Spis11357	adi_v1.11984
Spis10857	adi_v1.13020
Spis11492.t1	adi_v1.20377
Spis7491	adi_v1.04935
Spis4586	adi_v1.06338
Spis8905.t1	adi_v1.18002
Spis15879	adi_v1.11320
Spis13638.t1	adi_v1.01286
Spis24646	adi_v1.03255
Spis6645	adi_v1.12098
Spis15761	adi_v1.16695
Spis533	adi_v1.08647
Spis3354	adi_v1.02083
Spis10746	adi_v1.08348
Spis10295	adi_v1.22232
Spis17751.t1	adi_v1.15491
Spis3051	adi_v1.00323
Spis4771	adi_v1.07657
Spis8205	adi_v1.13106
Spis2450	adi_v1.22049
Spis4677	adi_v1.10268
Spis6856	adi_v1.19433
Spis3864	adi_v1.06397
Spis16036	adi_v1.12361
Spis2072	adi_v1.09316
Spis2793	adi_v1.00280
Spis12173.t3	adi_v1.07988
Spis11913	adi_v1.18554
Spis19676	adi_v1.20868
Spis7894	adi_v1.05250
Spis11739	adi_v1.11033
Spis2805	adi_v1.22689
Spis3201	adi_v1.07048
Spis18382	adi_v1.16721
Spis16202.t1	adi_v1.18079
Spis3523.t1	adi_v1.15902
Spis9853	adi_v1.02222
Spis11880	adi_v1.12173
Spis9450	adi_v1.23594
Spis16226	adi_v1.01294
Spis11827	adi_v1.21485
Spis6669	adi_v1.22600
Spis18160	adi_v1.14783
Spis4242	adi_v1.23561
Spis12866	adi_v1.09993
Spis25800.Novel	adi_v1.03890
Spis13263	adi_v1.15940
Spis10863	adi_v1.00676
Spis8455	adi_v1.10113
Spis4673	adi_v1.10272
Spis9123	adi_v1.06023
Spis14641	adi_v1.21854
Spis1315	adi_v1.22768
Spis883	adi_v1.01307
Spis10381	adi_v1.13609
Spis8656	adi_v1.04038
Spis11322	adi_v1.12874
Spis15743.t1	adi_v1.02983
Spis9800	adi_v1.04798
Spis15188.t1	adi_v1.02780
Spis10337	adi_v1.05806
Spis2479	adi_v1.23791
Spis8061	adi_v1.12293
Spis19747	adi_v1.19324
Spis523	adi_v1.02353
Spis14552	adi_v1.07447
Spis4763	adi_v1.19854
Spis19001	adi_v1.12431
Spis15121	adi_v1.22684
Spis16283	adi_v1.05593
Spis1455	adi_v1.07265
Spis9252	adi_v1.11589
Spis20257	adi_v1.13233
Spis16946	adi_v1.10437
Spis12212	adi_v1.14053
Spis3136	adi_v1.24189
Spis20207	adi_v1.01633
Spis7735	adi_v1.10348
Spis19494	adi_v1.22894
Spis13490	adi_v1.11551
Spis3986	adi_v1.13025
Spis3371	adi_v1.24147
Spis10186.t1	adi_v1.22531
Spis6310	adi_v1.17886
Spis18718	adi_v1.09069
Spis12025	adi_v1.22063
Spis4530	adi_v1.05661
Spis10328	adi_v1.04333
Spis9139.t1	adi_v1.07240
Spis18807	adi_v1.18891
Spis13989	adi_v1.21191
Spis15981	adi_v1.12664
Spis12096	adi_v1.14369
Spis8337	adi_v1.16925
Spis6703	adi_v1.01018
Spis1703	adi_v1.05558
Spis8806	adi_v1.11559
Spis17410	adi_v1.17457
Spis10359	adi_v1.04787
Spis17114	adi_v1.14154
Spis5852	adi_v1.02175
Spis17703	adi_v1.21135
Spis5690	adi_v1.22652
Spis19026	adi_v1.09228
Spis10344	adi_v1.10421
Spis12746	adi_v1.03169
Spis21509	adi_v1.12212
Spis460	adi_v1.08655
Spis17725	adi_v1.21083
Spis15117	adi_v1.13077
Spis12112	adi_v1.09181
Spis1053.t2	adi_v1.01936
Spis12960	adi_v1.20501
Spis9180	adi_v1.23942
Spis2432	adi_v1.04808
Spis11110	adi_v1.06690
Spis5958.t1	adi_v1.07287
Spis1147	adi_v1.03504
Spis2937	adi_v1.12762
Spis896.t1	adi_v1.17806
Spis10414	adi_v1.22415
Spis20396	adi_v1.04846
Spis11272	adi_v1.05256
Spis4824	adi_v1.05733
Spis10840	adi_v1.00154
Spis22527	adi_v1.15648
Spis8483	adi_v1.18508
Spis21120	adi_v1.06083
Spis11544	adi_v1.05152
Spis1888	adi_v1.10775
Spis4646	adi_v1.00768
Spis209	adi_v1.06539
Spis19457	adi_v1.06108
Spis1304.t1	adi_v1.06817
Spis13344	adi_v1.11105
Spis21217	adi_v1.20271
Spis11331	adi_v1.23578
Spis1327	adi_v1.18860
Spis605	adi_v1.08299
Spis11155.t4	adi_v1.12499
Spis17017	adi_v1.22521
Spis9928	adi_v1.20544
Spis21397	adi_v1.02341
Spis19495	adi_v1.07417
Spis20672	adi_v1.06251
Spis16637	adi_v1.07916
Spis6343	adi_v1.07744
Spis8486	adi_v1.09789
Spis5860	adi_v1.02178
Spis15214	adi_v1.04600
Spis3120	adi_v1.05281
Spis13846	adi_v1.16123
Spis7537	adi_v1.05548
Spis12236	adi_v1.12785
Spis1088	adi_v1.11530
Spis11768.t1	adi_v1.22783
Spis5381	adi_v1.01061
Spis15489	adi_v1.04066
Spis16409	adi_v1.09358
Spis6511	adi_v1.07041
Spis15481	adi_v1.11131
Spis22227	adi_v1.12403
Spis3102.t1	adi_v1.18474
Spis9307	adi_v1.18090
Spis7962	adi_v1.08162
Spis17859	adi_v1.07641
Spis4059	adi_v1.20454
Spis15756	adi_v1.16692
Spis4515	adi_v1.05132
Spis8598	adi_v1.20767
Spis7674	adi_v1.07507
Spis11954	adi_v1.09394
Spis6042	adi_v1.23052
Spis7555	adi_v1.14636
Spis9600	adi_v1.01043
Spis16737	adi_v1.09187
Spis6144	adi_v1.20638
Spis7794	adi_v1.15263
Spis3781	adi_v1.14051
Spis9284	adi_v1.13781
Spis3219.t1	adi_v1.00667
Spis10256	adi_v1.07702
Spis10367	adi_v1.12284
Spis14384	adi_v1.06403
Spis2217.t1	adi_v1.16433
Spis15110	adi_v1.22495
Spis19063	adi_v1.00053
Spis9556	adi_v1.07616
Spis3881	adi_v1.24587
Spis8900	adi_v1.16038
Spis7702	adi_v1.04007
Spis336	adi_v1.09082
Spis10745	adi_v1.08349
Spis22339	adi_v1.15541
Spis16906	adi_v1.15386
Spis545	adi_v1.14256
Spis1468.t2	adi_v1.16602
Spis18422	adi_v1.05752
Spis998.t1	adi_v1.20507
Spis8766	adi_v1.05217
Spis5237.t1	adi_v1.09110
Spis15971	adi_v1.15240
Spis9868	adi_v1.07034
Spis13592	adi_v1.01312
Spis13622.t2	adi_v1.06161
Spis10770.t1	adi_v1.08452
Spis8697	adi_v1.11148
Spis1583	adi_v1.15146
Spis111.t2	adi_v1.11582
Spis1593	adi_v1.17538
Spis7502	adi_v1.04342
Spis215	adi_v1.06543
Spis3198.t1	adi_v1.01123
Spis22145	adi_v1.12096
Spis10660	adi_v1.07455
Spis12884	adi_v1.12687
Spis10073	adi_v1.13538
Spis12812	adi_v1.24495
Spis18274	adi_v1.16529
Spis6795	adi_v1.08848
Spis9266	adi_v1.06624
Spis15306	adi_v1.22980
Spis14724	adi_v1.03203
Spis10340.t1	adi_v1.05796
Spis5298.t1	adi_v1.04763
Spis2189.t1	adi_v1.18534
Spis7144.t2	adi_v1.12236
Spis2911	adi_v1.10901
Spis6333	adi_v1.14710
Spis9735	adi_v1.19073
Spis19364	adi_v1.04875
Spis7313.t1	adi_v1.19361
Spis18498	adi_v1.15802
Spis8464	adi_v1.09475
Spis7446	adi_v1.03731
Spis18218	adi_v1.12376
Spis1215	adi_v1.08259
Spis14030	adi_v1.17559
Spis7310	adi_v1.23696
Spis6792	adi_v1.08850
Spis16263	adi_v1.08834
Spis7901	adi_v1.02476
Spis4641	adi_v1.11745
Spis3701	adi_v1.19406
Spis530	adi_v1.04872
Spis2792	adi_v1.00279
Spis6615	adi_v1.08100
Spis17434	adi_v1.14148
Spis1885.t1	adi_v1.15577
Spis5812.t1	adi_v1.16337
Spis9348	adi_v1.13886
Spis1513	adi_v1.10975
Spis17641	adi_v1.01055
Spis21222	adi_v1.12174
Spis19003	adi_v1.16442
Spis11745	adi_v1.21272
Spis7149	adi_v1.04424
Spis8456	adi_v1.15776
Spis19430	adi_v1.12010
Spis11635	adi_v1.17233
Spis12847	adi_v1.10127
Spis14012.t1	adi_v1.04905
Spis20228	adi_v1.03598
Spis17950	adi_v1.19990
Spis17107.t1	adi_v1.14023
Spis18148	adi_v1.15223
Spis7914	adi_v1.12990
Spis3457	adi_v1.24197
Spis8705	adi_v1.10158
Spis122	adi_v1.03104
Spis85	adi_v1.10244
Spis17401	adi_v1.12712
Spis20151	adi_v1.20651
Spis2784.t1	adi_v1.00274
Spis749.t1	adi_v1.15343
Spis12850	adi_v1.19168
Spis9603	adi_v1.22819
Spis1152	adi_v1.19164
Spis19666	adi_v1.05543
Spis12023	adi_v1.04069
Spis48	adi_v1.07707
Spis19647	adi_v1.04498
Spis11995	adi_v1.18525
Spis15273	adi_v1.13183
Spis11318	adi_v1.24160
Spis11015	adi_v1.16224
Spis6979	adi_v1.02103
Spis4142	adi_v1.05866
Spis6633	adi_v1.14676
Spis3490	adi_v1.07404
Spis13383	adi_v1.15210
Spis432	adi_v1.11767
Spis21848	adi_v1.14761
Spis17819	adi_v1.15765
Spis17634	adi_v1.11548
Spis15760	adi_v1.16694
Spis12421	adi_v1.09967
Spis8807	adi_v1.11557
Spis6719	adi_v1.18195
Spis9085	adi_v1.09037
Spis6610	adi_v1.23136
Spis7545	adi_v1.14839
Spis3408.t1	adi_v1.07783
Spis21683	adi_v1.22493
Spis18264	adi_v1.19921
Spis16109	adi_v1.18918
Spis18832	adi_v1.12595
Spis10948	adi_v1.05787
Spis14008	adi_v1.03489
Spis5400	adi_v1.00836
Spis6016	adi_v1.14463
Spis1350	adi_v1.03096
Spis18386	adi_v1.16725
Spis8386.t1	adi_v1.22984
Spis22685	adi_v1.10092
Spis11509.t1	adi_v1.13429
Spis833	adi_v1.12750
Spis11444	adi_v1.04543
Spis8955	adi_v1.02851
Spis4281	adi_v1.05102
Spis3920	adi_v1.05986
Spis3962	adi_v1.02470
Spis14159	adi_v1.23537
Spis5089	adi_v1.19304
Spis10692	adi_v1.05416
Spis5472	adi_v1.05545
Spis548.t1	adi_v1.01791
Spis10139	adi_v1.08218
Spis2102.t1	adi_v1.10219
Spis1187	adi_v1.04231
Spis18222	adi_v1.12374
Spis198	adi_v1.23327
Spis3175.t1	adi_v1.21371
Spis74	adi_v1.10861
Spis13169.t1	adi_v1.01681
Spis12185	adi_v1.03121
Spis7342.t1	adi_v1.05068
Spis9651	adi_v1.22413
Spis7978.t2	adi_v1.19682
Spis18599	adi_v1.02589
Spis1648	adi_v1.07890
Spis10115	adi_v1.11943
Spis2850.t1	adi_v1.06198
Spis9030	adi_v1.13672
Spis9451	adi_v1.24462
Spis20780	adi_v1.09115
Spis2604	adi_v1.12710
Spis3435	adi_v1.08969
Spis12570	adi_v1.07875
Spis15034	adi_v1.23217
Spis11999	adi_v1.09674
Spis11123	adi_v1.13917
Spis14871	adi_v1.12282
Spis9282	adi_v1.02430
Spis1839.t1	adi_v1.08273
Spis1903	adi_v1.23220
Spis15134	adi_v1.07761
Spis20835	adi_v1.18709
Spis5697	adi_v1.10046
Spis3567.t1	adi_v1.19034
Spis11867	adi_v1.05180
Spis158	adi_v1.03428
Spis6941.t1	adi_v1.18658
Spis13117	adi_v1.15818
Spis19821	adi_v1.22696
Spis19669.t1	adi_v1.01998
Spis8041.t1	adi_v1.10389
Spis11567	adi_v1.12828
Spis21160	adi_v1.15592
Spis13161	adi_v1.14515
Spis1114.t1	adi_v1.03517
Spis5693	adi_v1.24494
Spis10609	adi_v1.05687
Spis14917	adi_v1.02024
Spis9837	adi_v1.09201
Spis16035	adi_v1.12359
Spis1681	adi_v1.19621
Spis8626	adi_v1.14068
Spis3522	adi_v1.15901
Spis12862	adi_v1.00831
Spis4701	adi_v1.08505
Spis20070	adi_v1.09701
Spis15485	adi_v1.07295
Spis15790.t1	adi_v1.18700
Spis10177	adi_v1.21440
Spis12753	adi_v1.03166
Spis2490	adi_v1.18312
Spis6786	adi_v1.21399
Spis7127	adi_v1.16897
Spis8973	adi_v1.09743
Spis9036	adi_v1.13668
Spis1087	adi_v1.11531
Spis337	adi_v1.09081
Spis1373	adi_v1.02223
Spis943	adi_v1.15790
Spis3587	adi_v1.07413
Spis14741	adi_v1.09408
Spis814	adi_v1.10683
Spis22290	adi_v1.01158
Spis12829	adi_v1.07142
Spis4604	adi_v1.03908
Spis4079	adi_v1.04920
Spis17283	adi_v1.03876
Spis1406	adi_v1.21770
Spis19489	adi_v1.01988
Spis22101	adi_v1.13346
Spis3686	adi_v1.15294
Spis12877	adi_v1.05329
Spis15875	adi_v1.11818
Spis3162	adi_v1.07475
Spis1279.t2	adi_v1.07380
Spis52	adi_v1.13722
Spis9841	adi_v1.03807
Spis8866	adi_v1.06168
Spis14991	adi_v1.10001
Spis3590	adi_v1.00372
Spis21790	adi_v1.02130
Spis3376	adi_v1.07005
Spis17644	adi_v1.17618
Spis8421	adi_v1.06738
Spis1106	adi_v1.03508
Spis17048	adi_v1.16090
Spis4278	adi_v1.05105
Spis13990	adi_v1.21192
Spis13785	adi_v1.17832
Spis13224	adi_v1.23128
Spis8901	adi_v1.16037
Spis2666	adi_v1.01472
Spis514.t1	adi_v1.02350
Spis13977	adi_v1.13573
Spis21646	adi_v1.20914
Spis295	adi_v1.06188
Spis17845	adi_v1.03401
Spis4446	adi_v1.00319
Spis8618	adi_v1.16267
Spis5738	adi_v1.06431
Spis7281	adi_v1.19234
Spis9799	adi_v1.04796
Spis4038	adi_v1.12625
Spis13858	adi_v1.02070
Spis14816	adi_v1.06610
Spis4180	adi_v1.07345
Spis18395	adi_v1.06864
Spis15076	adi_v1.05611
Spis3735	adi_v1.23241
Spis11252	adi_v1.23544
Spis615	adi_v1.01221
Spis16201	adi_v1.10017
Spis18171	adi_v1.02401
Spis6368	adi_v1.13078
Spis15191.t1	adi_v1.02778
Spis5790	adi_v1.11739
Spis10050	adi_v1.06843
Spis15725	adi_v1.06526
Spis3719	adi_v1.05305
Spis4883	adi_v1.05541
Spis21649	adi_v1.06096
Spis12108	adi_v1.13463
Spis6718	adi_v1.08043
Spis18740	adi_v1.10568
Spis11024.t1	adi_v1.17673
Spis11485	adi_v1.10489
Spis5482	adi_v1.20787
Spis3750	adi_v1.16635
Spis8096	adi_v1.22208
Spis4306	adi_v1.01324
Spis14003	adi_v1.17977
Spis5373	adi_v1.11999
Spis410	adi_v1.08935
Spis3049	adi_v1.00325
Spis17431	adi_v1.00114
Spis4454	adi_v1.04391
Spis16362	adi_v1.14232
Spis4767.t1	adi_v1.14046
Spis17106	adi_v1.14022
Spis15798	adi_v1.14863
Spis21615	adi_v1.05941
Spis21276	adi_v1.17626
Spis625	adi_v1.04682
Spis2656	adi_v1.09477
Spis1878.t1	adi_v1.15572
Spis18692.t1	adi_v1.06715
Spis4674	adi_v1.10271
Spis19383	adi_v1.14638
Spis16095	adi_v1.13421
Spis14980	adi_v1.12701
Spis11872	adi_v1.05182
Spis12198	adi_v1.07940
Spis14879	adi_v1.14789
[truncated: 4,304 more rows]

## Sheet: Dataset S2
Dataset S2. Many-to-one and many-to-many orthologs.
S. pistillata	A. digitifera		A. digitifera	S. pistillata
Spis12372 Spis12371 Spis18332	adi_v1.08407		adi_v1.10290 adi_v1.16977 adi_v1.15191 adi_v1.10289	Spis22110
Spis15606 Spis15608 Spis15611	adi_v1.15125		adi_v1.17797 adi_v1.17796	Spis10686
Spis15605 Spis15613	adi_v1.15094		adi_v1.17709 adi_v1.09534	Spis14439
Spis17504 Spis23526 Spis9521 Spis15081 Spis15082	adi_v1.14073		adi_v1.17119 adi_v1.21573	Spis5918
Spis2022 Spis8692 Spis4015 Spis4061	adi_v1.14963		adi_v1.19598 adi_v1.12115	Spis14241
Spis23155 Spis5424	adi_v1.06211		adi_v1.06411 adi_v1.08746 adi_v1.19862 adi_v1.19864 adi_v1.06412	Spis8053
Spis13110 Spis13109	adi_v1.15824		adi_v1.09349 adi_v1.20129	Spis2362.t1
Spis8899 Spis30	adi_v1.16039		adi_v1.00781 adi_v1.03191	Spis4947
Spis9174 Spis17945 Spis17944	adi_v1.00185		adi_v1.16308 adi_v1.00645 adi_v1.16307 adi_v1.00644	Spis9697
Spis11033 Spis11032 Spis11031 Spis11029	adi_v1.23156		adi_v1.16464 adi_v1.16465	Spis9526
Spis17948 Spis17946	adi_v1.03822		adi_v1.02810 adi_v1.05337	Spis15680
Spis5236.t1 Spis13571	adi_v1.00584		adi_v1.02867 adi_v1.02865	Spis3413
Spis15909 Spis3285	adi_v1.20301		adi_v1.12870 adi_v1.04350	Spis20880
Spis4367 Spis4364	adi_v1.08497		adi_v1.00690 adi_v1.00691	Spis401.t1
Spis18676.t1 Spis18673 Spis18675	adi_v1.07879		adi_v1.23860 adi_v1.16697 adi_v1.02734	Spis21002
Spis20165 Spis22444 Spis21705	adi_v1.15787		adi_v1.02866 adi_v1.02868	Spis3412
Spis11211.t1 Spis11207 Spis11209	adi_v1.06489		adi_v1.13980 adi_v1.19236 adi_v1.23379 adi_v1.19964 adi_v1.15429 adi_v1.23356 adi_v1.13437 adi_v1.13981 adi_v1.19963 adi_v1.00501 adi_v1.03153 adi_v1.01299 adi_v1.13979 adi_v1.03155 adi_v1.03152 adi_v1.17329	Spis12613
Spis11049 Spis11051 Spis11048	adi_v1.02053		adi_v1.01456 adi_v1.01457	Spis1529
Spis16550 Spis16549	adi_v1.08343		adi_v1.16698 adi_v1.12619 adi_v1.22489 adi_v1.19505	Spis19038
Spis18040 Spis18041	adi_v1.14300		adi_v1.22188 adi_v1.04621	Spis4608.t1
Spis17214 Spis1542	adi_v1.14365		adi_v1.02854 adi_v1.05922	Spis8952
Spis22278 Spis16933 Spis19299 Spis19297 Spis16936 Spis22625	adi_v1.21991		adi_v1.02794 adi_v1.08926 adi_v1.03016 adi_v1.23847 adi_v1.00481 adi_v1.04423 adi_v1.00483 adi_v1.00356 adi_v1.00411 adi_v1.10166 adi_v1.09607 adi_v1.13332 adi_v1.19599	Spis19194
Spis12361 Spis18333 Spis18331 Spis12354	adi_v1.00398		adi_v1.18109 adi_v1.24329	Spis20569
Spis13266 Spis13261	adi_v1.02115		adi_v1.19811 adi_v1.16707	Spis15958
Spis14354 Spis14355	adi_v1.10528		adi_v1.00265 adi_v1.06428	Spis23558
Spis23549 Spis12606	adi_v1.08548		adi_v1.15351 adi_v1.07611 adi_v1.08053 adi_v1.07612 adi_v1.02795	Spis21159
Spis7666 Spis7664	adi_v1.00078		adi_v1.00455 adi_v1.08649 adi_v1.14251 adi_v1.21001	Spis6532
Spis13863 Spis18744	adi_v1.22462		adi_v1.12904 adi_v1.12291 adi_v1.12905	Spis8060
Spis205 Spis23834	adi_v1.00902		adi_v1.02283 adi_v1.21904 adi_v1.22391 adi_v1.02285 adi_v1.06848 adi_v1.08282	Spis6479
Spis7353 Spis7354 Spis7352	adi_v1.21361		adi_v1.06066 adi_v1.06067	Spis4129
Spis1248 Spis9920	adi_v1.13326		adi_v1.06024 adi_v1.12494	Spis9124
Spis8713 Spis8714	adi_v1.01408		adi_v1.03064 adi_v1.02220	Spis20851
Spis14222 Spis20840	adi_v1.23635		adi_v1.15196 adi_v1.17543	Spis17182
Spis9458 Spis17329	adi_v1.15923		adi_v1.07183 adi_v1.00465	Spis12998
Spis22476.t1 Spis23272	adi_v1.08676		adi_v1.02645 adi_v1.19576	Spis11541
Spis7758 Spis7757 Spis18236	adi_v1.19886		adi_v1.09837 adi_v1.01987 adi_v1.01986	Spis20584
Spis6549.t2 Spis6550	adi_v1.03973		adi_v1.07123 adi_v1.07047	Spis9784
Spis5312 Spis5318	adi_v1.15218		adi_v1.15733 adi_v1.15233 adi_v1.01519 adi_v1.02710	Spis16702
Spis5037 Spis10242	adi_v1.16026		adi_v1.17065 adi_v1.19033	Spis3568
Spis4148 Spis4146	adi_v1.05864		adi_v1.09093 adi_v1.16296	Spis8147
Spis24713 Spis2062	adi_v1.23752		adi_v1.02546 adi_v1.02545	Spis7457
Spis24522 Spis11783 Spis22286 Spis23632 Spis899	adi_v1.17328		adi_v1.02128 adi_v1.17947	Spis21788
Spis5791 Spis5792 Spis19897	adi_v1.09186		adi_v1.21579 adi_v1.19995	Spis4408
Spis10798 Spis10802 Spis10797	adi_v1.06380		adi_v1.11000 adi_v1.17288	Spis19796
Spis7701 Spis13753 Spis21200	adi_v1.09469		adi_v1.00196 adi_v1.17203	Spis699
Spis14231 Spis23115 Spis12351 Spis11718	adi_v1.22503		adi_v1.13639 adi_v1.11841	Spis3432
Spis6108 Spis6106	adi_v1.23083		adi_v1.09290 adi_v1.00730 adi_v1.09289	Spis1665
Spis15949 Spis15948	adi_v1.13948		adi_v1.07773 adi_v1.03695	Spis2966
Spis7134 Spis7133	adi_v1.11118		adi_v1.23763 adi_v1.22065	Spis10528
Spis19556 Spis19555	adi_v1.16349		adi_v1.08113 adi_v1.07030	Spis19057
Spis5515 Spis2232	adi_v1.09664		adi_v1.12346 adi_v1.19394	Spis1791.t1
Spis6112.t3 Spis6113	adi_v1.09152		adi_v1.11255 adi_v1.15627	Spis2602
Spis12265 Spis5723.t1	adi_v1.15414		adi_v1.12354 adi_v1.01713 adi_v1.03965 adi_v1.19228	Spis21655
Spis1022 Spis23565 Spis6582	adi_v1.16846		adi_v1.07165 adi_v1.13427 adi_v1.24549	Spis22112
Spis23117 Spis9607	adi_v1.04102		adi_v1.15159 adi_v1.19462	Spis535
Spis20274 Spis5776 Spis21733 Spis24011 Spis20984	adi_v1.01833		adi_v1.12321 adi_v1.11571	Spis4432
Spis11261 Spis21468	adi_v1.03900		adi_v1.23483 adi_v1.22675	Spis12835
Spis12831 Spis12832	adi_v1.13996		adi_v1.03660 adi_v1.08364	Spis4574
Spis5873 Spis5877 Spis5874 Spis5875	adi_v1.13104		adi_v1.13889 adi_v1.18762	Spis6124
Spis13001 Spis22901 Spis5987	adi_v1.22671		adi_v1.09531 adi_v1.17184	Spis14700.t1
Spis17442 Spis17443	adi_v1.15537		adi_v1.22265 adi_v1.22264 adi_v1.24375 adi_v1.24377	Spis23019
Spis19413 Spis19415	adi_v1.02016		adi_v1.10325 adi_v1.11274 adi_v1.18211	Spis12260
Spis24001 Spis17614 Spis19618	adi_v1.03088		adi_v1.23140 adi_v1.11810	Spis13881
Spis13112.t1 Spis13113	adi_v1.15822		adi_v1.21761 adi_v1.04194	Spis22469
Spis22664 Spis7931 Spis13080	adi_v1.22874		adi_v1.07385 adi_v1.07386	Spis740
Spis23085 Spis21480	adi_v1.19002		adi_v1.13142 adi_v1.19785	Spis15624
Spis4615 Spis15168	adi_v1.18283		adi_v1.14416 adi_v1.19680	Spis7977.t1
Spis22212 Spis23388 Spis7638	adi_v1.10294		adi_v1.12280 adi_v1.07590	Spis11429
Spis8881 Spis8880	adi_v1.15651		adi_v1.22435 adi_v1.18455	Spis17748
Spis5414 Spis5419 Spis8559 Spis5422	adi_v1.04960		adi_v1.06918 adi_v1.19699 adi_v1.15420	Spis18182
Spis938 Spis13284	adi_v1.15789		adi_v1.06122 adi_v1.24512 adi_v1.06123	Spis1889
Spis23992 Spis3576 Spis22955	adi_v1.06068		adi_v1.13257 adi_v1.14356	Spis16445
Spis16973 Spis7599	adi_v1.18142		adi_v1.10094 adi_v1.20732	Spis5053
Spis7498 Spis7499	adi_v1.04934		adi_v1.12316 adi_v1.18251	Spis12904
Spis7569 Spis7567 Spis12022	adi_v1.13317		adi_v1.11133 adi_v1.01274	Spis16984
Spis2734 Spis2736 Spis2746 Spis2745 Spis2751 Spis2741	adi_v1.14128		adi_v1.12178 adi_v1.17128	Spis781.t1
Spis23109 Spis9467 Spis22273 Spis22274 Spis21124 Spis16069	adi_v1.13370		adi_v1.21481 adi_v1.20837 adi_v1.08060	Spis22387
Spis8569 Spis1333	adi_v1.01453		adi_v1.00128 adi_v1.11132	Spis20256
Spis10853 Spis7030	adi_v1.14530		adi_v1.19463 adi_v1.12556	Spis5676
Spis20206 Spis20204	adi_v1.15708		adi_v1.23645 adi_v1.04986	Spis5055
Spis23705 Spis21557	adi_v1.14041		adi_v1.07579 adi_v1.05909	Spis14293
Spis8246 Spis7139.t1	adi_v1.24015		adi_v1.10863 adi_v1.13407	Spis11219
Spis3392 Spis3335	adi_v1.17050		adi_v1.02001 adi_v1.02000	Spis7201
Spis23878 Spis7660	adi_v1.08070		adi_v1.02993 adi_v1.20658	Spis19808
Spis8004 Spis8006	adi_v1.02216		adi_v1.13363 adi_v1.01142	Spis11302
Spis15215 Spis15217	adi_v1.04599		adi_v1.21872 adi_v1.22230	Spis13309
Spis13359 Spis13360	adi_v1.05811		adi_v1.14499 adi_v1.17583	Spis8075
Spis1863.t1 Spis1862	adi_v1.12756		adi_v1.11570 adi_v1.12320	Spis4411
Spis13937 Spis17761	adi_v1.06720		adi_v1.22330 adi_v1.19841	Spis21193
Spis287 Spis288	adi_v1.19293		adi_v1.08798 adi_v1.13188	Spis7661.t1
Spis9408 Spis9406	adi_v1.02557		adi_v1.16621 adi_v1.07139 adi_v1.03425 adi_v1.23951 adi_v1.08809 adi_v1.14727 adi_v1.04678 adi_v1.15689 adi_v1.21260 adi_v1.04677 adi_v1.22843 adi_v1.05849 adi_v1.22243 adi_v1.21706 adi_v1.16795 adi_v1.08004 adi_v1.00291 adi_v1.16562 adi_v1.00885 adi_v1.08528 adi_v1.08730 adi_v1.16040 adi_v1.07576 adi_v1.04037 adi_v1.22719 adi_v1.24145 adi_v1.21109 adi_v1.18442 adi_v1.14318 adi_v1.00429 adi_v1.16…	Spis6447
Spis10370 Spis15161 Spis15160 Spis15063	adi_v1.20436		adi_v1.22511 adi_v1.10796	Spis22571
Spis12948 Spis12951 Spis19701	adi_v1.23514		adi_v1.21796 adi_v1.18610	Spis3405
Spis2130 Spis13050.t1	adi_v1.09643		adi_v1.02200 adi_v1.03355	Spis8218
Spis24280 Spis21666	adi_v1.06786		adi_v1.18378 adi_v1.11492 adi_v1.00484 adi_v1.12531 adi_v1.12624	Spis14710
Spis24252 Spis21042.t1	adi_v1.15317		adi_v1.13065 adi_v1.01750	Spis8868
Spis2221 Spis2223	adi_v1.05655		adi_v1.14455 adi_v1.24626	Spis4345.t1
Spis15855 Spis20900 Spis15854 Spis2032 Spis22801 Spis20696 Spis20898 Spis20897 Spis22800 Spis20899	adi_v1.21681		adi_v1.20699 adi_v1.21264	Spis13875
Spis22723.t2 Spis22722	adi_v1.08476		adi_v1.17712 adi_v1.11918	Spis8691
Spis19684 Spis21003 Spis19683 Spis17187 Spis23683	adi_v1.04406		adi_v1.11324 adi_v1.21077 adi_v1.22090	Spis13271
Spis16373 Spis17489	adi_v1.18477		adi_v1.07848 adi_v1.01728	Spis2382
Spis13891 Spis23873 Spis19686	adi_v1.03717		adi_v1.16558 adi_v1.06244	Spis6039
Spis17409 Spis21858 Spis21856	adi_v1.00671		adi_v1.02210 adi_v1.12542	Spis788
Spis17745 Spis17173	adi_v1.15919		adi_v1.15882 adi_v1.05574 adi_v1.17466	Spis12532.t2
Spis9363 Spis9366	adi_v1.07668		adi_v1.10057 adi_v1.08435	Spis10984
Spis5180 Spis15720	adi_v1.01066		adi_v1.09596 adi_v1.01638	Spis3812
Spis22239 Spis16389	adi_v1.17555		adi_v1.13929 adi_v1.15559 adi_v1.13358	Spis12038
Spis11483 Spis3249 Spis1905	adi_v1.09052		adi_v1.04009 adi_v1.12548 adi_v1.04008	Spis15527
Spis11531 Spis12988	adi_v1.05298		adi_v1.07691 adi_v1.03957	Spis21076
Spis8099 Spis18921	adi_v1.18750		adi_v1.08533 adi_v1.08173	Spis16590
Spis2402 Spis446 Spis21135	adi_v1.16475		adi_v1.09098 adi_v1.19893	Spis8156
Spis13838 Spis13836	adi_v1.21548		adi_v1.12920 adi_v1.12919 adi_v1.16143	Spis4037.t1
Spis23309 Spis14236	adi_v1.10983		adi_v1.17594 adi_v1.22604	Spis12206
Spis3307 Spis3308 Spis3326	adi_v1.01963		adi_v1.06953 adi_v1.16105 adi_v1.02199	Spis2410
Spis11553 Spis22717	adi_v1.21060		adi_v1.18547 adi_v1.18546	Spis700
Spis15502 Spis4472	adi_v1.02371		adi_v1.21973 adi_v1.09484	Spis7864
Spis8030 Spis20145	adi_v1.18825		adi_v1.03021 adi_v1.00062	Spis24875
Spis9675 Spis20847	adi_v1.06970		adi_v1.16715 adi_v1.01478	Spis2840
Spis11735 Spis7416	adi_v1.08297		adi_v1.21003 adi_v1.16515	Spis2270
Spis20833 Spis20834 Spis20831	adi_v1.17490		adi_v1.10161 adi_v1.00500 adi_v1.10165 adi_v1.10163 adi_v1.10159	Spis21411
Spis17369 Spis17370	adi_v1.22186		adi_v1.17356 adi_v1.01646	Spis5320
Spis17087 Spis2884 Spis2885 Spis11504 Spis16613	adi_v1.11690		adi_v1.24057 adi_v1.01350 adi_v1.04661	Spis20362
Spis7562 Spis7566	adi_v1.23966		adi_v1.16719 adi_v1.13325	Spis11506
Spis14704 Spis14703	adi_v1.05463		adi_v1.18779 adi_v1.18780	Spis7988
Spis11906 Spis11907.t1	adi_v1.16489		adi_v1.23377 adi_v1.06350	Spis4598
Spis17851 Spis22962 Spis2633 Spis16975 Spis5169	adi_v1.09904		adi_v1.21894 adi_v1.03296	Spis9849.t1
Spis13564 Spis3708	adi_v1.16709		adi_v1.19789 adi_v1.12967	Spis5470
Spis9487 Spis9486	adi_v1.04849		adi_v1.12388 adi_v1.20846	Spis16579
Spis12061 Spis17844	adi_v1.13194		adi_v1.10879 adi_v1.06085	Spis20480
Spis11038 Spis11012	adi_v1.16226		adi_v1.16731 adi_v1.02135	Spis5275
Spis308 Spis306 Spis304	adi_v1.05786		adi_v1.13559 adi_v1.00965	Spis3600
Spis20352 Spis4987 Spis4982	adi_v1.01276		adi_v1.17111 adi_v1.08095	Spis23758
Spis20219 Spis13302	adi_v1.22900		adi_v1.15934 adi_v1.16364 adi_v1.07151	Spis12032
Spis1237 Spis1238	adi_v1.10670		adi_v1.10874 adi_v1.15073	Spis19462
Spis16564 Spis22645	adi_v1.08625		adi_v1.06417 adi_v1.23510 adi_v1.03149 adi_v1.13489 adi_v1.09848 adi_v1.19979 adi_v1.23490 adi_v1.08412	Spis19727
Spis10652 Spis4756	adi_v1.05450		adi_v1.23934 adi_v1.18341	Spis11624
Spis23899 Spis20275	adi_v1.19821		adi_v1.08366 adi_v1.08367 adi_v1.13556 adi_v1.24135 adi_v1.21466 adi_v1.13555	Spis18253
Spis11952 Spis17155	adi_v1.24064		adi_v1.06563 adi_v1.06562 adi_v1.08859	Spis16717
Spis469 Spis470	adi_v1.08781		adi_v1.00487 adi_v1.13699	Spis18871
Spis24365 Spis3710	adi_v1.12975		adi_v1.17229 adi_v1.20851	Spis11174
Spis313 Spis312	adi_v1.10769		adi_v1.04900 adi_v1.23948 adi_v1.21986 adi_v1.07982 adi_v1.08171 adi_v1.17994 adi_v1.17524	Spis20411
Spis14234 Spis23871	adi_v1.23958		adi_v1.08190 adi_v1.07433	Spis3295
Spis14076 Spis14075	adi_v1.00040		adi_v1.00959 adi_v1.22176	Spis17518
Spis13755 Spis22796 Spis5100 Spis22085 Spis2765 Spis1056 Spis13781 Spis20213 Spis5745 Spis12317 Spis16379 Spis13523 Spis19836 Spis9688	adi_v1.20538		adi_v1.06039 adi_v1.03939	Spis18086.t1
Spis11918 Spis11940	adi_v1.14194		adi_v1.20351 adi_v1.08750	Spis5396
Spis2243 Spis7920	adi_v1.04981		adi_v1.03670 adi_v1.03668 adi_v1.03669 adi_v1.18334	Spis10940
Spis18981 Spis24318	adi_v1.11415		adi_v1.24006 adi_v1.13031	Spis11084
Spis21320 Spis11088	adi_v1.18053		adi_v1.06203 adi_v1.10992	Spis21502
Spis17262 Spis17261	adi_v1.11241		adi_v1.13361 adi_v1.01143	Spis22053
Spis9242 Spis9243 Spis9239	adi_v1.08071		adi_v1.12105 adi_v1.01010	Spis19799
Spis3167 Spis3166 Spis3165	adi_v1.07472		adi_v1.16228 adi_v1.23851	Spis8761
Spis12922 Spis12802	adi_v1.15502		adi_v1.10317 adi_v1.10315 adi_v1.21898 adi_v1.04014 adi_v1.21897 adi_v1.17699 adi_v1.12773 adi_v1.21273 adi_v1.08877 adi_v1.12818 adi_v1.21896 adi_v1.12772 adi_v1.10316 adi_v1.04013 adi_v1.24492	Spis24511
Spis2361 Spis2360	adi_v1.20128		adi_v1.02169 adi_v1.20545	Spis5847
Spis5277 Spis5278	adi_v1.05945		adi_v1.07762 adi_v1.16288	Spis15133
Spis3006 Spis7543.t1	adi_v1.14633		adi_v1.14204 adi_v1.15039	Spis7064
Spis9342 Spis9341	adi_v1.22387		adi_v1.13527 adi_v1.04119	Spis8600
Spis58 Spis18796	adi_v1.19904		adi_v1.18677 adi_v1.00785	Spis13152
Spis23366 Spis10550	adi_v1.16907		adi_v1.01297 adi_v1.09246	Spis16230.t1
Spis5188 Spis23164 Spis18105 Spis12386 Spis23985 Spis2296 Spis3256 Spis22665	adi_v1.15692		adi_v1.24307 adi_v1.03926	Spis12336.t2
Spis22143 Spis12986	adi_v1.05994		adi_v1.12824 adi_v1.16013	Spis11559
Spis22637 Spis10003 Spis22638 Spis23789	adi_v1.17853		adi_v1.22559 adi_v1.14460	Spis353
Spis23436 Spis637 Spis5343 Spis3057 Spis17060 Spis3058	adi_v1.24072		adi_v1.05962 adi_v1.08465 adi_v1.22832 adi_v1.08466	Spis18159
Spis1291 Spis1294	adi_v1.01916		adi_v1.23257 adi_v1.12938	Spis5087
Spis18716 Spis18715 Spis18717	adi_v1.09068		adi_v1.06765 adi_v1.18324	Spis22514
Spis18000 Spis18001	adi_v1.09620		adi_v1.01908 adi_v1.18999	Spis13191
Spis13464 Spis13462 Spis13463	adi_v1.09695		adi_v1.02841 adi_v1.02842	Spis19175
Spis4652 Spis13734	adi_v1.21115		adi_v1.24600 adi_v1.10768	Spis311.t1
Spis23103 Spis17798 Spis14203	adi_v1.13560		adi_v1.19156 adi_v1.04546	Spis11445.t1
Spis4355 Spis4354	adi_v1.07521		adi_v1.08006 adi_v1.08007	Spis6836
Spis12742 Spis9877	adi_v1.03170		adi_v1.14561 adi_v1.01379 adi_v1.01702 adi_v1.01794	Spis10820
Spis4283 Spis24989	adi_v1.02349		adi_v1.01680 adi_v1.18806	Spis13170
Spis18118 Spis16149	adi_v1.03053		adi_v1.22382 adi_v1.23720	Spis8997
Spis2606.t1 Spis5133.t1	adi_v1.00856		adi_v1.20936 adi_v1.18075	Spis11810
Spis13795 Spis13799	adi_v1.21599		adi_v1.14973 adi_v1.08857	Spis13944
Spis3420 Spis19995	adi_v1.17576		adi_v1.00096 adi_v1.24530 adi_v1.13383 adi_v1.23632 adi_v1.13334 adi_v1.11788 adi_v1.21478 adi_v1.21423 adi_v1.03015 adi_v1.08659 adi_v1.00637 adi_v1.19429 adi_v1.00246 adi_v1.17367 adi_v1.04438 adi_v1.06296 adi_v1.13101 adi_v1.23980 adi_v1.23848 adi_v1.00381 adi_v1.03904 adi_v1.00247 adi_v1.14445 adi_v1.23558 adi_v1.09058 adi_v1.02704 adi_v1.04539 adi_v1.17569 adi_v1.18746 adi_v1.13333	Spis20381
Spis22186 Spis10490 Spis17974 Spis18748	adi_v1.00220		adi_v1.19790 adi_v1.23503 adi_v1.12551	Spis21941
Spis11333 Spis23859 Spis21628	adi_v1.20183		adi_v1.02167 adi_v1.02305	Spis16943
Spis8664 Spis19030	adi_v1.14763		adi_v1.03862 adi_v1.24232 adi_v1.14091 adi_v1.03859	Spis2029
Spis16694 Spis16689	adi_v1.24593		adi_v1.09353 adi_v1.09354 adi_v1.18992	Spis4812
Spis19663 Spis21567	adi_v1.00725		adi_v1.02248 adi_v1.17365	Spis3
Spis2575 Spis2573.t2	adi_v1.16619		adi_v1.05243 adi_v1.22841	Spis20077
Spis16391 Spis584	adi_v1.09360		adi_v1.14578 adi_v1.14577 adi_v1.14576	Spis2406
Spis3095 Spis3096	adi_v1.16872		adi_v1.24417 adi_v1.01104	Spis20737
Spis14886 Spis14883 Spis14884 Spis14882 Spis14885	adi_v1.14792		adi_v1.21065 adi_v1.16887	Spis20596
Spis10238 Spis10258	adi_v1.23039		adi_v1.17468 adi_v1.00996	Spis5387
Spis10471 Spis21137	adi_v1.00260		adi_v1.12072 adi_v1.03218	Spis13378
Spis24273 Spis15127	adi_v1.07768		adi_v1.14321 adi_v1.23706	Spis17509.t1
Spis5394 Spis19800	adi_v1.11004		adi_v1.00722 adi_v1.12872	Spis13177.t1
Spis15835.t1 Spis2379	adi_v1.14473		adi_v1.02522 adi_v1.06604 adi_v1.18783 adi_v1.18371	Spis4336
Spis2648 Spis2650	adi_v1.11932		adi_v1.11561 adi_v1.11562 adi_v1.22816 adi_v1.18184	Spis8797
Spis16864 Spis16863	adi_v1.03817		adi_v1.09952 adi_v1.08011	Spis4939
Spis2702 Spis2704 Spis3533 Spis3510	adi_v1.15141		adi_v1.22895 adi_v1.01752	Spis2451
Spis16575 Spis2106	adi_v1.13658		adi_v1.08319 adi_v1.01200	Spis2132
Spis17567 Spis17561.t1	adi_v1.09047		adi_v1.21549 adi_v1.18530	Spis14274
Spis22080 Spis22082	adi_v1.00081		adi_v1.20912 adi_v1.10584	Spis7614
Spis12578 Spis12576	adi_v1.10149		adi_v1.18745 adi_v1.20022	Spis19955
Spis16944 Spis16939	adi_v1.02166		adi_v1.07421 adi_v1.19812	Spis11769
Spis17342 Spis17343 Spis10590	adi_v1.00773		adi_v1.12333 adi_v1.19428 adi_v1.12334	Spis18219
Spis17364 Spis2932 Spis5917.t1	adi_v1.18935		adi_v1.11849 adi_v1.05247	Spis7897
Spis15707 Spis1544 Spis17178 Spis19321 Spis16207	adi_v1.05927		adi_v1.15304 adi_v1.19738	Spis21854
Spis4366 Spis15343	adi_v1.04356		adi_v1.13462 adi_v1.18178	Spis4624
Spis16194 Spis22982 Spis12886	adi_v1.06386		adi_v1.22047 adi_v1.04856 adi_v1.02821 adi_v1.21176	Spis14015
Spis9574 Spis9573 Spis14070 Spis9304 Spis4268 Spis1842	adi_v1.22795		adi_v1.09340 adi_v1.09339	Spis22127
Spis15913 Spis15912 Spis7611	adi_v1.20304		adi_v1.24453 adi_v1.13277	Spis8000
Spis9193 Spis9194	adi_v1.15122		adi_v1.04068 adi_v1.15034	Spis2006
Spis11390 Spis22041	adi_v1.21236		adi_v1.09144 adi_v1.20104	Spis8102
Spis21441 Spis9512 Spis24962	adi_v1.02680		adi_v1.07592 adi_v1.13859	Spis12077
Spis20159 Spis20163	adi_v1.23381		adi_v1.13667 adi_v1.16277	Spis19213
Spis3210 Spis6475	adi_v1.24595		adi_v1.13053 adi_v1.16437	Spis11568
Spis5646 Spis5645 Spis11905	adi_v1.22125		adi_v1.16029 adi_v1.16070	Spis7873
Spis8943 Spis8946	adi_v1.09024		adi_v1.00127 adi_v1.22164	Spis7846
Spis1417 Spis1420.t1	adi_v1.03327		adi_v1.19923 adi_v1.21088	Spis9795
Spis19563 Spis19565	adi_v1.10512		adi_v1.22381 adi_v1.21206	Spis4992
Spis22447 Spis14339	adi_v1.04644		adi_v1.15468 adi_v1.15469	Spis8387
Spis8675 Spis8676	adi_v1.01335		adi_v1.19249 adi_v1.21885	Spis23902
Spis10563 Spis10564.t1	adi_v1.12066		adi_v1.13174 adi_v1.05473	Spis16882
Spis15334.t1 Spis16177	adi_v1.01952		adi_v1.06656 adi_v1.06655	Spis3871
Spis16631 Spis6620	adi_v1.17983		adi_v1.24357 adi_v1.05033 adi_v1.17670 adi_v1.19278	Spis805
Spis23143 Spis21267	adi_v1.22623		adi_v1.04885 adi_v1.14347	Spis12668
Spis11863 Spis11861	adi_v1.13043		adi_v1.08373 adi_v1.17185	Spis17086
Spis5903 Spis16402	adi_v1.12432		adi_v1.04616 adi_v1.06277	Spis8816
Spis10018 Spis21164 Spis7993	adi_v1.20036		adi_v1.14163 adi_v1.22584	Spis18483
Spis23668 Spis18326	adi_v1.04713		adi_v1.07276 adi_v1.12688	Spis12989
Spis10870 Spis23940	adi_v1.02519		adi_v1.08288 adi_v1.07659	Spis15978
Spis13786 Spis13789 Spis13788	adi_v1.17833		adi_v1.23757 adi_v1.12237	Spis7145
Spis3026 Spis22454	adi_v1.04647		adi_v1.22962 adi_v1.03677	Spis5269
Spis23646 Spis23177	adi_v1.04280		adi_v1.21797 adi_v1.01313	Spis6263
Spis18529 Spis20074	adi_v1.01352		adi_v1.05073 adi_v1.05072	Spis15409
Spis7175 Spis7177	adi_v1.02656		adi_v1.24423 adi_v1.24165	Spis6419
Spis22709 Spis22710 Spis14994 Spis16343 Spis22056 Spis18736 Spis20081 Spis16212 Spis20078 Spis8634 Spis23747 Spis11824	adi_v1.19945		adi_v1.14657 adi_v1.05164 adi_v1.23850	Spis7753
Spis21364 Spis21365	adi_v1.11090		adi_v1.07234 adi_v1.06221	Spis14336
Spis23172 Spis23552 Spis17600 Spis19127 Spis22961 Spis14298 Spis22440 Spis14295 Spis21427 Spis19132 Spis23993	adi_v1.07712		adi_v1.15363 adi_v1.07650	Spis16322
Spis2595 Spis20075	adi_v1.24102		adi_v1.16099 adi_v1.17721	Spis4084
Spis16446 Spis8982	adi_v1.07566		adi_v1.02750 adi_v1.22040 adi_v1.15553 adi_v1.02746	Spis902
Spis9008 Spis17721 Spis18013 Spis9009	adi_v1.08917		adi_v1.21174 adi_v1.24654	Spis25259
Spis17935 Spis17936	adi_v1.03993		adi_v1.07680 adi_v1.15245	Spis23883
Spis21547 Spis12544	adi_v1.06450		adi_v1.08051 adi_v1.22175	Spis17517
Spis11727 Spis11726	adi_v1.19625		adi_v1.05356 adi_v1.05355	Spis2701
Spis7574 Spis22587	adi_v1.23661		adi_v1.04751 adi_v1.11317	Spis3068
Spis11052 Spis20476	adi_v1.05261		adi_v1.06879 adi_v1.00137	Spis15108
Spis2207.t1 Spis3460.t3	adi_v1.23894		adi_v1.02009 adi_v1.22323	Spis12543
Spis20969 Spis20759 Spis20958 Spis19640 Spis11518	adi_v1.09346		adi_v1.16135 adi_v1.16136	Spis2396
Spis9184 Spis24333 Spis650 Spis23691 Spis3947 Spis19040 Spis4948 Spis20986 Spis21300	adi_v1.19708		adi_v1.01400 adi_v1.13993	Spis4431
Spis6931 Spis6933	adi_v1.09982		adi_v1.12501 adi_v1.16147 adi_v1.12502 adi_v1.21718 adi_v1.11781 adi_v1.04304 adi_v1.10160 adi_v1.24590	Spis10202
Spis7698 Spis7697	adi_v1.24363		adi_v1.13402 adi_v1.02961	Spis19331
Spis12395 Spis22668	adi_v1.24110		adi_v1.09808 adi_v1.14793	Spis4048
Spis8411 Spis8412	adi_v1.23999		adi_v1.03936 adi_v1.14375 adi_v1.14376	Spis3940
Spis12686 Spis24156 Spis4421	adi_v1.23888		adi_v1.10297 adi_v1.20062	Spis7051
Spis14720 Spis24056	adi_v1.06193		adi_v1.18813 adi_v1.24037	Spis8496
Spis3317 Spis3319	adi_v1.13425		adi_v1.11596 adi_v1.17957	Spis19525
Spis14457 Spis5637.t1	adi_v1.02165		adi_v1.03708 adi_v1.04517	Spis24771
Spis1275.t1 Spis10511	adi_v1.12020		adi_v1.12742 adi_v1.12741 adi_v1.12743 adi_v1.00269 adi_v1.22266	Spis2969
Spis11787 Spis11782	adi_v1.09526		adi_v1.17006 adi_v1.01362	Spis8833
Spis20394 Spis5836 Spis19268	adi_v1.04841		adi_v1.00422 adi_v1.11979	Spis8993
Spis4560 Spis4558 Spis4561	adi_v1.15637		adi_v1.19872 adi_v1.22668	Spis4803
Spis19365 Spis3384	adi_v1.23222		adi_v1.18604 adi_v1.17735	Spis19627
Spis21326 Spis21327.t1	adi_v1.04058		adi_v1.02379 adi_v1.02378	Spis6748
Spis5294 Spis5291	adi_v1.00746		adi_v1.23786 adi_v1.20141	Spis16174
Spis5175 Spis5200 Spis395 Spis23890 Spis15173	adi_v1.21652		adi_v1.18596 adi_v1.21787 adi_v1.19474 adi_v1.23901 adi_v1.21786 adi_v1.07621 adi_v1.07904 adi_v1.06532 adi_v1.18543 adi_v1.07147 adi_v1.21387 adi_v1.16841	Spis14682
Spis2131 Spis21248	adi_v1.02309		adi_v1.00674 adi_v1.00673	Spis5724
Spis21199 Spis10896	adi_v1.21332		adi_v1.21668 adi_v1.14121	Spis21216.t1
Spis9027 Spis9028	adi_v1.13674		adi_v1.10722 adi_v1.12470 adi_v1.10719 adi_v1.12471	Spis3088
Spis18459 Spis11515 Spis15447 Spis14545 Spis13401 Spis19794	adi_v1.19961		adi_v1.00334 adi_v1.09525 adi_v1.10866 adi_v1.14115	Spis21632
Spis824 Spis826 Spis825	adi_v1.02063		adi_v1.12286 adi_v1.15941	Spis10372
Spis15664 Spis12533	adi_v1.14105		adi_v1.05760 adi_v1.16017	Spis16592
Spis20948 Spis13105	adi_v1.15826		adi_v1.07723 adi_v1.22465	Spis18581
Spis7559 Spis7560	adi_v1.24510		adi_v1.13778 adi_v1.22204	Spis18609.t1
Spis3844 Spis18097	adi_v1.12295		adi_v1.11178 adi_v1.18413	Spis10200
Spis18436 Spis21722	adi_v1.21806		adi_v1.08326 adi_v1.08327	Spis1831
Spis21630 Spis9296 Spis24397 Spis18593 Spis11671 Spis19447 Spis18603 Spis12932 Spis19443 Spis22899 Spis12939 Spis22314 Spis23302	adi_v1.10867		adi_v1.03726 adi_v1.21395	Spis9133
Spis13737 Spis8915	adi_v1.07994		adi_v1.24293 adi_v1.24422	Spis16152
Spis15067 Spis16233	adi_v1.04214		adi_v1.19456 adi_v1.15586	Spis3615
Spis3253 Spis8707	adi_v1.08208		adi_v1.11742 adi_v1.20180	Spis1502
Spis3666.t1 Spis6810	adi_v1.17094		adi_v1.08633 adi_v1.02337	Spis23901
Spis21562 Spis23576 Spis23000 Spis20412 Spis21564	adi_v1.03471		adi_v1.18020 adi_v1.00733 adi_v1.24734	Spis2874
Spis3517 Spis24002 Spis10114	adi_v1.02771		adi_v1.12166 adi_v1.00893	Spis5054
Spis7218 Spis7219	adi_v1.00178		adi_v1.08021 adi_v1.08022	Spis13196
Spis11265 Spis11263	adi_v1.22273		adi_v1.21937 adi_v1.21936	Spis1901
Spis12090 Spis24717	adi_v1.00337		adi_v1.17643 adi_v1.21091	Spis21452
Spis10825 Spis4653	adi_v1.04001		adi_v1.11366 adi_v1.20585	Spis5029
Spis2069 Spis1975	adi_v1.05636		adi_v1.19537 adi_v1.24394 adi_v1.06439 adi_v1.02958 adi_v1.18043 adi_v1.08717	Spis2803
Spis9318 Spis9317	adi_v1.18099		adi_v1.15452 adi_v1.03247	Spis10852
Spis7140 Spis7141.t1	adi_v1.17432		adi_v1.22030 adi_v1.05012	Spis4728
Spis6062 Spis2586 Spis11194 Spis5488 Spis17153 Spis20180 Spis15824 Spis5216 Spis17014 Spis23935	adi_v1.05751		adi_v1.01711 adi_v1.01712	Spis15329
Spis13065 Spis24493 Spis24201 Spis24494	adi_v1.11484		adi_v1.16900 adi_v1.16901	Spis7129
Spis8238 Spis19739	adi_v1.02720		adi_v1.06893 adi_v1.06894 adi_v1.20804 adi_v1.08929	Spis4995
Spis19717 Spis19344	adi_v1.22093		adi_v1.00188 adi_v1.18521	Spis22679
Spis17053 Spis17054 Spis20073	adi_v1.14548		adi_v1.05908 adi_v1.23964	Spis14460
Spis8934.t1 Spis9650	adi_v1.08610		adi_v1.18760 adi_v1.13887	Spis6125
Spis6258 Spis6259	adi_v1.21068		adi_v1.17680 adi_v1.11337	Spis24829
Spis11852 Spis10227 Spis10232 Spis11853 Spis10233	adi_v1.01661		adi_v1.14624 adi_v1.14936	Spis17964.t1
Spis24351 Spis22761 Spis23005 Spis23132	adi_v1.04974		adi_v1.16570 adi_v1.08991 adi_v1.22498 adi_v1.16950 adi_v1.03567	Spis14221
Spis22419 Spis16747 Spis6595 Spis13758 Spis18137 Spis13763 Spis9889 Spis21197 Spis18140 Spis8571 Spis23183	adi_v1.05008		adi_v1.11995 adi_v1.15422	Spis11957
Spis20623 Spis22068	adi_v1.09553		adi_v1.19088 adi_v1.01304 adi_v1.01303 adi_v1.01305 adi_v1.19089	Spis16366
Spis12522 Spis18989	adi_v1.24026		adi_v1.03784 adi_v1.20260	Spis16457
Spis2835 Spis2836 Spis10412	adi_v1.07469		adi_v1.05413 adi_v1.05412	Spis10698
Spis14131.t1 Spis14132	adi_v1.16512		adi_v1.02221 adi_v1.22211	Spis1014
Spis24110 Spis11232 Spis8367 Spis24008 Spis6581	adi_v1.19116		adi_v1.03753 adi_v1.19929	Spis580
Spis11195 Spis18469 Spis12368 Spis21436 Spis16331.t1 Spis22913 Spis10543 Spis8566 Spis14596 Spis22879 Spis23729 Spis16833	adi_v1.22571		adi_v1.10561 adi_v1.20818	Spis15670
Spis8557 Spis8555 Spis10503 Spis8556 Spis8560	adi_v1.10571		adi_v1.12344 adi_v1.19393	Spis17996
Spis13469 Spis2735 Spis6481 Spis5273	adi_v1.12523		adi_v1.24241 adi_v1.05210 adi_v1.02101	Spis371
Spis14514 Spis25763.Novel	adi_v1.07724		adi_v1.03182 adi_v1.20512	Spis2268
Spis24462 Spis16725	adi_v1.02443		adi_v1.13644 adi_v1.21910	Spis12953
Spis11436 Spis11435	adi_v1.05199		adi_v1.18315 adi_v1.01445	Spis19691
Spis21712.t1 Spis18032	adi_v1.02671		adi_v1.12927 adi_v1.12928 adi_v1.18373 adi_v1.19778	Spis4436
Spis10900 Spis10899	adi_v1.13617		adi_v1.23360 adi_v1.16524 adi_v1.23361	Spis14345
Spis12972.t2 Spis10866.t1	adi_v1.17416		adi_v1.10931 adi_v1.11655 adi_v1.03698	Spis3694
Spis103 Spis109 Spis106 Spis108	adi_v1.07159		adi_v1.19108 adi_v1.08448 adi_v1.22220	Spis7797
Spis23301 Spis24237	adi_v1.15741		adi_v1.00508 adi_v1.00332 adi_v1.20313	Spis14651
Spis8344 Spis21964	adi_v1.22658		adi_v1.10468 adi_v1.08101	Spis6616
Spis24964 Spis25269	adi_v1.12646		adi_v1.21268 adi_v1.11326	Spis15467
Spis18734 Spis18735	adi_v1.19935		adi_v1.12434 adi_v1.13629 adi_v1.12433	Spis2984
Spis18934 Spis19566	adi_v1.00390		adi_v1.01901 adi_v1.23400	Spis22015
Spis2931 Spis2930	adi_v1.21072		adi_v1.13936 adi_v1.02694	Spis13959
Spis20255 Spis3715	adi_v1.22130		adi_v1.06418 adi_v1.18945	Spis11103.t1
Spis11391 Spis11395 Spis11397 Spis5296	adi_v1.21471		adi_v1.09781 adi_v1.24370	Spis6146
Spis22384 Spis12078 Spis22381.t1	adi_v1.11363		adi_v1.21742 adi_v1.15027	Spis20181
Spis3862 Spis3859	adi_v1.06392		adi_v1.13041 adi_v1.18867 adi_v1.11328 adi_v1.10767 adi_v1.19646	Spis14082
Spis19008.t1 Spis16503	adi_v1.24668		adi_v1.12658 adi_v1.14491 adi_v1.12659	Spis21617
Spis14644 Spis9127	adi_v1.03727		adi_v1.24551 adi_v1.10404	Spis20611
Spis17468 Spis17460 Spis17463	adi_v1.20402		adi_v1.24434 adi_v1.07479	Spis14577
Spis9648 Spis9649	adi_v1.10691		adi_v1.17280 adi_v1.12974	Spis22965
Spis12782 Spis12783 Spis12789 Spis1410	adi_v1.13211		adi_v1.09656 adi_v1.20046	Spis12525
Spis23466 Spis20425	adi_v1.18676		adi_v1.11448 adi_v1.21994	Spis18884
Spis6768 Spis15483	adi_v1.02245		adi_v1.24287 adi_v1.11470	Spis17391
Spis6649 Spis6650	adi_v1.12102		adi_v1.01084 adi_v1.04721 adi_v1.07608 adi_v1.04720 adi_v1.21902 adi_v1.01083	Spis9378
Spis9771 Spis9774 Spis9964	adi_v1.03919		adi_v1.22991 adi_v1.23045 adi_v1.18138	Spis20469
Spis15384.t1 Spis20020	adi_v1.10635		adi_v1.10785 adi_v1.10786 adi_v1.10914	Spis2056
Spis11719 Spis20540 Spis20541 Spis11747	adi_v1.22865		adi_v1.16705 adi_v1.09014	Spis12050
Spis8403 Spis23654 Spis9059	adi_v1.01013		adi_v1.06153 adi_v1.06152	Spis6384
Spis418 Spis419	adi_v1.08936		adi_v1.11863 adi_v1.18070 adi_v1.11864	Spis1425
Spis20774 Spis19536	adi_v1.06704		adi_v1.13271 adi_v1.10313	Spis10246
Spis22256 Spis23288	adi_v1.02796		adi_v1.11343 adi_v1.22666	Spis16101
Spis16071 Spis4422 Spis4423	adi_v1.05435		adi_v1.00042 adi_v1.08302	Spis12565
Spis12495 Spis8375	adi_v1.07821		adi_v1.03647 adi_v1.08925	Spis6361
Spis4534 Spis3547	adi_v1.11068		adi_v1.21172 adi_v1.04909	Spis4572
Spis13961 Spis13963 Spis23329 Spis19742 Spis23331 Spis23330 Spis19744	adi_v1.22739		adi_v1.10040 adi_v1.03112	Spis12436
Spis4760 Spis4762	adi_v1.07061		adi_v1.21603 adi_v1.20618 adi_v1.22501	Spis23540
Spis15246 Spis2827 Spis15245	adi_v1.11737		adi_v1.09419 adi_v1.24319 adi_v1.07154 adi_v1.09420 adi_v1.24397	Spis7436
Spis18525 Spis18526	adi_v1.07397		adi_v1.18226 adi_v1.17426 adi_v1.11355 adi_v1.00026	Spis24558
Spis6500 Spis20583	adi_v1.00353		adi_v1.04511 adi_v1.15841	Spis1442
Spis22860 Spis22858 Spis3261 Spis3260	adi_v1.00348		adi_v1.21590 adi_v1.01156	Spis19360
Spis9622 Spis9843	adi_v1.09652		adi_v1.06081 adi_v1.17562 adi_v1.23749 adi_v1.23751	Spis14495
Spis15422 Spis15421 Spis15423	adi_v1.22934		adi_v1.16942 adi_v1.23618 adi_v1.19745 adi_v1.03873	Spis23412
Spis18809 Spis16372	adi_v1.18893		adi_v1.00833 adi_v1.10260	Spis12864
Spis11091 Spis10639 Spis10641	adi_v1.12557		adi_v1.20437 adi_v1.11260	Spis10715.t1
Spis9566 Spis24589	adi_v1.01282		adi_v1.23863 adi_v1.12973	Spis18018
Spis12741.t1 Spis12738	adi_v1.15013		adi_v1.21431 adi_v1.06907 adi_v1.03210	Spis20137
Spis17204 Spis18059.t1	adi_v1.15855		adi_v1.04859 adi_v1.23160	Spis17096
Spis15147 Spis3158	adi_v1.07750		adi_v1.01180 adi_v1.21684	Spis9879
Spis24994 Spis4577 Spis9302	adi_v1.05675		adi_v1.05434 adi_v1.09570	Spis4420
Spis21713.t1 Spis22230	adi_v1.02670		adi_v1.13130 adi_v1.06278	Spis8812
Spis19712 Spis7982	adi_v1.10106		adi_v1.19688 adi_v1.18795	Spis9475.t1
Spis25681 Spis24723 Spis24564 Spis23598	adi_v1.08779		adi_v1.24387 adi_v1.17306	Spis5735
Spis22576 Spis12773 Spis12794 Spis8739 Spis14711 Spis23563 Spis20658 Spis23730 Spis24307 Spis14597 Spis21861 Spis22914 Spis11196 Spis16832 Spis22880	adi_v1.09909		adi_v1.22923 adi_v1.07991	Spis2783
Spis14670 Spis6390 Spis19574 Spis10020	adi_v1.23000		adi_v1.06797 adi_v1.10711	Spis9200
Spis16604 Spis16603	adi_v1.20910		adi_v1.12308 adi_v1.06969	Spis12997
Spis15123 Spis10167 Spis2517	adi_v1.02879		adi_v1.12842 adi_v1.12027	Spis11650
Spis260 Spis23778 Spis22966 Spis16148 Spis23281 Spis21746 Spis14152 Spis13075	adi_v1.11585		adi_v1.21075 adi_v1.21436	Spis20904
Spis19153 Spis24427 Spis19154 Spis19157	adi_v1.24527		adi_v1.12744 adi_v1.09973 adi_v1.04725 adi_v1.12745	Spis6825
Spis18683 Spis22875 Spis24831 Spis23364	adi_v1.14940		adi_v1.06697 adi_v1.12266	Spis9362
Spis14498 Spis14500	adi_v1.00745		adi_v1.07561 adi_v1.24274	Spis23922
Spis234 Spis233	adi_v1.22463		adi_v1.17738 adi_v1.21369	Spis2725
Spis462 Spis461	adi_v1.08653		adi_v1.17189 adi_v1.17188	Spis543
Spis20104 Spis15939	adi_v1.21688		adi_v1.18969 adi_v1.15884	Spis4349
Spis18146 Spis25125	adi_v1.04671		adi_v1.17707 adi_v1.12682	Spis18327
Spis24117 Spis18412 Spis23795 Spis18303 Spis10525 Spis18296 Spis20095 Spis20094 Spis18299 Spis10169 Spis18297	adi_v1.22151		adi_v1.03036 adi_v1.23474 adi_v1.12220 adi_v1.03786	Spis16469
Spis16555 Spis6912 Spis23479 Spis23251	adi_v1.04973		adi_v1.03649 adi_v1.22849	Spis18475
Spis24375 Spis10129	adi_v1.24352		adi_v1.23353 adi_v1.09359	Spis14544
Spis7293 Spis7294	adi_v1.15679		adi_v1.01883 adi_v1.20633 adi_v1.01882	Spis8085
Spis1557 Spis7819	adi_v1.14626		adi_v1.08360 adi_v1.01000	Spis13635
Spis17331 Spis21218	adi_v1.19296		adi_v1.24689 adi_v1.13767	Spis20999
Spis9953 Spis24814	adi_v1.20597		adi_v1.16965 adi_v1.08956	Spis3674
Spis8815 Spis8817 Spis8820 Spis25416	adi_v1.18121		adi_v1.15426 adi_v1.14093 adi_v1.03963 adi_v1.14495 adi_v1.15834 adi_v1.18868 adi_v1.08955 adi_v1.19826 adi_v1.02732 adi_v1.19750 adi_v1.03625 adi_v1.18363 adi_v1.12233 adi_v1.24470 adi_v1.20815 adi_v1.07778 adi_v1.16186 adi_v1.20000 adi_v1.19297 adi_v1.04420 adi_v1.17345 adi_v1.21063 adi_v1.04256 adi_v1.21090 adi_v1.20044 adi_v1.12951 adi_v1.04309 adi_v1.03798	Spis19999
Spis14956 Spis14952	adi_v1.10639		adi_v1.10849 adi_v1.15857 adi_v1.15858	Spis21935
Spis10364 Spis14908	adi_v1.16118		adi_v1.21218 adi_v1.16957	Spis5008
Spis22705 Spis19957	adi_v1.01386		adi_v1.21032 adi_v1.10973	Spis3943
Spis20330 Spis20329	adi_v1.19918		adi_v1.01075 adi_v1.11649	Spis6224.t1
Spis24308 Spis18131 Spis24743	adi_v1.13943		adi_v1.13270 adi_v1.01085	Spis7330
Spis19079 Spis17526 Spis21686	adi_v1.17386		adi_v1.03253 adi_v1.12059	Spis224
Spis17239 Spis17237 Spis17238	adi_v1.21416		adi_v1.06700 adi_v1.16294 adi_v1.06699	Spis10895
Spis991 Spis992	adi_v1.19311		adi_v1.23664 adi_v1.19333 adi_v1.18835	Spis2938
Spis14398 Spis19825	adi_v1.20039		adi_v1.12221 adi_v1.12222	Spis14866
Spis17393 Spis5649 Spis21185 Spis21091 Spis9513	adi_v1.22461		adi_v1.01271 adi_v1.14182 adi_v1.01588 adi_v1.01272 adi_v1.19922 adi_v1.13494 adi_v1.00884 adi_v1.00102	Spis16847
Spis8212 Spis20447	adi_v1.19263		adi_v1.07520 adi_v1.21212 adi_v1.07519 adi_v1.24134 adi_v1.07518 adi_v1.07517	Spis19437
Spis15848 Spis7639 Spis22099	adi_v1.04912		adi_v1.09086 adi_v1.11658	Spis10403
Spis20578.t1 Spis24434	adi_v1.23146		adi_v1.01269 adi_v1.00036 adi_v1.06509 adi_v1.20347 adi_v1.04574	Spis21511
Spis15986 Spis22599 Spis20470	adi_v1.04461		adi_v1.07237 adi_v1.21200 adi_v1.07214	Spis18664
Spis6220 Spis3543	adi_v1.03657		adi_v1.14765 adi_v1.17069	Spis19028
Spis18437 Spis21721 Spis18776 Spis12196 Spis12195 Spis16999 Spis13064 Spis14026 Spis15940 Spis10076 Spis5659 Spis6585 Spis13456 Spis11712 Spis23347 Spis10522 Spis14553 Spis16916 Spis15402 Spis23955 Spis15859 Spis21996 Spis13096 Spis900 Spis22803 Spis2598 Spis5662	adi_v1.14573		adi_v1.15165 adi_v1.08928	Spis13178
Spis12197 Spis8073 Spis14285 Spis25287 Spis2017 Spis1786 Spis13517 Spis5583 Spis16335 Spis8047 Spis10085 Spis3679.t1 Spis3254 Spis17943 Spis19968 Spis7406 Spis23440 Spis25147 Spis25110	adi_v1.22828		adi_v1.04267 adi_v1.05813	Spis5967
Spis13282.t1 Spis13281 Spis13276	adi_v1.08545		adi_v1.12145 adi_v1.24055	Spis1866
Spis22453 Spis3025	adi_v1.04646		adi_v1.03757 adi_v1.23416 adi_v1.06591 adi_v1.15674 adi_v1.03758	Spis6603
Spis13556 Spis13557	adi_v1.15905		adi_v1.09901 adi_v1.19553 adi_v1.17535 adi_v1.22602 adi_v1.18832 adi_v1.24402 adi_v1.03644 adi_v1.22844 adi_v1.17565 adi_v1.00489 adi_v1.23303 adi_v1.18400 adi_v1.22261 adi_v1.11868 adi_v1.21006 adi_v1.02003 adi_v1.21026 adi_v1.02988	Spis23108
Spis17296 Spis11510 Spis3427	adi_v1.05761		adi_v1.01209 adi_v1.09687 adi_v1.14171	Spis9516
Spis12444 Spis12443	adi_v1.15948		adi_v1.23095 adi_v1.18592	Spis9255
Spis20236 Spis18665	adi_v1.07629		adi_v1.11310 adi_v1.11309	Spis18721
Spis22492 Spis21820	adi_v1.23887		adi_v1.23502 adi_v1.05899 adi_v1.00322 adi_v1.06963 adi_v1.05211 adi_v1.04635 adi_v1.09760 adi_v1.24548	Spis18457
Spis12170 Spis12167	adi_v1.01736		adi_v1.23015 adi_v1.22777	Spis25141
Spis344 Spis10065	adi_v1.10439		adi_v1.08336 adi_v1.08172 adi_v1.21292 adi_v1.23662 adi_v1.21351 adi_v1.23694	Spis23168
Spis7600.t1 Spis7606 Spis7607	adi_v1.10589		adi_v1.13423 adi_v1.09592	Spis3322
Spis2786 Spis334	adi_v1.24332		adi_v1.23248 adi_v1.10078	Spis8988
Spis20003 Spis24655 Spis24552 Spis12476 Spis18294 Spis8282	adi_v1.10408		adi_v1.08893 adi_v1.00970	Spis12242
Spis18946 Spis18947 Spis11198	adi_v1.19520		adi_v1.10035 adi_v1.16751	Spis12431
Spis15221 Spis15220	adi_v1.13871		adi_v1.12811 adi_v1.17597	Spis12548
Spis13418 Spis19688	adi_v1.14651		adi_v1.06199 adi_v1.18809	Spis2851
Spis15584 Spis15595	adi_v1.14960		adi_v1.14949 adi_v1.16213	Spis302
Spis8564 Spis21784 Spis12252	adi_v1.20027		adi_v1.03570 adi_v1.05053 adi_v1.23495 adi_v1.00360 adi_v1.15947	Spis22920
Spis12240 Spis13878	adi_v1.15136		adi_v1.02448 adi_v1.07250	Spis11789
Spis132 Spis131	adi_v1.15407		adi_v1.19911 adi_v1.06708	Spis19532
Spis16302 Spis16301	adi_v1.16414		adi_v1.00843 adi_v1.05998	Spis11604
Spis12384 Spis21741 Spis4788 Spis1597 Spis18501 Spis13090 Spis731 Spis8159 Spis14145 Spis11981	adi_v1.04089		adi_v1.05871 adi_v1.02806	Spis18793
Spis14300 Spis16193	adi_v1.03389		adi_v1.09987 adi_v1.09985	Spis12873
Spis23750 Spis24140	adi_v1.01382		adi_v1.03851 adi_v1.21909	Spis5888
Spis23107 Spis23241	adi_v1.18192		adi_v1.10451 adi_v1.09827	Spis20630
Spis12457 Spis15869	adi_v1.06504		adi_v1.15935 adi_v1.16365 adi_v1.20147	Spis12033
Spis11591 Spis18554	adi_v1.11204		adi_v1.20802 adi_v1.13848	Spis18092
Spis5912 Spis14086	adi_v1.12217		adi_v1.04075 adi_v1.04074 adi_v1.04076 adi_v1.13986	Spis14246
Spis20369 Spis15255	adi_v1.13708		adi_v1.16313 adi_v1.11006	Spis23392
Spis1102 Spis1101	adi_v1.18627		adi_v1.18230 adi_v1.22775	Spis20162
Spis10883 Spis10874 Spis10872	adi_v1.12154		adi_v1.23804 adi_v1.20455	Spis4060
Spis15077 Spis9332	adi_v1.08139		adi_v1.15368 adi_v1.03700	Spis22358
Spis17865.t1 Spis13743	adi_v1.07636		adi_v1.17566 adi_v1.16845	Spis1027
Spis19991 Spis15528	adi_v1.09698		adi_v1.21654 adi_v1.19857 adi_v1.17856 adi_v1.22256	Spis8804
Spis21221 Spis4433	adi_v1.07389		adi_v1.01288 adi_v1.05045	Spis13637
Spis1208 Spis2539	adi_v1.03134		adi_v1.20995 adi_v1.20898	Spis2994
Spis18966 Spis23413	adi_v1.21869		adi_v1.05887 adi_v1.23923	Spis20312
Spis1608.t1 Spis1609.t1 Spis5747 Spis5748	adi_v1.06960		adi_v1.24483 adi_v1.03115	Spis15815
Spis21278 Spis20054	adi_v1.17628		adi_v1.14243 adi_v1.09194	Spis12019
Spis16317 Spis11951	adi_v1.18174		adi_v1.03418 adi_v1.17287	Spis1559
Spis3749 Spis24227	adi_v1.02846		adi_v1.17330 adi_v1.19482	Spis25432
Spis3031 Spis12540.t1	adi_v1.18246		adi_v1.05471 adi_v1.05470	Spis13504
Spis9618 Spis22063 Spis107 Spis10369 Spis22617 Spis12943	adi_v1.02567		adi_v1.21008 adi_v1.18826	Spis2269
Spis8301 Spis8304	adi_v1.03852		adi_v1.02127 adi_v1.13200 adi_v1.17948 adi_v1.13727 adi_v1.01538 adi_v1.09591	Spis1216
Spis14033 Spis14034	adi_v1.17608		adi_v1.12365 adi_v1.16031 adi_v1.16033	Spis3209
Spis1658 Spis1657 Spis10019	adi_v1.12865		adi_v1.02116 adi_v1.00859	Spis21242
Spis4868 Spis4870 Spis2657 Spis2659 Spis20738	adi_v1.12329		adi_v1.13112 adi_v1.21653	Spis10452
Spis17172 Spis17744	adi_v1.15918		adi_v1.09185 adi_v1.12315	Spis11381
Spis330 Spis5170 Spis17545	adi_v1.18595		adi_v1.07788 adi_v1.23037 adi_v1.23036	Spis7150
Spis7122 Spis7123	adi_v1.20909		adi_v1.01768 adi_v1.02525	Spis20415
Spis7759 Spis18825	adi_v1.21934		adi_v1.02509 adi_v1.18679 adi_v1.18678 adi_v1.22755	Spis20962
Spis4494 Spis4493	adi_v1.15424		adi_v1.02020 adi_v1.02019 adi_v1.08816	Spis18445
Spis15425 Spis15435	adi_v1.14012		adi_v1.22154 adi_v1.20528	Spis4459
Spis8659 Spis1723 Spis17749 Spis10501 Spis13551 Spis8224 Spis22087 Spis11617 Spis5265 Spis6628	adi_v1.15810		adi_v1.23317 adi_v1.01120 adi_v1.08636 adi_v1.01392 adi_v1.01391 adi_v1.01389 adi_v1.01390 adi_v1.23316 adi_v1.08638	Spis20087
Spis3231 Spis25266	adi_v1.00303		adi_v1.00123 adi_v1.23642 adi_v1.00122 adi_v1.19046 adi_v1.20389 adi_v1.00124	Spis24274
Spis5946 Spis13089	adi_v1.01450		adi_v1.00810 adi_v1.22325	Spis3128
Spis5906 Spis5907	adi_v1.09041		adi_v1.09966 adi_v1.09321	Spis13738
Spis21561 Spis24979	adi_v1.17030		adi_v1.17857 adi_v1.14543	Spis7069
Spis22926 Spis22074	adi_v1.06766		adi_v1.16329 adi_v1.23598	Spis7351
Spis13939 Spis5176	adi_v1.00678		adi_v1.07838 adi_v1.11316	Spis14793
Spis4144 Spis4128	adi_v1.10812		adi_v1.15283 adi_v1.05018	Spis3564
Spis10923 Spis10902	adi_v1.03524		adi_v1.02713 adi_v1.16343	Spis6509
Spis12643 Spis22123	adi_v1.03477		adi_v1.08130 adi_v1.22581	Spis6847
Spis4554 Spis4552	adi_v1.23135		adi_v1.20668 adi_v1.06060	Spis10351
Spis17541 Spis9355	adi_v1.20491		adi_v1.01128 adi_v1.21093 adi_v1.07946 adi_v1.15194 adi_v1.23762 adi_v1.13175	Spis23665
Spis6057 Spis6058 Spis6054.t1	adi_v1.05559		adi_v1.07362 adi_v1.02756	Spis7404
Spis2299 Spis7062 Spis20742 Spis13069	adi_v1.01141		adi_v1.15134 adi_v1.15135 adi_v1.05722	Spis2880
Spis7842 Spis7840 Spis7839 Spis7838	adi_v1.07878		adi_v1.00638 adi_v1.01828	Spis19118
Spis24281 Spis21667	adi_v1.06785		adi_v1.23695 adi_v1.23072	Spis16875
Spis3109 Spis6474	adi_v1.18471		adi_v1.23622 adi_v1.04139 adi_v1.14531 adi_v1.09994	Spis19964
Spis10916 Spis10917 Spis7785 Spis1600 Spis16918	adi_v1.23151		adi_v1.03841 adi_v1.21759	Spis1312
Spis24823 Spis7835	adi_v1.15946		adi_v1.11750 adi_v1.22964	Spis12722
Spis25900.Novel Spis25899.Novel	adi_v1.11910		adi_v1.05939 adi_v1.05938	Spis24276
Spis4607 Spis15464	adi_v1.20383		adi_v1.04238 adi_v1.08141	Spis18027
Spis23355 Spis18320 Spis9726 Spis3743 Spis9037	adi_v1.18003		adi_v1.05089 adi_v1.20018	Spis13043
Spis8300 Spis10701	adi_v1.05409		adi_v1.03211 adi_v1.07510 adi_v1.06850	Spis25821.Novel
Spis8285 Spis5112 Spis24634	adi_v1.08922		adi_v1.19386 adi_v1.05656 adi_v1.21771 adi_v1.22523 adi_v1.24278	Spis25364
Spis8891 Spis18407 Spis6686	adi_v1.23035		adi_v1.13067 adi_v1.20870	Spis25108
Spis16850 Spis16849	adi_v1.03282		adi_v1.18532 adi_v1.06991	Spis1687
Spis25344 Spis2904	adi_v1.22643		adi_v1.06156 adi_v1.15883	Spis6387
Spis24777 Spis4145	adi_v1.17352		adi_v1.14069 adi_v1.15377	Spis8627
Spis25203 Spis25301	adi_v1.04315		adi_v1.20562 adi_v1.18520	Spis16121
Spis24374 Spis12752	adi_v1.03167		adi_v1.09921 adi_v1.14484 adi_v1.04630	Spis16139
Spis13647 Spis16318	adi_v1.17445		adi_v1.08506 adi_v1.19829	Spis4702.t1
Spis21041 Spis1941	adi_v1.04659		adi_v1.19715 adi_v1.13524	Spis7074
Spis9978 Spis9980 Spis9977 Spis23373	adi_v1.02919		adi_v1.04772 adi_v1.04773	Spis22177
Spis16567 Spis3559 Spis7906	adi_v1.08317		adi_v1.01433 adi_v1.01339	Spis17926
Spis15787 Spis6415 Spis3443	adi_v1.09518		adi_v1.08032 adi_v1.07480	Spis17240
Spis23345 Spis20917 Spis12931 Spis22479 Spis22481	adi_v1.04584		adi_v1.04290 adi_v1.06444	Spis23695
Spis4818 Spis4819	adi_v1.08428		adi_v1.00653 adi_v1.00654	Spis199
Spis12560 Spis12338	adi_v1.02011		adi_v1.18964 adi_v1.21699	Spis12497
Spis18112 Spis18115	adi_v1.09568		adi_v1.22045 adi_v1.08064	Spis22754
Spis20113 Spis10325 Spis23017 Spis6725 Spis5518 Spis9711 Spis12499 Spis6929 Spis20728 Spis3847 Spis682 Spis6418 Spis22468 Spis12109 Spis23314 Spis11926 Spis19388 Spis5658 Spis24296 Spis16788 Spis7185 Spis16614 Spis14902 Spis11004 Spis3893 Spis21859 Spis5896 Spis23060 Spis202 Spis8688 Spis10466	adi_v1.02279		adi_v1.24321 adi_v1.21523 adi_v1.14466	Spis6025
Spis8335 Spis20936	adi_v1.13545		adi_v1.00537 adi_v1.00538 adi_v1.04457 adi_v1.11567 adi_v1.00539 adi_v1.15956 adi_v1.22005	Spis19939
Spis25807.Novel Spis8269	adi_v1.15600		adi_v1.07716 adi_v1.07715	Spis2277
Spis7604.t1 Spis7554	adi_v1.08293		adi_v1.10748 adi_v1.24602	Spis25597
Spis10307 Spis11809 Spis11819 Spis11983 Spis20062 Spis14839 Spis8233 Spis16510	adi_v1.12897		adi_v1.06132 adi_v1.11664 adi_v1.11665 adi_v1.23828 adi_v1.17652	Spis19217
Spis17007 Spis8923	adi_v1.03083		adi_v1.11185 adi_v1.08692	Spis20819
Spis23663 Spis17905 Spis24287	adi_v1.17015		adi_v1.19143 adi_v1.15402	Spis8533
Spis21201 Spis1130	adi_v1.17309		adi_v1.11373 adi_v1.10858 adi_v1.13042 adi_v1.02681	Spis24754
Spis18815 Spis25512	adi_v1.11348		adi_v1.16233 adi_v1.16232 adi_v1.18289	Spis2537
Spis21445 Spis941	adi_v1.18698		adi_v1.07426 adi_v1.24033	Spis8636
Spis18667 Spis18669	adi_v1.07634		adi_v1.05417 adi_v1.05418	Spis6790
Spis10030 Spis10031	adi_v1.03982		adi_v1.03079 adi_v1.16893	Spis17012
Spis24869 Spis8646	adi_v1.21216		adi_v1.06008 adi_v1.22767	Spis9956
Spis7529 Spis4022 Spis24553	adi_v1.07054		adi_v1.20024 adi_v1.22319	Spis25363
Spis24143 Spis18361.t2 Spis24429	adi_v1.01765		adi_v1.12340 adi_v1.14207	Spis498
Spis1724 Spis1720 Spis1726 Spis1725 Spis1721	adi_v1.14112		adi_v1.16862 adi_v1.03215	Spis6437
Spis16686 Spis13379 Spis13440	adi_v1.15835		adi_v1.11629 adi_v1.16327	Spis13545
Spis10319 Spis10773	adi_v1.10200		adi_v1.02907 adi_v1.01014	Spis17766
Spis14432 Spis5436	adi_v1.11270		adi_v1.12902 adi_v1.11712	Spis13236
Spis7893 Spis20258	adi_v1.13235		adi_v1.20115 adi_v1.04666 adi_v1.23420	Spis22401
Spis19973 Spis13766 Spis1976 Spis2317 Spis17769	adi_v1.08168		adi_v1.05723 adi_v1.12972	Spis11130
Spis20465 Spis23042 Spis23975 Spis23581 Spis24676	adi_v1.03565		adi_v1.22609 adi_v1.23913	Spis25433
Spis7623 Spis18454	adi_v1.02767		adi_v1.22926 adi_v1.07660	Spis13342.t2
Spis23915 Spis5794	adi_v1.22497		adi_v1.09845 adi_v1.17779	Spis13479
Spis23162 Spis20548 Spis9003 Spis23304 Spis8408 Spis6301 Spis12469	adi_v1.17883		adi_v1.03492 adi_v1.06349	Spis4597
Spis2093 Spis8401	adi_v1.13561		adi_v1.00567 adi_v1.17579	Spis9389
Spis2794 Spis11187	adi_v1.03332		adi_v1.15597 adi_v1.15598	Spis8265
Spis22663.t1 Spis17223	adi_v1.03157		adi_v1.08669 adi_v1.24355	Spis17654
Spis19275 Spis5178.t1	adi_v1.08696		adi_v1.14966 adi_v1.19094	Spis10758
Spis22512 Spis22328	adi_v1.05353		adi_v1.21291 adi_v1.06163	Spis13618
Spis10266 Spis10265 Spis10264 Spis10918	adi_v1.09046		adi_v1.13663 adi_v1.13664	Spis14323
Spis23297 Spis10524	adi_v1.06803		adi_v1.05635 adi_v1.09825	Spis20632
Spis2161 Spis2158	adi_v1.10582		adi_v1.20795 adi_v1.15727 adi_v1.12655 adi_v1.20149 adi_v1.15729 adi_v1.20792	Spis16980
Spis66 Spis19811	adi_v1.22867		adi_v1.20408 adi_v1.04949 adi_v1.17985 adi_v1.01739	Spis24677
Spis11696 Spis21761	adi_v1.17718		adi_v1.00477 adi_v1.17031	Spis1959
Spis1324 Spis1325	adi_v1.18858		adi_v1.24036 adi_v1.10808	Spis3622
Spis15096 Spis15097 Spis9173	adi_v1.10947		adi_v1.22318 adi_v1.19481	Spis18228
Spis13730 Spis24737 Spis21596 Spis8415 Spis18798 Spis14347 Spis20695 Spis22439 Spis19150 Spis15512 Spis8916 Spis23128 Spis21184 Spis4800 Spis2660 Spis22997 Spis24562 Spis23888 Spis22892 Spis23139 Spis626 Spis23358 Spis9004 Spis2302 Spis7409 Spis22584 Spis16407 Spis24356 Spis23725 Spis18414 Spis18559 Spis22309 Spis20334 Spis20772 Spis22495 Spis12153 Spis24339 Spis18774 Spis2544 Spis16498 Spis8927 …	adi_v1.08464		adi_v1.20323 adi_v1.06761 adi_v1.07831 adi_v1.09840 adi_v1.08076 adi_v1.08077	Spis13257
Spis8544 Spis8550	adi_v1.20547		adi_v1.04313 adi_v1.20516	Spis20814
Spis20494 Spis17570 Spis16958	adi_v1.15748		adi_v1.04090 adi_v1.15199 adi_v1.05898 adi_v1.21198 adi_v1.21836 adi_v1.08084 adi_v1.08701 adi_v1.18328 adi_v1.24657 adi_v1.17602 adi_v1.14176 adi_v1.17077 adi_v1.21079	Spis22467
Spis20777 Spis20778	adi_v1.17497		adi_v1.05324 adi_v1.06415 adi_v1.06416 adi_v1.05325	Spis3896
Spis22005 Spis14194 Spis21426 Spis23494 Spis21566 Spis17896 Spis12513 Spis11534 Spis14971 Spis23853 Spis20765 Spis6675 Spis3366 Spis20067 Spis19076 Spis13179 Spis23346 Spis385 Spis23015 Spis10451 Spis24304 Spis4853 Spis6942 Spis10075 Spis20766 Spis24653 Spis23498 Spis23221 Spis12796 Spis24724 Spis22770	adi_v1.14493		adi_v1.08507 adi_v1.22829	Spis4736
Spis21149 Spis11973 Spis3422 Spis17912	adi_v1.22747		adi_v1.17402 adi_v1.19007	Spis5654
Spis4599 Spis4600	adi_v1.03494		adi_v1.11259 adi_v1.07511	Spis4404.t1
Spis1128 Spis1183 Spis1129	adi_v1.19165		adi_v1.20551 adi_v1.00817 adi_v1.00818 adi_v1.04862 adi_v1.10962 adi_v1.17260 adi_v1.10651 adi_v1.24718	Spis1311
Spis14513 Spis11909	adi_v1.17470		adi_v1.06650 adi_v1.10305	Spis14111
Spis23024 Spis23848 Spis11301	adi_v1.06140		adi_v1.00998 adi_v1.08361	Spis13632
Spis6680 Spis18951 Spis6677	adi_v1.21494		adi_v1.06061 adi_v1.20667	Spis11677
Spis5503 Spis22338	adi_v1.12261		adi_v1.15432 adi_v1.15433 adi_v1.03585	Spis19730
Spis4815 Spis4814 Spis4809	adi_v1.05003		adi_v1.08791 adi_v1.08792	Spis11750
Spis11059 Spis10500	adi_v1.23111		adi_v1.10755 adi_v1.11611	Spis1210
Spis5449 Spis21679 Spis2053	adi_v1.16839		adi_v1.03697 adi_v1.09997	Spis5048
Spis15264 Spis15262.t2	adi_v1.01135		adi_v1.05936 adi_v1.05937	Spis17962
Spis1826 Spis9289	adi_v1.07554		adi_v1.16116 adi_v1.14772	Spis12680
Spis9905 Spis9907	adi_v1.21776		adi_v1.23532 adi_v1.24605	Spis18284
Spis20489 Spis9232	adi_v1.03125		adi_v1.15353 adi_v1.21727	Spis8240
Spis24088 Spis5606	adi_v1.20275		adi_v1.01604 adi_v1.15378	Spis24150
Spis1278 Spis13461	adi_v1.01925		adi_v1.09524 adi_v1.10924	Spis6349
Spis4484 Spis4485	adi_v1.20373		adi_v1.13432 adi_v1.13433 adi_v1.13434	Spis7974
Spis18633.t1 Spis3200	adi_v1.02065		adi_v1.02277 adi_v1.23097	Spis18225
Spis25859.Novel Spis18336	adi_v1.10091		adi_v1.23967 adi_v1.08767 adi_v1.11474	Spis24660
Spis25174 Spis7050	adi_v1.00107		adi_v1.07919 adi_v1.10537	Spis21520
Spis10793 Spis7539	adi_v1.01570		adi_v1.08894 adi_v1.00969	Spis12239
Spis18308 Spis20806 Spis20558	adi_v1.20195		adi_v1.17595 adi_v1.02274 adi_v1.01701	Spis15286
Spis17572 Spis2320 Spis14326 Spis6393 Spis23543 Spis1983 Spis16838 Spis20995 Spis21348 Spis13596 Spis20731 Spis13895	adi_v1.09614		adi_v1.20941 adi_v1.20940	Spis13605
Spis23285 Spis12759 Spis504	adi_v1.18852		adi_v1.14419 adi_v1.19593	Spis25330
Spis24813 Spis25598	adi_v1.18541		adi_v1.24253 adi_v1.21107 adi_v1.24114	Spis25608
Spis23945 Spis22774	adi_v1.21039		adi_v1.21542 adi_v1.14424 adi_v1.15514	Spis19368
Spis10545 Spis1062 Spis13627 Spis23938 Spis10303 Spis14205 Spis16068	adi_v1.00643		adi_v1.10190 adi_v1.23803	Spis9236
Spis20843 Spis23236	adi_v1.09604		adi_v1.03870 adi_v1.04936	Spis7489
Spis11620 Spis11618	adi_v1.19423		adi_v1.08581 adi_v1.24252	Spis18143
Spis4285 Spis21828	adi_v1.03785		adi_v1.05943 adi_v1.11657 adi_v1.15849 adi_v1.17206 adi_v1.00110 adi_v1.11656	Spis5337
Spis22405 Spis5864	adi_v1.21963		adi_v1.04103 adi_v1.24022 adi_v1.14307	Spis25895.Novel
Spis23135 Spis20735 Spis16214 Spis20314 Spis20567 Spis11238 Spis351 Spis676 Spis12597 Spis24627 Spis11409 Spis23043 Spis20321 Spis6735 Spis5141	adi_v1.17154		adi_v1.13029 adi_v1.23883	Spis21563
Spis20804 Spis420 Spis4502	adi_v1.07928		adi_v1.19842 adi_v1.13365	Spis23270
Spis1427 Spis10546	adi_v1.24003		adi_v1.11116 adi_v1.00046 adi_v1.00734	Spis19039
Spis5421 Spis685 Spis13245 Spis22118 Spis11511 Spis7760 Spis24419 Spis11585 Spis677 Spis21275 Spis13952 Spis12258 Spis24275 Spis11519 Spis16836 Spis11520	adi_v1.00212		adi_v1.20085 adi_v1.13501	Spis20701
Spis17455 Spis25253 Spis17454	adi_v1.12937		adi_v1.16392 adi_v1.03071	Spis15283
Spis4110 Spis10476	adi_v1.07049		adi_v1.17890 adi_v1.19971 adi_v1.19763	Spis15454
Spis12297 Spis12299 Spis23336 Spis6337 Spis23334	adi_v1.02060		adi_v1.23044 adi_v1.05716	Spis23624
Spis23445 Spis4783	adi_v1.22978		adi_v1.18993 adi_v1.15507 adi_v1.10234 adi_v1.21464	Spis9131
Spis6098.t1 Spis6760.t1	adi_v1.20257		adi_v1.05610 adi_v1.20369 adi_v1.01689	Spis19583
Spis3431 Spis3459	adi_v1.03159		adi_v1.02584 adi_v1.03035 adi_v1.18190	Spis16470
Spis17813.t2 Spis12575.t2	adi_v1.09702		adi_v1.14517 adi_v1.00261	Spis24426
Spis7577 Spis19848 Spis9434 Spis9565 Spis10191	adi_v1.01802		adi_v1.11503 adi_v1.18897	Spis23190
Spis25551 Spis12521	adi_v1.23547		adi_v1.20773 adi_v1.19031 adi_v1.06508	Spis19453
Spis25302 Spis21106	adi_v1.17403		adi_v1.11786 adi_v1.06597	Spis12554
Spis18069 Spis9274	adi_v1.13684		adi_v1.24698 adi_v1.08033	Spis16937
Spis21047 Spis24017	adi_v1.17610		adi_v1.12832 adi_v1.22399 adi_v1.06476	Spis22876
Spis24225 Spis13084	adi_v1.21952		adi_v1.10008 adi_v1.18182	Spis24045
Spis15667 Spis12956.t2	adi_v1.01410		adi_v1.06729 adi_v1.13354 adi_v1.15847 adi_v1.09974	Spis6824
Spis11702 Spis11700 Spis20555	adi_v1.16310		adi_v1.03590 adi_v1.01929	Spis2982
Spis5016 Spis12538 Spis17067	adi_v1.10522		adi_v1.01907 adi_v1.18998	Spis13192
Spis10368 Spis1984	adi_v1.12492		adi_v1.10797 adi_v1.21017	Spis348
Spis6221 Spis23844 Spis14492 Spis17252 Spis22786 Spis19859 Spis17712 Spis25667 Spis18206 Spis18282 Spis13348 Spis23308 Spis22524 Spis20059 Spis7002 Spis13644	adi_v1.00786		adi_v1.07826 adi_v1.17304	Spis8381
Spis13948 Spis13720	adi_v1.10108		adi_v1.11593 adi_v1.02609 adi_v1.18601 adi_v1.24067	Spis13864
Spis3406 Spis2255 Spis8669 Spis15430 Spis22382 Spis19288 Spis16979 Spis13079 Spis18190 Spis2283 Spis24482 Spis10625 Spis971 Spis2872 Spis18367 Spis6867 Spis12070 Spis22881 Spis6319 Spis24696 Spis3895	adi_v1.17351		adi_v1.07675 adi_v1.10370 adi_v1.16120	Spis20959
Spis10726.t1 Spis4174	adi_v1.12357		adi_v1.06294 adi_v1.20622	Spis20042
Spis8633 Spis23092	adi_v1.16284		adi_v1.13178 adi_v1.00214	Spis22459
Spis24355 Spis19860 Spis22579 Spis20938 Spis22574	adi_v1.22132		adi_v1.18824 adi_v1.18645	Spis24948
Spis25290 Spis4841	adi_v1.08429		adi_v1.02015 adi_v1.19716 adi_v1.20592	Spis22821
Spis21977 Spis10551	adi_v1.02916		adi_v1.22868 adi_v1.23902 adi_v1.23331	Spis12776
Spis18198.t1 Spis8936	adi_v1.14225		adi_v1.06986 adi_v1.02523	Spis4339
Spis8994 Spis17461 Spis17459 Spis17465	adi_v1.20400		adi_v1.01932 adi_v1.20609	Spis8960
Spis13808 Spis23635 Spis21818 Spis22307 Spis19280 Spis22269 Spis19979 Spis12044 Spis23942 Spis5839 Spis23980 Spis2104 Spis21537 Spis13947 Spis13708 Spis22139 Spis11944 Spis19936 Spis16042 Spis7520 Spis19965	adi_v1.23583		adi_v1.00772 adi_v1.11746	Spis4642
Spis7349 Spis7347	adi_v1.05069		adi_v1.02931 adi_v1.14656	Spis9068
Spis940 Spis23317	adi_v1.06396		adi_v1.11862 adi_v1.15756	Spis1430
Spis4246 Spis17052	adi_v1.08740		adi_v1.11218 adi_v1.23374	Spis5684
Spis7462 Spis18071	adi_v1.19801		adi_v1.00401 adi_v1.07148	Spis24888
Spis4276 Spis9973 Spis17969	adi_v1.01567		adi_v1.19146 adi_v1.05762	Spis22695
Spis25745 Spis24783 Spis24691 Spis4744 Spis24332 Spis22704 Spis23905	adi_v1.10968		adi_v1.24306 adi_v1.03994	Spis14359
Spis13515 Spis20217	adi_v1.03063 adi_v1.19498		adi_v1.12382 adi_v1.20160 adi_v1.21527 adi_v1.06315	Spis24077
Spis5517 Spis5520	adi_v1.06837 adi_v1.06836 adi_v1.07415		adi_v1.12653 adi_v1.16075	Spis14163
Spis6949 Spis6951	adi_v1.09196 adi_v1.00352 adi_v1.23094		adi_v1.07112 adi_v1.06257	Spis22697.t1
Spis17335 Spis17333	adi_v1.07074 adi_v1.21310		adi_v1.11870 adi_v1.07857 adi_v1.16184 adi_v1.01429	Spis1598
Spis6580 Spis1025	adi_v1.16843 adi_v1.16847		adi_v1.20315 adi_v1.20423 adi_v1.18327	Spis21220
Spis22749 Spis6953.t1	adi_v1.02429 adi_v1.10744 adi_v1.00368 adi_v1.03340		adi_v1.16771 adi_v1.13487	Spis7311
Spis23188 Spis19601 Spis22737 Spis24682	adi_v1.13958 adi_v1.14754		adi_v1.19511 adi_v1.18929	Spis20529
Spis21408 Spis3757 Spis21406 Spis3756	adi_v1.00975 adi_v1.13339 adi_v1.13338		adi_v1.17474 adi_v1.15121	Spis19853
Spis22496 Spis456 Spis21825	adi_v1.08914 adi_v1.20879		adi_v1.04850 adi_v1.04848	Spis9488
Spis18186 Spis21505.t1 Spis24121	adi_v1.14616 adi_v1.23208 adi_v1.24142		adi_v1.12323 adi_v1.19944 adi_v1.11573 adi_v1.15567	Spis16157
Spis24272 Spis10399 Spis23521 Spis10396	adi_v1.07766 adi_v1.09577 adi_v1.00599 adi_v1.09576 adi_v1.07769 adi_v1.09579		adi_v1.05991 adi_v1.10020 adi_v1.04931	Spis25197
Spis16611.t1 Spis14921 Spis16609	adi_v1.07212 adi_v1.07236		adi_v1.11720 adi_v1.15330	Spis25896.Novel.t2
Spis10237 Spis24114	adi_v1.20327 adi_v1.12830 adi_v1.02582 adi_v1.10617 adi_v1.24439 adi_v1.04160		adi_v1.04572 adi_v1.23401 adi_v1.23402	Spis15419
Spis6169 Spis6170	adi_v1.21085 adi_v1.11171		adi_v1.07263 adi_v1.21025	Spis15550
Spis7038 Spis7041 Spis7042	adi_v1.16247 adi_v1.03173		adi_v1.09838 adi_v1.24425	Spis23100
Spis2012 Spis2013 Spis2020 Spis2002	adi_v1.02263 adi_v1.08609		adi_v1.07855 adi_v1.24684 adi_v1.11342	Spis20891
Spis7667 Spis21151 Spis21153	adi_v1.00077 adi_v1.20654 adi_v1.20655		adi_v1.15103 adi_v1.15410	Spis8024
Spis9223 Spis6679 Spis24852	adi_v1.08436 adi_v1.03450 adi_v1.24052 adi_v1.12302 adi_v1.10980 adi_v1.08126 adi_v1.02819 adi_v1.11613 adi_v1.12618		adi_v1.00108 adi_v1.13169	Spis10446
Spis20674 Spis20532	adi_v1.11761 adi_v1.22575 adi_v1.02925 adi_v1.08631 adi_v1.05814 adi_v1.23855 adi_v1.12978 adi_v1.23479 adi_v1.00760 adi_v1.22024 adi_v1.19782 adi_v1.18265 adi_v1.02226 adi_v1.05710 adi_v1.20384 adi_v1.17785 adi_v1.09470 adi_v1.12214 adi_v1.01377 adi_v1.11215 adi_v1.18409 adi_v1.08305 adi_v1.00414 adi_v1.07945 adi_v1.08618 adi_v1.08216 adi_v1.12739 adi_v1.06628 adi_v1.18015 adi_v1.13080 adi_v1.11…		adi_v1.15359 adi_v1.08586	Spis16327
Spis22364 Spis23448	adi_v1.19875 adi_v1.14308 adi_v1.23910 adi_v1.11718 adi_v1.11717		adi_v1.03554 adi_v1.04672	Spis20468
Spis21431 Spis24702	adi_v1.11758 adi_v1.06640 adi_v1.21648 adi_v1.02388 adi_v1.21650 adi_v1.06642 adi_v1.17567 adi_v1.12050		adi_v1.13689 adi_v1.19314	Spis747
Spis13441.t1 Spis13442	adi_v1.04370 adi_v1.04372		adi_v1.24314 adi_v1.08057 adi_v1.10828 adi_v1.17212 adi_v1.17123 adi_v1.20926 adi_v1.04833 adi_v1.16315 adi_v1.01342	Spis20616
Spis2290 Spis19221 Spis6121 Spis14516 Spis18369	adi_v1.05619 adi_v1.06042		adi_v1.08182 adi_v1.02808 adi_v1.08183 adi_v1.22247 adi_v1.08185	Spis23880
Spis23082 Spis20978	adi_v1.18513 adi_v1.18064 adi_v1.04140		adi_v1.05058 adi_v1.11120 adi_v1.19709 adi_v1.03619	Spis19885.t1
Spis3394 Spis3398 Spis3395	adi_v1.13274 adi_v1.03821		adi_v1.21906 adi_v1.23171	Spis15242
Spis5502 Spis7673 Spis7672	adi_v1.04329 adi_v1.00365 adi_v1.00397 adi_v1.06728 adi_v1.13536 adi_v1.03653 adi_v1.06839 adi_v1.04135		adi_v1.00283 adi_v1.21745 adi_v1.21651	Spis8093
Spis24377 Spis14277	adi_v1.15071 adi_v1.20485		adi_v1.22488 adi_v1.08165	Spis22133
Spis19409 Spis15895	adi_v1.03702 adi_v1.17629 adi_v1.22664 adi_v1.22665 adi_v1.10510 adi_v1.00311 adi_v1.17231 adi_v1.06890		adi_v1.17443 adi_v1.00622	Spis1579
Spis1213 Spis6293	adi_v1.08256 adi_v1.08255		adi_v1.03529 adi_v1.12735	Spis13783
Spis7191 Spis23623	adi_v1.02561 adi_v1.23712 adi_v1.16248		adi_v1.07283 adi_v1.21738 adi_v1.15531 adi_v1.04165 adi_v1.10660 adi_v1.07282 adi_v1.21739 adi_v1.02743 adi_v1.07124 adi_v1.15561	Spis16888
Spis23194 Spis19874	adi_v1.06951 adi_v1.19005 adi_v1.13720		adi_v1.20587 adi_v1.13117 adi_v1.17945 adi_v1.19941	Spis3851
Spis19102 Spis19107 Spis21771 Spis19098 Spis19105 Spis13854 Spis16663 Spis18907 Spis17311	adi_v1.12861 adi_v1.21673 adi_v1.03160 adi_v1.11014 adi_v1.00205 adi_v1.03574 adi_v1.09677 adi_v1.10431 adi_v1.01718 adi_v1.07022 adi_v1.14167 adi_v1.13051		adi_v1.07536 adi_v1.19540	Spis8275
Spis8771 Spis8768 Spis17792	adi_v1.15456 adi_v1.24170 adi_v1.01561 adi_v1.19059 adi_v1.10388 adi_v1.24168		adi_v1.05748 adi_v1.04108 adi_v1.18907	Spis17836
Spis17625 Spis17627 Spis17620	adi_v1.22169 adi_v1.22167 adi_v1.22171		adi_v1.02064 adi_v1.12981	Spis20972
Spis13416 Spis13420 Spis24321	adi_v1.15481 adi_v1.04039 adi_v1.12482 adi_v1.12429		adi_v1.23849 adi_v1.24660 adi_v1.23041	Spis6923
Spis10826 Spis10827	adi_v1.10728 adi_v1.21676		adi_v1.21959 adi_v1.03940 adi_v1.21029 adi_v1.15671 adi_v1.13208	Spis1785
Spis10222 Spis10221 Spis23894	adi_v1.01660 adi_v1.12074 adi_v1.01659		adi_v1.11284 adi_v1.11327	Spis3876
Spis16500 Spis19005	adi_v1.14985 adi_v1.15493 adi_v1.23354 adi_v1.08883 adi_v1.04662 adi_v1.12417 adi_v1.04665 adi_v1.10213 adi_v1.18162 adi_v1.05835 adi_v1.04004 adi_v1.23419 adi_v1.06320 adi_v1.00350 adi_v1.22880 adi_v1.06924 adi_v1.00126 adi_v1.19794 adi_v1.03626 adi_v1.10552 adi_v1.08110 adi_v1.24741 adi_v1.18154 adi_v1.22656 adi_v1.22881 adi_v1.05499 adi_v1.12650 adi_v1.10557		adi_v1.03705 adi_v1.06082 adi_v1.07114 adi_v1.15518 adi_v1.17581	Spis14487
Spis17830 Spis22677	adi_v1.00187 adi_v1.23581		adi_v1.19101 adi_v1.00362 adi_v1.13566 adi_v1.13564 adi_v1.09001	Spis8021
Spis7400 Spis21428	adi_v1.17381 adi_v1.17380 adi_v1.11757 adi_v1.11756 adi_v1.22377		adi_v1.04407 adi_v1.07747	Spis17328
Spis22582 Spis22583 Spis22900 Spis18637 Spis1451	adi_v1.23369 adi_v1.11925 adi_v1.23974 adi_v1.23372 adi_v1.03472 adi_v1.05048 adi_v1.24206 adi_v1.14606 adi_v1.14184 adi_v1.05921 adi_v1.21424 adi_v1.02784 adi_v1.14827 adi_v1.17733 adi_v1.11145 adi_v1.06491 adi_v1.20238 adi_v1.21886 adi_v1.04440 adi_v1.16244 adi_v1.03903 adi_v1.17218 adi_v1.20822 adi_v1.21643 adi_v1.00169 adi_v1.00170 adi_v1.02957 adi_v1.23159 adi_v1.22808 adi_v1.11845 adi_v1.02…		adi_v1.05910 adi_v1.22740	Spis17653
Spis2133 Spis13365	adi_v1.08318 adi_v1.04255 adi_v1.01201		adi_v1.20794 adi_v1.15728	Spis18076
Spis19755 Spis3023 Spis15092 Spis17297 Spis19872 Spis19869 Spis17298 Spis16963	adi_v1.13869 adi_v1.13867		adi_v1.20791 adi_v1.07121	Spis16981
Spis9319 Spis6038 Spis8529 Spis23775 Spis6035	adi_v1.04527 adi_v1.02822 adi_v1.08386		adi_v1.24694 adi_v1.07039 adi_v1.21863 adi_v1.00583	Spis23625
Spis18859 Spis22390	adi_v1.14055 adi_v1.03804		adi_v1.14071 adi_v1.11459	Spis9490
Spis12876 Spis24531	adi_v1.11680 adi_v1.09988		adi_v1.24123 adi_v1.07439 adi_v1.18594 adi_v1.21130 adi_v1.07441 adi_v1.21129	Spis21753
Spis19215 Spis19216	adi_v1.00380 adi_v1.20902		adi_v1.18684 adi_v1.22811	Spis13645
Spis23693 Spis23754 Spis3125 Spis3123	adi_v1.17823 adi_v1.15462 adi_v1.21844 adi_v1.15163 adi_v1.09049 adi_v1.06147 adi_v1.09051 adi_v1.06143 adi_v1.24132 adi_v1.12483 adi_v1.11800 adi_v1.06142 adi_v1.06144 adi_v1.13828 adi_v1.06569 adi_v1.06571 adi_v1.09050 adi_v1.17822 adi_v1.18303 adi_v1.17824 adi_v1.24735 adi_v1.05657 adi_v1.17967 adi_v1.20561 adi_v1.18872		adi_v1.07509 adi_v1.11285	Spis1446
Spis15392 Spis15386 Spis13839	adi_v1.10277 adi_v1.16891 adi_v1.03588 adi_v1.10279		adi_v1.20730 adi_v1.17056	Spis25663
Spis13884 Spis23541 Spis21983 Spis20487	adi_v1.03674 adi_v1.18703 adi_v1.03673 adi_v1.17532 adi_v1.14467 adi_v1.07278 adi_v1.17531 adi_v1.16890 adi_v1.17032 adi_v1.08788 adi_v1.00475 adi_v1.19318		adi_v1.20799 adi_v1.21269	Spis25091
Spis245 Spis15299 Spis24485 Spis246	adi_v1.06270 adi_v1.02560		adi_v1.05006 adi_v1.00631	Spis21500
Spis21491 Spis21492	adi_v1.01868 adi_v1.20441		adi_v1.03063 adi_v1.19498	Spis13515 Spis20217
Spis23522 Spis10400	adi_v1.07765 adi_v1.09578		adi_v1.06837 adi_v1.06836 adi_v1.07415	Spis5517 Spis5520
Spis1486 Spis10967	adi_v1.05790 adi_v1.02358		adi_v1.09196 adi_v1.00352 adi_v1.23094	Spis6949 Spis6951
Spis14381 Spis14368	adi_v1.13907 adi_v1.13905		adi_v1.07074 adi_v1.21310	Spis17335 Spis17333
Spis16374 Spis15450 Spis21342	adi_v1.24472 adi_v1.18704 adi_v1.01843 adi_v1.05066 adi_v1.06637 adi_v1.21162		adi_v1.16843 adi_v1.16847	Spis6580 Spis1025
Spis3367 Spis3365	adi_v1.10177 adi_v1.19661		adi_v1.02429 adi_v1.10744 adi_v1.00368 adi_v1.03340	Spis22749 Spis6953.t1
Spis15496 Spis377 Spis19826 Spis20791	adi_v1.06046 adi_v1.20778 adi_v1.10500		adi_v1.13958 adi_v1.14754	Spis23188 Spis19601 Spis22737 Spis24682
Spis24265 Spis22748 Spis16831 Spis21115 Spis22660	adi_v1.05562 adi_v1.15236 adi_v1.06727 adi_v1.15352 adi_v1.23982		adi_v1.00975 adi_v1.13339 adi_v1.13338	Spis21408 Spis3757 Spis21406 Spis3756
Spis8829 Spis8830	adi_v1.03002 adi_v1.09061 adi_v1.09062		adi_v1.08914 adi_v1.20879	Spis22496 Spis456 Spis21825
Spis21450 Spis21448 Spis13882 Spis21447	adi_v1.17997 adi_v1.16615 adi_v1.21832 adi_v1.21147 adi_v1.17773		adi_v1.14616 adi_v1.23208 adi_v1.24142	Spis18186 Spis21505.t1 Spis24121
Spis9645 Spis9643	adi_v1.02678 adi_v1.18441 adi_v1.21525 adi_v1.00451		adi_v1.07766 adi_v1.09577 adi_v1.00599 adi_v1.09576 adi_v1.07769 adi_v1.09579	Spis24272 Spis10399 Spis23521 Spis10396
Spis14714 Spis15582 Spis15578	adi_v1.23226 adi_v1.06998 adi_v1.03207		adi_v1.07212 adi_v1.07236	Spis16611.t1 Spis14921 Spis16609
Spis19277 Spis934 Spis4468 Spis925 Spis19449 Spis937 Spis20752 Spis10928 Spis7289	adi_v1.10972 adi_v1.06760 adi_v1.12777 adi_v1.02532 adi_v1.22189 adi_v1.21687 adi_v1.20769 adi_v1.09135		adi_v1.20327 adi_v1.12830 adi_v1.02582 adi_v1.10617 adi_v1.24439 adi_v1.04160	Spis10237 Spis24114
Spis21169 Spis10011	adi_v1.12488 adi_v1.17838		adi_v1.21085 adi_v1.11171	Spis6169 Spis6170
Spis18561 Spis21836	adi_v1.19370 adi_v1.20232 adi_v1.20233 adi_v1.09435		adi_v1.16247 adi_v1.03173	Spis7038 Spis7041 Spis7042
Spis15736 Spis15735 Spis22025 Spis22024	adi_v1.04374 adi_v1.15656 adi_v1.23394 adi_v1.23344 adi_v1.12863		adi_v1.02263 adi_v1.08609	Spis2012 Spis2013 Spis2020 Spis2002
Spis13408 Spis22830.t2 Spis18468 Spis13423	adi_v1.20930 adi_v1.03914		adi_v1.00077 adi_v1.20654 adi_v1.20655	Spis7667 Spis21151 Spis21153
Spis11649 Spis13689	adi_v1.22294 adi_v1.16688 adi_v1.16689		adi_v1.08436 adi_v1.03450 adi_v1.24052 adi_v1.12302 adi_v1.10980 adi_v1.08126 adi_v1.02819 adi_v1.11613 adi_v1.12618	Spis9223 Spis6679 Spis24852
Spis2358 Spis2359	adi_v1.20126 adi_v1.20127		adi_v1.11761 adi_v1.22575 adi_v1.02925 adi_v1.08631 adi_v1.05814 adi_v1.23855 adi_v1.12978 adi_v1.23479 adi_v1.00760 adi_v1.22024 adi_v1.19782 adi_v1.18265 adi_v1.02226 adi_v1.05710 adi_v1.20384 adi_v1.17785 adi_v1.09470 adi_v1.12214 adi_v1.01377 adi_v1.11215 adi_v1.18409 adi_v1.08305 adi_v1.00414 adi_v1.07945 adi_v1.08618 adi_v1.08216 adi_v1.12739 adi_v1.06628 adi_v1.18015 adi_v1.13080 adi_v1.11…	Spis20674 Spis20532
Spis20521 Spis20523	adi_v1.06101 adi_v1.06100 adi_v1.06099		adi_v1.19875 adi_v1.14308 adi_v1.23910 adi_v1.11718 adi_v1.11717	Spis22364 Spis23448
Spis6130 Spis23734	adi_v1.00374 adi_v1.11753 adi_v1.07685 adi_v1.07687 adi_v1.07686		adi_v1.11758 adi_v1.06640 adi_v1.21648 adi_v1.02388 adi_v1.21650 adi_v1.06642 adi_v1.17567 adi_v1.12050	Spis21431 Spis24702
Spis10225 Spis24509	adi_v1.09691 adi_v1.13686		adi_v1.04370 adi_v1.04372	Spis13441.t1 Spis13442
Spis13320 Spis21703	adi_v1.17649 adi_v1.16447		adi_v1.05619 adi_v1.06042	Spis2290 Spis19221 Spis6121 Spis14516 Spis18369
Spis23740 Spis12429	adi_v1.21569 adi_v1.18156 adi_v1.21566 adi_v1.18157		adi_v1.18513 adi_v1.18064 adi_v1.04140	Spis23082 Spis20978
Spis12438 Spis24791	adi_v1.01039 adi_v1.18219 adi_v1.14341 adi_v1.01040 adi_v1.14340		adi_v1.13274 adi_v1.03821	Spis3394 Spis3398 Spis3395
Spis23850 Spis23849	adi_v1.13098 adi_v1.07204 adi_v1.07202 adi_v1.18522 adi_v1.04996 adi_v1.22638 adi_v1.17268 adi_v1.22322 adi_v1.07203 adi_v1.04858 adi_v1.03671 adi_v1.19354		adi_v1.04329 adi_v1.00365 adi_v1.00397 adi_v1.06728 adi_v1.13536 adi_v1.03653 adi_v1.06839 adi_v1.04135	Spis5502 Spis7673 Spis7672
Spis11766 Spis19935	adi_v1.22341 adi_v1.18464		adi_v1.15071 adi_v1.20485	Spis24377 Spis14277
Spis3329 Spis23643 Spis20189	adi_v1.10546 adi_v1.05961 adi_v1.02786 adi_v1.02787 adi_v1.23352 adi_v1.20430 adi_v1.20431 adi_v1.15176 adi_v1.17472 adi_v1.08467 adi_v1.15177		adi_v1.03702 adi_v1.17629 adi_v1.22664 adi_v1.22665 adi_v1.10510 adi_v1.00311 adi_v1.17231 adi_v1.06890	Spis19409 Spis15895
Spis24068 Spis8911 Spis15690	adi_v1.16913 adi_v1.07167		adi_v1.08256 adi_v1.08255	Spis1213 Spis6293
Spis21048 Spis6507.t1 Spis15617	adi_v1.21127 adi_v1.13890		adi_v1.02561 adi_v1.23712 adi_v1.16248	Spis7191 Spis23623
Spis10126 Spis2689.t1	adi_v1.15430 adi_v1.03058		adi_v1.06951 adi_v1.19005 adi_v1.13720	Spis23194 Spis19874
Spis11405 Spis22554	adi_v1.18690 adi_v1.17044 adi_v1.19648 adi_v1.23305 adi_v1.11411 adi_v1.03225 adi_v1.18166		adi_v1.12861 adi_v1.21673 adi_v1.03160 adi_v1.11014 adi_v1.00205 adi_v1.03574 adi_v1.09677 adi_v1.10431 adi_v1.01718 adi_v1.07022 adi_v1.14167 adi_v1.13051	Spis19102 Spis19107 Spis21771 Spis19098 Spis19105 Spis13854 Spis16663 Spis18907 Spis17311
Spis10994 Spis10989 Spis10992 Spis10993	adi_v1.08711 adi_v1.09761		adi_v1.15456 adi_v1.24170 adi_v1.01561 adi_v1.19059 adi_v1.10388 adi_v1.24168	Spis8771 Spis8768 Spis17792
Spis8311 Spis8310	adi_v1.11822 adi_v1.12381		adi_v1.22169 adi_v1.22167 adi_v1.22171	Spis17625 Spis17627 Spis17620
Spis14165 Spis14164	adi_v1.23652 adi_v1.23651		adi_v1.15481 adi_v1.04039 adi_v1.12482 adi_v1.12429	Spis13416 Spis13420 Spis24321
Spis16184 Spis16181	adi_v1.23986 adi_v1.03944 adi_v1.07394		adi_v1.10728 adi_v1.21676	Spis10826 Spis10827
Spis11278 Spis11277 Spis11281.t1	adi_v1.04167 adi_v1.12142 adi_v1.12143 adi_v1.04166 adi_v1.12141		adi_v1.01660 adi_v1.12074 adi_v1.01659	Spis10222 Spis10221 Spis23894
Spis24980 Spis13978 Spis13980	adi_v1.11356 adi_v1.21128 adi_v1.00408 adi_v1.24461		adi_v1.14985 adi_v1.15493 adi_v1.23354 adi_v1.08883 adi_v1.04662 adi_v1.12417 adi_v1.04665 adi_v1.10213 adi_v1.18162 adi_v1.05835 adi_v1.04004 adi_v1.23419 adi_v1.06320 adi_v1.00350 adi_v1.22880 adi_v1.06924 adi_v1.00126 adi_v1.19794 adi_v1.03626 adi_v1.10552 adi_v1.08110 adi_v1.24741 adi_v1.18154 adi_v1.22656 adi_v1.22881 adi_v1.05499 adi_v1.12650 adi_v1.10557	Spis16500 Spis19005
Spis17929.t2 Spis21139 Spis17931 Spis17925	adi_v1.02711 adi_v1.01520 adi_v1.01341		adi_v1.00187 adi_v1.23581	Spis17830 Spis22677
Spis12134 Spis12135	adi_v1.01235 adi_v1.12955		adi_v1.17381 adi_v1.17380 adi_v1.11757 adi_v1.11756 adi_v1.22377	Spis7400 Spis21428
Spis24199 Spis23119 Spis15614	adi_v1.16330 adi_v1.15494		adi_v1.23369 adi_v1.11925 adi_v1.23974 adi_v1.23372 adi_v1.03472 adi_v1.05048 adi_v1.24206 adi_v1.14606 adi_v1.14184 adi_v1.05921 adi_v1.21424 adi_v1.02784 adi_v1.14827 adi_v1.17733 adi_v1.11145 adi_v1.06491 adi_v1.20238 adi_v1.21886 adi_v1.04440 adi_v1.16244 adi_v1.03903 adi_v1.17218 adi_v1.20822 adi_v1.21643 adi_v1.00169 adi_v1.00170 adi_v1.02957 adi_v1.23159 adi_v1.22808 adi_v1.11845 adi_v1.02…	Spis22582 Spis22583 Spis22900 Spis18637 Spis1451
Spis2718 Spis2717	adi_v1.22068 adi_v1.22067		adi_v1.08318 adi_v1.04255 adi_v1.01201	Spis2133 Spis13365
Spis9159 Spis9157	adi_v1.05626 adi_v1.03017		adi_v1.13869 adi_v1.13867	Spis19755 Spis3023 Spis15092 Spis17297 Spis19872 Spis19869 Spis17298 Spis16963
Spis9038.t1 Spis21867	adi_v1.10882 adi_v1.00378		adi_v1.04527 adi_v1.02822 adi_v1.08386	Spis9319 Spis6038 Spis8529 Spis23775 Spis6035
Spis23855 Spis10893 Spis23555 Spis10889 Spis22031 Spis10891 Spis22027 Spis22032 Spis23857 Spis22026 Spis24470 Spis15734 Spis22029 Spis15737 Spis23554 Spis23556	adi_v1.15611 adi_v1.14634		adi_v1.14055 adi_v1.03804	Spis18859 Spis22390
Spis10223 Spis10229 Spis14431 Spis10219 Spis8729	adi_v1.13824 adi_v1.12075		adi_v1.11680 adi_v1.09988	Spis12876 Spis24531
Spis13915 Spis13916 Spis13917	adi_v1.09176 adi_v1.21644		adi_v1.00380 adi_v1.20902	Spis19215 Spis19216
Spis18640 Spis22903	adi_v1.19008 adi_v1.06630 adi_v1.21358 adi_v1.20385 adi_v1.11970 adi_v1.23388 adi_v1.13488 adi_v1.17898 adi_v1.16004 adi_v1.11300 adi_v1.22997 adi_v1.06052 adi_v1.00203 adi_v1.16922 adi_v1.19986 adi_v1.11812 adi_v1.18426 adi_v1.21064 adi_v1.00449 adi_v1.03148 adi_v1.17999 adi_v1.00086 adi_v1.06425 adi_v1.01173 adi_v1.15156 adi_v1.19665		adi_v1.17823 adi_v1.15462 adi_v1.21844 adi_v1.15163 adi_v1.09049 adi_v1.06147 adi_v1.09051 adi_v1.06143 adi_v1.24132 adi_v1.12483 adi_v1.11800 adi_v1.06142 adi_v1.06144 adi_v1.13828 adi_v1.06569 adi_v1.06571 adi_v1.09050 adi_v1.17822 adi_v1.18303 adi_v1.17824 adi_v1.24735 adi_v1.05657 adi_v1.17967 adi_v1.20561 adi_v1.18872	Spis23693 Spis23754 Spis3125 Spis3123
Spis20052 Spis21279	adi_v1.22567 adi_v1.22566		adi_v1.10277 adi_v1.16891 adi_v1.03588 adi_v1.10279	Spis15392 Spis15386 Spis13839
Spis15536 Spis15537	adi_v1.23366 adi_v1.18616		adi_v1.03674 adi_v1.18703 adi_v1.03673 adi_v1.17532 adi_v1.14467 adi_v1.07278 adi_v1.17531 adi_v1.16890 adi_v1.17032 adi_v1.08788 adi_v1.00475 adi_v1.19318	Spis13884 Spis23541 Spis21983 Spis20487
Spis24003 Spis1783	adi_v1.18949 adi_v1.04767 adi_v1.15613		adi_v1.06270 adi_v1.02560	Spis245 Spis15299 Spis24485 Spis246
Spis9424 Spis24505	adi_v1.21158 adi_v1.12582		adi_v1.01868 adi_v1.20441	Spis21491 Spis21492
Spis19031 Spis21738 Spis14646 Spis16533	adi_v1.00934 adi_v1.17866 adi_v1.22679		adi_v1.07765 adi_v1.09578	Spis23522 Spis10400
Spis9798 Spis9796	adi_v1.04797 adi_v1.14209 adi_v1.18419		adi_v1.05790 adi_v1.02358	Spis1486 Spis10967
Spis8763.t1 Spis3377	adi_v1.00757 adi_v1.19274		adi_v1.13907 adi_v1.13905	Spis14381 Spis14368
Spis1689 Spis15137	adi_v1.07758 adi_v1.19477		adi_v1.24472 adi_v1.18704 adi_v1.01843 adi_v1.05066 adi_v1.06637 adi_v1.21162	Spis16374 Spis15450 Spis21342
Spis17450 Spis17449 Spis17456	adi_v1.22029 adi_v1.05014 adi_v1.05013		adi_v1.10177 adi_v1.19661	Spis3367 Spis3365
Spis8330 Spis23383 Spis23384 Spis23296 Spis18154 Spis25549 Spis12654 Spis12656 Spis12658	adi_v1.20251 adi_v1.04002		adi_v1.06046 adi_v1.20778 adi_v1.10500	Spis15496 Spis377 Spis19826 Spis20791
Spis13769 Spis13767 Spis16017 Spis13773	adi_v1.05844 adi_v1.05967 adi_v1.11754 adi_v1.18682 adi_v1.05847 adi_v1.05970 adi_v1.11472 adi_v1.00375 adi_v1.05512 adi_v1.14089 adi_v1.21495 adi_v1.05969 adi_v1.08024 adi_v1.05507 adi_v1.01983 adi_v1.23452 adi_v1.05971 adi_v1.12718 adi_v1.10082 adi_v1.01981 adi_v1.18007		adi_v1.05562 adi_v1.15236 adi_v1.06727 adi_v1.15352 adi_v1.23982	Spis24265 Spis22748 Spis16831 Spis21115 Spis22660
Spis6812 Spis6813	adi_v1.09273 adi_v1.09272 adi_v1.17990 adi_v1.21704 adi_v1.17992		adi_v1.03002 adi_v1.09061 adi_v1.09062	Spis8829 Spis8830
Spis19943 Spis19945	adi_v1.02151 adi_v1.08432 adi_v1.16997 adi_v1.08778 adi_v1.06972 adi_v1.02152 adi_v1.15785 adi_v1.17422		adi_v1.17997 adi_v1.16615 adi_v1.21832 adi_v1.21147 adi_v1.17773	Spis21450 Spis21448 Spis13882 Spis21447
Spis17074 Spis17073 Spis8193	adi_v1.05437 adi_v1.08663		adi_v1.02678 adi_v1.18441 adi_v1.21525 adi_v1.00451	Spis9645 Spis9643
Spis17050 Spis10959 Spis1953	adi_v1.03541 adi_v1.04913		adi_v1.23226 adi_v1.06998 adi_v1.03207	Spis14714 Spis15582 Spis15578
Spis15994 Spis15991 Spis14966 Spis15990	adi_v1.22558 adi_v1.01583		adi_v1.10972 adi_v1.06760 adi_v1.12777 adi_v1.02532 adi_v1.22189 adi_v1.21687 adi_v1.20769 adi_v1.09135	Spis19277 Spis934 Spis4468 Spis925 Spis19449 Spis937 Spis20752 Spis10928 Spis7289
Spis18334 Spis12358	adi_v1.22515 adi_v1.07116 adi_v1.14619 adi_v1.23984		adi_v1.12488 adi_v1.17838	Spis21169 Spis10011
Spis24640 Spis8654 Spis2423	adi_v1.00419 adi_v1.15187		adi_v1.19370 adi_v1.20232 adi_v1.20233 adi_v1.09435	Spis18561 Spis21836
Spis2058 Spis12132 Spis14794 Spis22179 Spis2049 Spis21966 Spis24685 Spis22180	adi_v1.10787 adi_v1.24346 adi_v1.03968 adi_v1.03966		adi_v1.04374 adi_v1.15656 adi_v1.23394 adi_v1.23344 adi_v1.12863	Spis15736 Spis15735 Spis22025 Spis22024
Spis12165 Spis12166 Spis25085	adi_v1.14740 adi_v1.06826 adi_v1.21249		adi_v1.20930 adi_v1.03914	Spis13408 Spis22830.t2 Spis18468 Spis13423
Spis912 Spis16406	adi_v1.17427 adi_v1.17418		adi_v1.22294 adi_v1.16688 adi_v1.16689	Spis11649 Spis13689
Spis24051 Spis24236 Spis17494	adi_v1.00346 adi_v1.02666 adi_v1.09284		adi_v1.20126 adi_v1.20127	Spis2358 Spis2359
Spis19237 Spis12490 Spis22546 Spis19236	adi_v1.17747 adi_v1.10971 adi_v1.03089		adi_v1.06101 adi_v1.06100 adi_v1.06099	Spis20521 Spis20523
Spis5582 Spis5586	adi_v1.00868 adi_v1.17354		adi_v1.00374 adi_v1.11753 adi_v1.07685 adi_v1.07687 adi_v1.07686	Spis6130 Spis23734
Spis20599 Spis19725 Spis16004 Spis16005 Spis6346	adi_v1.11142 adi_v1.11140 adi_v1.20751		adi_v1.09691 adi_v1.13686	Spis10225 Spis24509
Spis14453 Spis14444	adi_v1.20735 adi_v1.23703		adi_v1.17649 adi_v1.16447	Spis13320 Spis21703
Spis939 Spis23547 Spis21768 Spis23318	adi_v1.16193 adi_v1.11606		adi_v1.21569 adi_v1.18156 adi_v1.21566 adi_v1.18157	Spis23740 Spis12429
Spis19970 Spis19967	adi_v1.23164 adi_v1.24669		adi_v1.01039 adi_v1.18219 adi_v1.14341 adi_v1.01040 adi_v1.14340	Spis12438 Spis24791
Spis22066 Spis20304 Spis16281 Spis16282 Spis562 Spis24313 Spis22065	adi_v1.06254 adi_v1.22846		adi_v1.13098 adi_v1.07204 adi_v1.07202 adi_v1.18522 adi_v1.04996 adi_v1.22638 adi_v1.17268 adi_v1.22322 adi_v1.07203 adi_v1.04858 adi_v1.03671 adi_v1.19354	Spis23850 Spis23849
Spis13714 Spis13712	adi_v1.20410 adi_v1.22198 adi_v1.15745		adi_v1.22341 adi_v1.18464	Spis11766 Spis19935
Spis4990 Spis4991 Spis21965	adi_v1.17464 adi_v1.23425 adi_v1.01968		adi_v1.10546 adi_v1.05961 adi_v1.02786 adi_v1.02787 adi_v1.23352 adi_v1.20430 adi_v1.20431 adi_v1.15176 adi_v1.17472 adi_v1.08467 adi_v1.15177	Spis3329 Spis23643 Spis20189
Spis2427.t1 Spis2426	adi_v1.00889 adi_v1.05680 adi_v1.05682 adi_v1.16106 adi_v1.03651 adi_v1.10080 adi_v1.00890 adi_v1.05681		adi_v1.16913 adi_v1.07167	Spis24068 Spis8911 Spis15690
Spis3511 Spis20317	adi_v1.22170 adi_v1.07014 adi_v1.00445 adi_v1.02719		adi_v1.21127 adi_v1.13890	Spis21048 Spis6507.t1 Spis15617
Spis19211 Spis19209 Spis24021 Spis19212 Spis9039	adi_v1.05453 adi_v1.20903 adi_v1.00379		adi_v1.15430 adi_v1.03058	Spis10126 Spis2689.t1
Spis3093 Spis18582	adi_v1.07172 adi_v1.23782		adi_v1.18690 adi_v1.17044 adi_v1.19648 adi_v1.23305 adi_v1.11411 adi_v1.03225 adi_v1.18166	Spis11405 Spis22554
Spis3374 Spis1047 Spis11332 Spis1533 Spis10090 Spis22730 Spis7792	adi_v1.06920 adi_v1.17336 adi_v1.15868 adi_v1.06921		adi_v1.08711 adi_v1.09761	Spis10994 Spis10989 Spis10992 Spis10993
Spis23826 Spis24244 Spis19662 Spis20829	adi_v1.02892 adi_v1.11699 adi_v1.19104 adi_v1.07873 adi_v1.13879 adi_v1.03274 adi_v1.12082 adi_v1.14769 adi_v1.24737 adi_v1.00527		adi_v1.11822 adi_v1.12381	Spis8311 Spis8310
Spis5925 Spis5924.t1 Spis5928	adi_v1.17122 adi_v1.19602		adi_v1.23652 adi_v1.23651	Spis14165 Spis14164
Spis6673 Spis12762 Spis24220 Spis22848 Spis21743 Spis23773 Spis6672 Spis18948	adi_v1.14821 adi_v1.20222 adi_v1.19667 adi_v1.24349 adi_v1.14088 adi_v1.06400 adi_v1.10084 adi_v1.13435		adi_v1.23986 adi_v1.03944 adi_v1.07394	Spis16184 Spis16181
Spis12008 Spis9541 Spis24112 Spis17793 Spis6490	adi_v1.03689 adi_v1.12651		adi_v1.04167 adi_v1.12142 adi_v1.12143 adi_v1.04166 adi_v1.12141	Spis11278 Spis11277 Spis11281.t1
Spis14489 Spis14488	adi_v1.23750 adi_v1.09846		adi_v1.11356 adi_v1.21128 adi_v1.00408 adi_v1.24461	Spis24980 Spis13978 Spis13980
Spis15372 Spis5614 Spis10669 Spis10666	adi_v1.00618 adi_v1.11369		adi_v1.02711 adi_v1.01520 adi_v1.01341	Spis17929.t2 Spis21139 Spis17931 Spis17925
Spis18530 Spis1846	adi_v1.23563 adi_v1.23447		adi_v1.01235 adi_v1.12955	Spis12134 Spis12135
Spis23181 Spis23974 Spis1849	adi_v1.20123 adi_v1.13695 adi_v1.15148 adi_v1.13912 adi_v1.20223		adi_v1.16330 adi_v1.15494	Spis24199 Spis23119 Spis15614
Spis7315.t1 Spis7314	adi_v1.14664 adi_v1.04080		adi_v1.22068 adi_v1.22067	Spis2718 Spis2717
Spis6345 Spis15919 Spis15907 Spis15901 Spis12940 Spis15918 Spis3327 Spis20038	adi_v1.10319 adi_v1.11714 adi_v1.18842 adi_v1.23506 adi_v1.21558 adi_v1.10418		adi_v1.05626 adi_v1.03017	Spis9159 Spis9157
Spis5105 Spis20490 Spis19805 Spis5111 Spis19806 Spis5095 Spis19804 Spis5094 Spis21987 Spis11419 Spis5102 Spis22211	adi_v1.18763 adi_v1.22420		adi_v1.10882 adi_v1.00378	Spis9038.t1 Spis21867
Spis5257 Spis5264	adi_v1.12089 adi_v1.14589		adi_v1.15611 adi_v1.14634	Spis23855 Spis10893 Spis23555 Spis10889 Spis22031 Spis10891 Spis22027 Spis22032 Spis23857 Spis22026 Spis24470 Spis15734 Spis22029 Spis15737 Spis23554 Spis23556
Spis24486 Spis23048 Spis22608 Spis23049 Spis25567 Spis22606 Spis21819 Spis23051 Spis25105 Spis24693	adi_v1.02682 adi_v1.03067 adi_v1.16504 adi_v1.11636 adi_v1.24625 adi_v1.12734 adi_v1.11635 adi_v1.17556 adi_v1.13115 adi_v1.04576 adi_v1.07726 adi_v1.11248 adi_v1.13619 adi_v1.09117 adi_v1.24222 adi_v1.19273 adi_v1.17717 adi_v1.19701 adi_v1.23600		adi_v1.13824 adi_v1.12075	Spis10223 Spis10229 Spis14431 Spis10219 Spis8729
Spis6888 Spis6894 Spis6889 Spis19914	adi_v1.16317 adi_v1.08174 adi_v1.08175		adi_v1.09176 adi_v1.21644	Spis13915 Spis13916 Spis13917
Spis24206 Spis24916	adi_v1.12481 adi_v1.16944 adi_v1.14197 adi_v1.05091 adi_v1.02643 adi_v1.19109 adi_v1.12480 adi_v1.17571 adi_v1.04693 adi_v1.14196 adi_v1.02640 adi_v1.05092 adi_v1.04695 adi_v1.05094 adi_v1.23143 adi_v1.04694 adi_v1.24043 adi_v1.19110 adi_v1.03996 adi_v1.17782 adi_v1.21513 adi_v1.17781 adi_v1.02642 adi_v1.05093		adi_v1.19008 adi_v1.06630 adi_v1.21358 adi_v1.20385 adi_v1.11970 adi_v1.23388 adi_v1.13488 adi_v1.17898 adi_v1.16004 adi_v1.11300 adi_v1.22997 adi_v1.06052 adi_v1.00203 adi_v1.16922 adi_v1.19986 adi_v1.11812 adi_v1.18426 adi_v1.21064 adi_v1.00449 adi_v1.03148 adi_v1.17999 adi_v1.00086 adi_v1.06425 adi_v1.01173 adi_v1.15156 adi_v1.19665	Spis18640 Spis22903
Spis22731 Spis7045 Spis3375 Spis16893	adi_v1.12931 adi_v1.10097 adi_v1.10098		adi_v1.22567 adi_v1.22566	Spis20052 Spis21279
Spis4100 Spis11293 Spis4155 Spis4101	adi_v1.14604 adi_v1.08450		adi_v1.23366 adi_v1.18616	Spis15536 Spis15537
Spis7333 Spis7327	adi_v1.09843 adi_v1.00887 adi_v1.00886		adi_v1.18949 adi_v1.04767 adi_v1.15613	Spis24003 Spis1783
Spis19925 Spis19931	adi_v1.12890 adi_v1.01231		adi_v1.21158 adi_v1.12582	Spis9424 Spis24505
Spis12732 Spis20028 Spis21565 Spis12734	adi_v1.14877 adi_v1.14876 adi_v1.14878		adi_v1.00934 adi_v1.17866 adi_v1.22679	Spis19031 Spis21738 Spis14646 Spis16533
Spis23409 Spis21514	adi_v1.02280 adi_v1.17605		adi_v1.04797 adi_v1.14209 adi_v1.18419	Spis9798 Spis9796
Spis6817 Spis6819 Spis6821	adi_v1.01375 adi_v1.11168		adi_v1.00757 adi_v1.19274	Spis8763.t1 Spis3377
Spis5919 Spis5921	adi_v1.02512 adi_v1.23435 adi_v1.16588		adi_v1.07758 adi_v1.19477	Spis1689 Spis15137
Spis8632 Spis21701 Spis8628	adi_v1.14070 adi_v1.15376		adi_v1.22029 adi_v1.05014 adi_v1.05013	Spis17450 Spis17449 Spis17456
Spis23784 Spis23256	adi_v1.09000 adi_v1.00029 adi_v1.08999		adi_v1.20251 adi_v1.04002	Spis8330 Spis23383 Spis23384 Spis23296 Spis18154 Spis25549 Spis12654 Spis12656 Spis12658
Spis22553 Spis13040 Spis22904 Spis17487 Spis11094 Spis13039	adi_v1.14494 adi_v1.04096 adi_v1.06723 adi_v1.07575		adi_v1.05844 adi_v1.05967 adi_v1.11754 adi_v1.18682 adi_v1.05847 adi_v1.05970 adi_v1.11472 adi_v1.00375 adi_v1.05512 adi_v1.14089 adi_v1.21495 adi_v1.05969 adi_v1.08024 adi_v1.05507 adi_v1.01983 adi_v1.23452 adi_v1.05971 adi_v1.12718 adi_v1.10082 adi_v1.01981 adi_v1.18007	Spis13769 Spis13767 Spis16017 Spis13773
Spis6026 Spis6024.t1 Spis3501 Spis6020 Spis6019 Spis6022	adi_v1.18983 adi_v1.18982		adi_v1.09273 adi_v1.09272 adi_v1.17990 adi_v1.21704 adi_v1.17992	Spis6812 Spis6813
Spis11807 Spis10854 Spis23934 Spis8364 Spis14792	adi_v1.00513 adi_v1.22502		adi_v1.02151 adi_v1.08432 adi_v1.16997 adi_v1.08778 adi_v1.06972 adi_v1.02152 adi_v1.15785 adi_v1.17422	Spis19943 Spis19945
Spis19320 Spis19319 Spis5712	adi_v1.06547 adi_v1.19630 adi_v1.19629		adi_v1.05437 adi_v1.08663	Spis17074 Spis17073 Spis8193
Spis24728 Spis19801 Spis19843 Spis24081 Spis5093 Spis21985 Spis23519 Spis24398	adi_v1.23959 adi_v1.21915		adi_v1.03541 adi_v1.04913	Spis17050 Spis10959 Spis1953
Spis10120 Spis13068 Spis13063	adi_v1.10382 adi_v1.10383		adi_v1.22558 adi_v1.01583	Spis15994 Spis15991 Spis14966 Spis15990
Spis16547 Spis16544 Spis16542 Spis16546	adi_v1.17955 adi_v1.19924 adi_v1.23616		adi_v1.22515 adi_v1.07116 adi_v1.14619 adi_v1.23984	Spis18334 Spis12358
Spis21497 Spis21489	adi_v1.14895 adi_v1.23769 adi_v1.14894 adi_v1.13768		adi_v1.00419 adi_v1.15187	Spis24640 Spis8654 Spis2423
Spis16730 Spis16738 Spis23198 Spis23537	adi_v1.04187 adi_v1.17603		adi_v1.10787 adi_v1.24346 adi_v1.03968 adi_v1.03966	Spis2058 Spis12132 Spis14794 Spis22179 Spis2049 Spis21966 Spis24685 Spis22180
Spis8552 Spis6930	adi_v1.16874 adi_v1.04493 adi_v1.10688 adi_v1.21217 adi_v1.21750 adi_v1.15927		adi_v1.14740 adi_v1.06826 adi_v1.21249	Spis12165 Spis12166 Spis25085
Spis22426 Spis22424 Spis24433 Spis22427	adi_v1.19067 adi_v1.19066 adi_v1.16634		adi_v1.17427 adi_v1.17418	Spis912 Spis16406
Spis11003 Spis11002 Spis23828	adi_v1.21992 adi_v1.05902 adi_v1.15583 adi_v1.05901		adi_v1.00346 adi_v1.02666 adi_v1.09284	Spis24051 Spis24236 Spis17494
Spis13262 Spis13267 Spis24184	adi_v1.08231 adi_v1.04153 adi_v1.04154 adi_v1.04595		adi_v1.17747 adi_v1.10971 adi_v1.03089	Spis19237 Spis12490 Spis22546 Spis19236
Spis24130 Spis10002	adi_v1.08090 adi_v1.03875 adi_v1.03249		adi_v1.00868 adi_v1.17354	Spis5582 Spis5586
Spis259 Spis18062	adi_v1.07802 adi_v1.00386		adi_v1.11142 adi_v1.11140 adi_v1.20751	Spis20599 Spis19725 Spis16004 Spis16005 Spis6346
Spis13552 Spis13547 Spis13553	adi_v1.10215 adi_v1.05454 adi_v1.10212 adi_v1.03934 adi_v1.17700 adi_v1.08176		adi_v1.20735 adi_v1.23703	Spis14453 Spis14444
Spis24164 Spis19265 Spis4451 Spis9883	adi_v1.06227 adi_v1.06226 adi_v1.22327		adi_v1.16193 adi_v1.11606	Spis939 Spis23547 Spis21768 Spis23318
Spis8509 Spis24866	adi_v1.22574 adi_v1.18318		adi_v1.23164 adi_v1.24669	Spis19970 Spis19967
Spis12760 Spis12757 Spis12761	adi_v1.22039 adi_v1.22038		adi_v1.06254 adi_v1.22846	Spis22066 Spis20304 Spis16281 Spis16282 Spis562 Spis24313 Spis22065
Spis6365 Spis6366	adi_v1.10737 adi_v1.00048		adi_v1.20410 adi_v1.22198 adi_v1.15745	Spis13714 Spis13712
Spis19196 Spis8245 Spis19199	adi_v1.24014 adi_v1.06030 adi_v1.18430		adi_v1.17464 adi_v1.23425 adi_v1.01968	Spis4990 Spis4991 Spis21965
Spis5476 Spis5474	adi_v1.00715 adi_v1.00714 adi_v1.08700		adi_v1.00889 adi_v1.05680 adi_v1.05682 adi_v1.16106 adi_v1.03651 adi_v1.10080 adi_v1.00890 adi_v1.05681	Spis2427.t1 Spis2426
Spis18406 Spis5760 Spis5759 Spis4712 Spis18405 Spis25489 Spis17961	adi_v1.18135 adi_v1.21956		adi_v1.22170 adi_v1.07014 adi_v1.00445 adi_v1.02719	Spis3511 Spis20317
Spis7580 Spis7581	adi_v1.04396 adi_v1.09680		adi_v1.05453 adi_v1.20903 adi_v1.00379	Spis19211 Spis19209 Spis24021 Spis19212 Spis9039
Spis4426 Spis10884	adi_v1.03254 adi_v1.05721		adi_v1.07172 adi_v1.23782	Spis3093 Spis18582
Spis9267 Spis20549	adi_v1.06625 adi_v1.23101		adi_v1.06920 adi_v1.17336 adi_v1.15868 adi_v1.06921	Spis3374 Spis1047 Spis11332 Spis1533 Spis10090 Spis22730 Spis7792
Spis10882 Spis221 Spis10871	adi_v1.21518 adi_v1.12157		adi_v1.02892 adi_v1.11699 adi_v1.19104 adi_v1.07873 adi_v1.13879 adi_v1.03274 adi_v1.12082 adi_v1.14769 adi_v1.24737 adi_v1.00527	Spis23826 Spis24244 Spis19662 Spis20829
Spis24569 Spis5252	adi_v1.17697 adi_v1.21381 adi_v1.02894		adi_v1.17122 adi_v1.19602	Spis5925 Spis5924.t1 Spis5928
Spis5315 Spis5310 Spis5313	adi_v1.22793 adi_v1.11287 adi_v1.12036 adi_v1.15231 adi_v1.17910 adi_v1.12035 adi_v1.04182 adi_v1.04183 adi_v1.10677 adi_v1.12754		adi_v1.14821 adi_v1.20222 adi_v1.19667 adi_v1.24349 adi_v1.14088 adi_v1.06400 adi_v1.10084 adi_v1.13435	Spis6673 Spis12762 Spis24220 Spis22848 Spis21743 Spis23773 Spis6672 Spis18948
Spis12962 Spis12964	adi_v1.22146 adi_v1.10745		adi_v1.03689 adi_v1.12651	Spis12008 Spis9541 Spis24112 Spis17793 Spis6490
Spis11248 Spis7496 Spis11260	adi_v1.00071 adi_v1.24656 adi_v1.10459		adi_v1.23750 adi_v1.09846	Spis14489 Spis14488
Spis15581 Spis15577	adi_v1.23225 adi_v1.06999		adi_v1.00618 adi_v1.11369	Spis15372 Spis5614 Spis10669 Spis10666
Spis16396 Spis13475 Spis25426	adi_v1.08258 adi_v1.08257		adi_v1.23563 adi_v1.23447	Spis18530 Spis1846
Spis4703 Spis4705 Spis4707 Spis4710	adi_v1.06567 adi_v1.17965		adi_v1.20123 adi_v1.13695 adi_v1.15148 adi_v1.13912 adi_v1.20223	Spis23181 Spis23974 Spis1849
Spis5660 Spis20443	adi_v1.02917 adi_v1.23378 adi_v1.17754		adi_v1.14664 adi_v1.04080	Spis7315.t1 Spis7314
Spis15976 Spis8190	adi_v1.07057 adi_v1.09291		adi_v1.10319 adi_v1.11714 adi_v1.18842 adi_v1.23506 adi_v1.21558 adi_v1.10418	Spis6345 Spis15919 Spis15907 Spis15901 Spis12940 Spis15918 Spis3327 Spis20038
Spis22266 Spis22265	adi_v1.03911 adi_v1.03910		adi_v1.18763 adi_v1.22420	Spis5105 Spis20490 Spis19805 Spis5111 Spis19806 Spis5095 Spis19804 Spis5094 Spis21987 Spis11419 Spis5102 Spis22211
Spis22208 Spis25122	adi_v1.14590 adi_v1.09269		adi_v1.12089 adi_v1.14589	Spis5257 Spis5264
Spis24331 Spis3832 Spis1956 Spis6129	adi_v1.13888 adi_v1.18761		adi_v1.02682 adi_v1.03067 adi_v1.16504 adi_v1.11636 adi_v1.24625 adi_v1.12734 adi_v1.11635 adi_v1.17556 adi_v1.13115 adi_v1.04576 adi_v1.07726 adi_v1.11248 adi_v1.13619 adi_v1.09117 adi_v1.24222 adi_v1.19273 adi_v1.17717 adi_v1.19701 adi_v1.23600	Spis24486 Spis23048 Spis22608 Spis23049 Spis25567 Spis22606 Spis21819 Spis23051 Spis25105 Spis24693
Spis5286 Spis24483	adi_v1.17854 adi_v1.11486 adi_v1.16646 adi_v1.11485		adi_v1.16317 adi_v1.08174 adi_v1.08175	Spis6888 Spis6894 Spis6889 Spis19914
Spis4949 Spis15000 Spis15009 Spis15001 Spis14999	adi_v1.22454 adi_v1.02394		adi_v1.12481 adi_v1.16944 adi_v1.14197 adi_v1.05091 adi_v1.02643 adi_v1.19109 adi_v1.12480 adi_v1.17571 adi_v1.04693 adi_v1.14196 adi_v1.02640 adi_v1.05092 adi_v1.04695 adi_v1.05094 adi_v1.23143 adi_v1.04694 adi_v1.24043 adi_v1.19110 adi_v1.03996 adi_v1.17782 adi_v1.21513 adi_v1.17781 adi_v1.02642 adi_v1.05093	Spis24206 Spis24916
Spis24142 Spis19152	adi_v1.18361 adi_v1.06177		adi_v1.12931 adi_v1.10097 adi_v1.10098	Spis22731 Spis7045 Spis3375 Spis16893
Spis21083 Spis19077 Spis24392 Spis6916 Spis19075	adi_v1.16584 adi_v1.15486 adi_v1.16703 adi_v1.20063 adi_v1.16582 adi_v1.06178 adi_v1.19959 adi_v1.06179 adi_v1.21040 adi_v1.00209 adi_v1.19960		adi_v1.14604 adi_v1.08450	Spis4100 Spis11293 Spis4155 Spis4101
Spis15590 Spis15588 Spis15583 Spis15597	adi_v1.19022 adi_v1.17970 adi_v1.17969 adi_v1.07408 adi_v1.07001		adi_v1.09843 adi_v1.00887 adi_v1.00886	Spis7333 Spis7327
Spis15576 Spis15580 Spis24054.t1	adi_v1.06196 adi_v1.08125 adi_v1.06958 adi_v1.06997		adi_v1.12890 adi_v1.01231	Spis19925 Spis19931
Spis21339 Spis17302 Spis21023	adi_v1.18624 adi_v1.02686 adi_v1.15876 adi_v1.11406 adi_v1.04319 adi_v1.00358		adi_v1.14877 adi_v1.14876 adi_v1.14878	Spis12732 Spis20028 Spis21565 Spis12734
Spis2303 Spis15711 Spis16380 Spis18157	adi_v1.22281 adi_v1.16252		adi_v1.02280 adi_v1.17605	Spis23409 Spis21514
Spis16816 Spis16817	adi_v1.22702 adi_v1.23818		adi_v1.01375 adi_v1.11168	Spis6817 Spis6819 Spis6821
Spis25070 Spis25661	adi_v1.04064 adi_v1.24373 adi_v1.22831 adi_v1.13528		adi_v1.02512 adi_v1.23435 adi_v1.16588	Spis5919 Spis5921
Spis19218 Spis22684	adi_v1.07102 adi_v1.17986 adi_v1.02815		adi_v1.14070 adi_v1.15376	Spis8632 Spis21701 Spis8628
Spis21887 Spis23840 Spis21821 Spis1781 Spis21344 Spis19704 Spis1776 Spis8164 Spis19854 Spis21070	adi_v1.04271 adi_v1.13311		adi_v1.09000 adi_v1.00029 adi_v1.08999	Spis23784 Spis23256
Spis24410 Spis24607 Spis8787	adi_v1.04524 adi_v1.19582		adi_v1.14494 adi_v1.04096 adi_v1.06723 adi_v1.07575	Spis22553 Spis13040 Spis22904 Spis17487 Spis11094 Spis13039
Spis1629 Spis1632 Spis1630	adi_v1.04567 adi_v1.16833		adi_v1.18983 adi_v1.18982	Spis6026 Spis6024.t1 Spis3501 Spis6020 Spis6019 Spis6022
Spis22335 Spis14023	adi_v1.14077 adi_v1.14078		adi_v1.00513 adi_v1.22502	Spis11807 Spis10854 Spis23934 Spis8364 Spis14792
Spis3953 Spis23407	adi_v1.16573 adi_v1.19272 adi_v1.22021 adi_v1.23202 adi_v1.03874 adi_v1.22782		adi_v1.06547 adi_v1.19630 adi_v1.19629	Spis19320 Spis19319 Spis5712
Spis13473 Spis1970 Spis14214	adi_v1.13280 adi_v1.03231 adi_v1.13780 adi_v1.13779		adi_v1.23959 adi_v1.21915	Spis24728 Spis19801 Spis19843 Spis24081 Spis5093 Spis21985 Spis23519 Spis24398
Spis7203 Spis343 Spis5191 Spis16047	adi_v1.22362 adi_v1.23213		adi_v1.10382 adi_v1.10383	Spis10120 Spis13068 Spis13063
Spis19615 Spis19616	adi_v1.17526 adi_v1.24618 adi_v1.10621 adi_v1.01816 adi_v1.19764 adi_v1.19999		adi_v1.17955 adi_v1.19924 adi_v1.23616	Spis16547 Spis16544 Spis16542 Spis16546
Spis24712 Spis1948 Spis1945 Spis1949	adi_v1.15466 adi_v1.19762 adi_v1.16744 adi_v1.15564 adi_v1.19633 adi_v1.02954 adi_v1.13295		adi_v1.14895 adi_v1.23769 adi_v1.14894 adi_v1.13768	Spis21497 Spis21489
Spis17692 Spis10449 Spis561	adi_v1.21145 adi_v1.08749 adi_v1.06915 adi_v1.13113 adi_v1.06695		adi_v1.04187 adi_v1.17603	Spis16730 Spis16738 Spis23198 Spis23537
Spis17924 Spis17923 Spis17921	adi_v1.17665 adi_v1.18386 adi_v1.17664 adi_v1.15479 adi_v1.04620		adi_v1.16874 adi_v1.04493 adi_v1.10688 adi_v1.21217 adi_v1.21750 adi_v1.15927	Spis8552 Spis6930
Spis12016 Spis24899	adi_v1.19577 adi_v1.24157		adi_v1.19067 adi_v1.19066 adi_v1.16634	Spis22426 Spis22424 Spis24433 Spis22427
Spis24015 Spis19195	adi_v1.09663 adi_v1.19569		adi_v1.21992 adi_v1.05902 adi_v1.15583 adi_v1.05901	Spis11003 Spis11002 Spis23828
Spis21645 Spis11953.t1	adi_v1.19631 adi_v1.09285		adi_v1.08231 adi_v1.04153 adi_v1.04154 adi_v1.04595	Spis13262 Spis13267 Spis24184
Spis19100 Spis13535 Spis22792 Spis22799	adi_v1.11824 adi_v1.11825		adi_v1.08090 adi_v1.03875 adi_v1.03249	Spis24130 Spis10002
Spis4333 Spis4332	adi_v1.09559 adi_v1.09561		adi_v1.07802 adi_v1.00386	Spis259 Spis18062
Spis23508 Spis10302	adi_v1.11924 adi_v1.10259		adi_v1.10215 adi_v1.05454 adi_v1.10212 adi_v1.03934 adi_v1.17700 adi_v1.08176	Spis13552 Spis13547 Spis13553
Spis11561 Spis11560	adi_v1.18479 adi_v1.18071		adi_v1.06227 adi_v1.06226 adi_v1.22327	Spis24164 Spis19265 Spis4451 Spis9883
Spis23080 Spis21340	adi_v1.10397 adi_v1.24029 adi_v1.08747		adi_v1.22574 adi_v1.18318	Spis8509 Spis24866
Spis21976 Spis18107 Spis18113	adi_v1.23646 adi_v1.23468 adi_v1.09567		adi_v1.22039 adi_v1.22038	Spis12760 Spis12757 Spis12761
Spis1730 Spis1728	adi_v1.18865 adi_v1.21887 adi_v1.22651 adi_v1.08420		adi_v1.10737 adi_v1.00048	Spis6365 Spis6366
Spis17090 Spis17091	adi_v1.09894 adi_v1.09892 adi_v1.17346		adi_v1.24014 adi_v1.06030 adi_v1.18430	Spis19196 Spis8245 Spis19199
Spis21429 Spis10492 Spis3557	adi_v1.21462 adi_v1.02859		adi_v1.00715 adi_v1.00714 adi_v1.08700	Spis5476 Spis5474
Spis10311 Spis1782 Spis21833 Spis8671 Spis5454 Spis19052 Spis21089	adi_v1.13310 adi_v1.03415 adi_v1.00099		adi_v1.18135 adi_v1.21956	Spis18406 Spis5760 Spis5759 Spis4712 Spis18405 Spis25489 Spis17961
Spis17326 Spis17324 Spis24096 Spis17325 Spis17327	adi_v1.02748 adi_v1.02749 adi_v1.02752 adi_v1.18183		adi_v1.04396 adi_v1.09680	Spis7580 Spis7581
Spis5899 Spis24395	adi_v1.07482 adi_v1.20131 adi_v1.07483		adi_v1.03254 adi_v1.05721	Spis4426 Spis10884
Spis23003 Spis14555 Spis11716 Spis15453	adi_v1.00230 adi_v1.06317 adi_v1.18429 adi_v1.10087 adi_v1.20348 adi_v1.11851		adi_v1.06625 adi_v1.23101	Spis9267 Spis20549
Spis20606 Spis16160 Spis20608.t2	adi_v1.01737 adi_v1.01738		adi_v1.21518 adi_v1.12157	Spis10882 Spis221 Spis10871
Spis13374.t2 Spis1251 Spis2197 Spis21005	adi_v1.00693 adi_v1.16212		adi_v1.17697 adi_v1.21381 adi_v1.02894	Spis24569 Spis5252
Spis25300 Spis25294	adi_v1.08102 adi_v1.06453		adi_v1.22793 adi_v1.11287 adi_v1.12036 adi_v1.15231 adi_v1.17910 adi_v1.12035 adi_v1.04182 adi_v1.04183 adi_v1.10677 adi_v1.12754	Spis5315 Spis5310 Spis5313
Spis13593 Spis331	adi_v1.12474 adi_v1.12229		adi_v1.22146 adi_v1.10745	Spis12962 Spis12964
Spis1972 Spis7292	adi_v1.12812 adi_v1.06454		adi_v1.00071 adi_v1.24656 adi_v1.10459	Spis11248 Spis7496 Spis11260
Spis19479 Spis19478 Spis19476 Spis19475 Spis19474 Spis19473 Spis19471 Spis19470	adi_v1.11268 adi_v1.21185		adi_v1.23225 adi_v1.06999	Spis15581 Spis15577
Spis1331 Spis3042	adi_v1.00012 adi_v1.17058		adi_v1.08258 adi_v1.08257	Spis16396 Spis13475 Spis25426
Spis3903 Spis22973 Spis21287 Spis5581	adi_v1.14601 adi_v1.24529		adi_v1.06567 adi_v1.17965	Spis4703 Spis4705 Spis4707 Spis4710
Spis6078 Spis6075	adi_v1.09103 adi_v1.05342		adi_v1.02917 adi_v1.23378 adi_v1.17754	Spis5660 Spis20443
Spis15579 Spis15575	adi_v1.06195 adi_v1.06957 adi_v1.06996 adi_v1.14534		adi_v1.07057 adi_v1.09291	Spis15976 Spis8190
Spis6738 Spis14946 Spis17015	adi_v1.07580 adi_v1.07355 adi_v1.01052 adi_v1.00634		adi_v1.03911 adi_v1.03910	Spis22266 Spis22265
Spis4748 Spis24598	adi_v1.03778 adi_v1.17245		adi_v1.14590 adi_v1.09269	Spis22208 Spis25122
Spis20585 Spis23415	adi_v1.06094 adi_v1.18785		adi_v1.13888 adi_v1.18761	Spis24331 Spis3832 Spis1956 Spis6129
Spis15923 Spis19908 Spis8608 Spis8609	adi_v1.20764 adi_v1.08875 adi_v1.14083 adi_v1.10096		adi_v1.17854 adi_v1.11486 adi_v1.16646 adi_v1.11485	Spis5286 Spis24483
Spis18810 Spis16371	adi_v1.03718 adi_v1.03569		adi_v1.22454 adi_v1.02394	Spis4949 Spis15000 Spis15009 Spis15001 Spis14999
Spis15241 Spis23362	adi_v1.14433 adi_v1.18838		adi_v1.18361 adi_v1.06177	Spis24142 Spis19152
Spis22802 Spis13536	adi_v1.20904 adi_v1.06477		adi_v1.16584 adi_v1.15486 adi_v1.16703 adi_v1.20063 adi_v1.16582 adi_v1.06178 adi_v1.19959 adi_v1.06179 adi_v1.21040 adi_v1.00209 adi_v1.19960	Spis21083 Spis19077 Spis24392 Spis6916 Spis19075
Spis7965 Spis7966	adi_v1.13139 adi_v1.04246 adi_v1.19809 adi_v1.19317		adi_v1.19022 adi_v1.17970 adi_v1.17969 adi_v1.07408 adi_v1.07001	Spis15590 Spis15588 Spis15583 Spis15597
Spis8232 Spis21900 Spis21688 Spis16508 Spis14840	adi_v1.03614 adi_v1.22854 adi_v1.07383 adi_v1.06405 adi_v1.00018 adi_v1.19250		adi_v1.06196 adi_v1.08125 adi_v1.06958 adi_v1.06997	Spis15576 Spis15580 Spis24054.t1
Spis23222 Spis22465 Spis22333	adi_v1.13355 adi_v1.15848 adi_v1.09975		adi_v1.18624 adi_v1.02686 adi_v1.15876 adi_v1.11406 adi_v1.04319 adi_v1.00358	Spis21339 Spis17302 Spis21023
Spis16917 Spis24996 Spis6462 Spis16928 Spis2300 Spis16913 Spis16914.t1 Spis15616 Spis24221 Spis2301 Spis16912 Spis2295 Spis15615 Spis2291 Spis16929 Spis6461	adi_v1.20366 adi_v1.20752 adi_v1.02805 adi_v1.06033 adi_v1.24531 adi_v1.18228		adi_v1.22281 adi_v1.16252	Spis2303 Spis15711 Spis16380 Spis18157
Spis7418 Spis19305 Spis7405 Spis19304	adi_v1.02757 adi_v1.07361		adi_v1.22702 adi_v1.23818	Spis16816 Spis16817
Spis10921 Spis20807	adi_v1.23832 adi_v1.18481		adi_v1.04064 adi_v1.24373 adi_v1.22831 adi_v1.13528	Spis25070 Spis25661
Spis15926 Spis15929 Spis15930 Spis15924	adi_v1.08876 adi_v1.10095		adi_v1.07102 adi_v1.17986 adi_v1.02815	Spis19218 Spis22684
Spis21822 Spis1802 Spis10308	adi_v1.14031 adi_v1.08909 adi_v1.24107 adi_v1.24335 adi_v1.07382		adi_v1.04271 adi_v1.13311	Spis21887 Spis23840 Spis21821 Spis1781 Spis21344 Spis19704 Spis1776 Spis8164 Spis19854 Spis21070
Spis12232 Spis17462 Spis12758 Spis12664 Spis12941 Spis19737 Spis22417 Spis23460 Spis6396 Spis19200 Spis22928 Spis5970 Spis7132 Spis19223 Spis23002 Spis8346 Spis23012 Spis12704 Spis22923 Spis15093 Spis11714 Spis7287 Spis3248 Spis4775 Spis11611 Spis19021 Spis18677 Spis14195 Spis5379 Spis14588 Spis22983 Spis11202 Spis10640 Spis21864 Spis8839 Spis11432 Spis24109 Spis6644 Spis5565 Spis4745 Spis20080 S…	adi_v1.12301 adi_v1.07969		adi_v1.04524 adi_v1.19582	Spis24410 Spis24607 Spis8787
Spis20338 Spis23378 Spis6590 Spis24455 Spis14189 Spis24335 Spis22738 Spis22727 Spis21113 Spis21487 Spis23410 Spis10006 Spis21536 Spis21961	adi_v1.16561 adi_v1.23168 adi_v1.03426		adi_v1.04567 adi_v1.16833	Spis1629 Spis1632 Spis1630
			adi_v1.14077 adi_v1.14078	Spis22335 Spis14023
			adi_v1.16573 adi_v1.19272 adi_v1.22021 adi_v1.23202 adi_v1.03874 adi_v1.22782	Spis3953 Spis23407
			adi_v1.13280 adi_v1.03231 adi_v1.13780 adi_v1.13779	Spis13473 Spis1970 Spis14214
			adi_v1.22362 adi_v1.23213	Spis7203 Spis343 Spis5191 Spis16047
			adi_v1.17526 adi_v1.24618 adi_v1.10621 adi_v1.01816 adi_v1.19764 adi_v1.19999	Spis19615 Spis19616
			adi_v1.15466 adi_v1.19762 adi_v1.16744 adi_v1.15564 adi_v1.19633 adi_v1.02954 adi_v1.13295	Spis24712 Spis1948 Spis1945 Spis1949
			adi_v1.21145 adi_v1.08749 adi_v1.06915 adi_v1.13113 adi_v1.06695	Spis17692 Spis10449 Spis561
			adi_v1.17665 adi_v1.18386 adi_v1.17664 adi_v1.15479 adi_v1.04620	Spis17924 Spis17923 Spis17921
			adi_v1.19577 adi_v1.24157	Spis12016 Spis24899
			adi_v1.09663 adi_v1.19569	Spis24015 Spis19195
			adi_v1.19631 adi_v1.09285	Spis21645 Spis11953.t1
			adi_v1.11824 adi_v1.11825	Spis19100 Spis13535 Spis22792 Spis22799
			adi_v1.09559 adi_v1.09561	Spis4333 Spis4332
			adi_v1.11924 adi_v1.10259	Spis23508 Spis10302
			adi_v1.18479 adi_v1.18071	Spis11561 Spis11560
			adi_v1.10397 adi_v1.24029 adi_v1.08747	Spis23080 Spis21340
			adi_v1.23646 adi_v1.23468 adi_v1.09567	Spis21976 Spis18107 Spis18113
			adi_v1.18865 adi_v1.21887 adi_v1.22651 adi_v1.08420	Spis1730 Spis1728
			adi_v1.09894 adi_v1.09892 adi_v1.17346	Spis17090 Spis17091
			adi_v1.21462 adi_v1.02859	Spis21429 Spis10492 Spis3557
			adi_v1.13310 adi_v1.03415 adi_v1.00099	Spis10311 Spis1782 Spis21833 Spis8671 Spis5454 Spis19052 Spis21089
			adi_v1.02748 adi_v1.02749 adi_v1.02752 adi_v1.18183	Spis17326 Spis17324 Spis24096 Spis17325 Spis17327
			adi_v1.07482 adi_v1.20131 adi_v1.07483	Spis5899 Spis24395
			adi_v1.00230 adi_v1.06317 adi_v1.18429 adi_v1.10087 adi_v1.20348 adi_v1.11851	Spis23003 Spis14555 Spis11716 Spis15453
			adi_v1.01737 adi_v1.01738	Spis20606 Spis16160 Spis20608.t2
			adi_v1.00693 adi_v1.16212	Spis13374.t2 Spis1251 Spis2197 Spis21005
			adi_v1.08102 adi_v1.06453	Spis25300 Spis25294
			adi_v1.12474 adi_v1.12229	Spis13593 Spis331
			adi_v1.12812 adi_v1.06454	Spis1972 Spis7292
			adi_v1.11268 adi_v1.21185	Spis19479 Spis19478 Spis19476 Spis19475 Spis19474 Spis19473 Spis19471 Spis19470
			adi_v1.00012 adi_v1.17058	Spis1331 Spis3042
			adi_v1.14601 adi_v1.24529	Spis3903 Spis22973 Spis21287 Spis5581
			adi_v1.09103 adi_v1.05342	Spis6078 Spis6075
			adi_v1.06195 adi_v1.06957 adi_v1.06996 adi_v1.14534	Spis15579 Spis15575
			adi_v1.07580 adi_v1.07355 adi_v1.01052 adi_v1.00634	Spis6738 Spis14946 Spis17015
			adi_v1.03778 adi_v1.17245	Spis4748 Spis24598
			adi_v1.06094 adi_v1.18785	Spis20585 Spis23415
			adi_v1.20764 adi_v1.08875 adi_v1.14083 adi_v1.10096	Spis15923 Spis19908 Spis8608 Spis8609
			adi_v1.03718 adi_v1.03569	Spis18810 Spis16371
			adi_v1.14433 adi_v1.18838	Spis15241 Spis23362
			adi_v1.20904 adi_v1.06477	Spis22802 Spis13536
			adi_v1.13139 adi_v1.04246 adi_v1.19809 adi_v1.19317	Spis7965 Spis7966
			adi_v1.03614 adi_v1.22854 adi_v1.07383 adi_v1.06405 adi_v1.00018 adi_v1.19250	Spis8232 Spis21900 Spis21688 Spis16508 Spis14840
			adi_v1.13355 adi_v1.15848 adi_v1.09975	Spis23222 Spis22465 Spis22333
			adi_v1.20366 adi_v1.20752 adi_v1.02805 adi_v1.06033 adi_v1.24531 adi_v1.18228	Spis16917 Spis24996 Spis6462 Spis16928 Spis2300 Spis16913 Spis16914.t1 Spis15616 Spis24221 Spis2301 Spis16912 Spis2295 Spis15615 Spis2291 Spis16929 Spis6461
			adi_v1.02757 adi_v1.07361	Spis7418 Spis19305 Spis7405 Spis19304
			adi_v1.23832 adi_v1.18481	Spis10921 Spis20807
			adi_v1.08876 adi_v1.10095	Spis15926 Spis15929 Spis15930 Spis15924
			adi_v1.14031 adi_v1.08909 adi_v1.24107 adi_v1.24335 adi_v1.07382	Spis21822 Spis1802 Spis10308
			adi_v1.12301 adi_v1.07969	Spis12232 Spis17462 Spis12758 Spis12664 Spis12941 Spis19737 Spis22417 Spis23460 Spis6396 Spis19200 Spis22928 Spis5970 Spis7132 Spis19223 Spis23002 Spis8346 Spis23012 Spis12704 Spis22923 Spis15093 Spis11714 Spis7287 Spis3248 Spis4775 Spis11611 Spis19021 Spis18677 Spis14195 Spis5379 Spis14588 Spis22983 Spis11202 Spis10640 Spis21864 Spis8839 Spis11432 Spis24109 Spis6644 Spis5565 Spis4745 Spis20080 S…
			adi_v1.16561 adi_v1.23168 adi_v1.03426	Spis20338 Spis23378 Spis6590 Spis24455 Spis14189 Spis24335 Spis22738 Spis22727 Spis21113 Spis21487 Spis23410 Spis10006 Spis21536 Spis21961
	adi_v1.23646
	adi_v1.23651
	adi_v1.23652
	adi_v1.23662
	adi_v1.23664
	adi_v1.23694
	adi_v1.23695
	adi_v1.23703
	adi_v1.23706
	adi_v1.23712
	adi_v1.23720
	adi_v1.23749
	adi_v1.23750
	adi_v1.23751
	adi_v1.23757
	adi_v1.23762
	adi_v1.23763
	adi_v1.23769
	adi_v1.23782
	adi_v1.23786
	adi_v1.23802
	adi_v1.23803
	adi_v1.23804
	adi_v1.23818
	adi_v1.23828
	adi_v1.23832
	adi_v1.23847
	adi_v1.23848
	adi_v1.23849
	adi_v1.23850
	adi_v1.23851
	adi_v1.23855
	adi_v1.23860
	adi_v1.23863
	adi_v1.23883
	adi_v1.23901
	adi_v1.23902
	adi_v1.23910
	adi_v1.23913
	adi_v1.23923
	adi_v1.23934
	adi_v1.23948
	adi_v1.23951
	adi_v1.23952
	adi_v1.23959
	adi_v1.23964
	adi_v1.23967
	adi_v1.23974
	adi_v1.23980
	adi_v1.23982
	adi_v1.23984
	adi_v1.23986
	adi_v1.24006
	adi_v1.24014
	adi_v1.24022
	adi_v1.24029
	adi_v1.24033
	adi_v1.24036
	adi_v1.24037
	adi_v1.24043
	adi_v1.24052
	adi_v1.24055
	adi_v1.24057
	adi_v1.24067
	adi_v1.24070
	adi_v1.24107
	adi_v1.24114
	adi_v1.24123
	adi_v1.24132
	adi_v1.24134
	adi_v1.24135
	adi_v1.24136
	adi_v1.24138
	adi_v1.24142
	adi_v1.24145
	adi_v1.24146
	adi_v1.24154
	adi_v1.24157
	adi_v1.24165
	adi_v1.24168
	adi_v1.24170
	adi_v1.24206
	adi_v1.24222
	adi_v1.24232
	adi_v1.24241
	adi_v1.24252
	adi_v1.24253
	adi_v1.24274
	adi_v1.24278
	adi_v1.24287
	adi_v1.24293
	adi_v1.24303
	adi_v1.24306
	adi_v1.24307
	adi_v1.24314
	adi_v1.24319
	adi_v1.24321
	adi_v1.24329
	adi_v1.24335
	adi_v1.24346
	adi_v1.24349
	adi_v1.24355
	adi_v1.24357
	adi_v1.24370
	adi_v1.24373
	adi_v1.24375
	adi_v1.24377
	adi_v1.24387
	adi_v1.24394
	adi_v1.24397
	adi_v1.24402
	adi_v1.24417
	adi_v1.24422
	adi_v1.24423
	adi_v1.24425
	adi_v1.24434
	adi_v1.24439
	adi_v1.24453
	adi_v1.24461
	adi_v1.24470
	adi_v1.24472
	adi_v1.24483
	adi_v1.24492
	adi_v1.24512
	adi_v1.24529
	adi_v1.24530
	adi_v1.24531
	adi_v1.24548
	adi_v1.24549
	adi_v1.24551
	adi_v1.24590
	adi_v1.24600
	adi_v1.24602
	adi_v1.24605
	adi_v1.24618
	adi_v1.24625
	adi_v1.24626
	adi_v1.24639
	adi_v1.24654
	adi_v1.24656
	adi_v1.24657
	adi_v1.24660
	adi_v1.24669
	adi_v1.24677
	adi_v1.24684
	adi_v1.24689
	adi_v1.24694
	adi_v1.24698
	adi_v1.24718
	adi_v1.24734
	adi_v1.24735
	adi_v1.24737
	adi_v1.24741

## Sheet: Dataset S3
Dataset S3. Gene Ontology Enrichment of one-to-one orthologs for S. pistillata and A. digitifera. Only significantly enriched processes (p < 0.05) are shown.
S. pistillata								A. ditifitera
Biological Process	GO.ID	Term	Annotated	Significant	Expected	P_value		Biological Process	GO.ID	Term	Annotated	Significant	Expected	P_value
1	GO:0006355	regulation of transcription, DNA-templated	2043	806	555.38	3.1e-16		1	GO:0006355	regulation of transcription, DNA-templated	1979	796	603.51	3.4e-17
2	GO:0000122	negative regulation of transcription from RNA polymerase II promoter	257	128	69.86	2.9e-14		2	GO:0071805	potassium ion transmembrane transport	97	57	29.58	2e-09
3	GO:0045944	positive regulation of transcription from RNA polymerase II promoter	415	176	112.82	3.2e-11		3	GO:0000122	negative regulation of transcription from RNA polymerase II promoter	261	125	79.59	7.8e-09
4	GO:0006357	regulation of transcription from RNA polymerase II promoter	721	339	196	1.1e-09		4	GO:0045892	negative regulation of transcription, DNA-templated	405	200	123.51	3.1e-07
5	GO:0043066	negative regulation of apoptotic process	314	134	85.36	1.3e-09		5	GO:0008283	cell proliferation	980	344	298.86	1.4e-05
6	GO:0015031	protein transport	1017	364	276.46	2.3e-09		6	GO:0043066	negative regulation of apoptotic process	381	143	116.19	1.6e-05
7	GO:0045892	negative regulation of transcription, DNA-templated	391	191	106.29	1.5e-07		7	GO:0045893	positive regulation of transcription, DNA-templated	652	264	198.83	2.6e-05
8	GO:0008283	cell proliferation	964	331	262.06	3e-07		8	GO:0006357	regulation of transcription from RNA polymerase II promoter	779	339	237.56	3e-05
9	GO:0006412	translation	476	181	129.4	3.1e-07		9	GO:0034765	regulation of ion transmembrane transport	175	72	53.37	4.3e-05
10	GO:0007399	nervous system development	1541	528	418.91	4.3e-06		10	GO:0007173	epidermal growth factor receptor signaling pathway	67	36	20.43	6.6e-05
11	GO:0034765	regulation of ion transmembrane transport	197	75	53.55	1.9e-05		11	GO:0043161	proteasome-mediated ubiquitin-dependent protein catabolic process	191	86	58.25	0.0001
12	GO:0043161	proteasome-mediated ubiquitin-dependent protein catabolic process	169	76	45.94	2.4e-05		12	GO:0045944	positive regulation of transcription from RNA polymerase II promoter	443	174	135.1	0.00012
13	GO:0007173	epidermal growth factor receptor signaling pathway	72	41	19.57	2.5e-05		13	GO:0006366	transcription from RNA polymerase II promoter	858	378	261.66	0.00012
14	GO:0046854	phosphatidylinositol phosphorylation	17	13	4.62	3.3e-05		14	GO:0030154	cell differentiation	2166	784	660.54	0.00022
15	GO:0006397	mRNA processing	324	131	88.08	4.3e-05		15	GO:0045736	negative regulation of cyclin-dependent protein serine/threonine kinase activity	15	12	4.57	0.00029
16	GO:0071805	potassium ion transmembrane transport	138	58	37.51	4.7e-05		16	GO:0045165	cell fate commitment	152	81	46.35	0.0003
17	GO:0035556	intracellular signal transduction	1554	536	422.45	5.6e-05		17	GO:0043524	negative regulation of neuron apoptotic process	64	33	19.52	0.00034
18	GO:0016032	viral process	303	91	82.37	6.1e-05		18	GO:0006811	ion transport	1077	358	328.44	0.00038
19	GO:0032321	positive regulation of Rho GTPase activity	69	37	18.76	8.6e-05		19	GO:0048864	stem cell development	215	84	65.57	0.00048
20	GO:0045746	negative regulation of Notch signaling pathway	18	13	4.89	8.8e-05		20	GO:0006412	translation	438	165	133.57	0.0005
21	GO:0008380	RNA splicing	242	106	65.79	9.1e-05		21	GO:0045665	negative regulation of neuron differentiation	36	20	10.98	0.00131
22	GO:0035690	cellular response to drug	16	12	4.35	9.2e-05		22	GO:0008284	positive regulation of cell proliferation	394	130	120.15	0.00138
23	GO:0030512	negative regulation of transforming growth factor beta receptor signaling pathway	49	14	13.32	9.4e-05		23	GO:0001701	in utero embryonic development	199	71	60.69	0.00143
24	GO:0045116	protein neddylation	7	7	1.9	0.00011		24	GO:0016024	CDP-diacylglycerol biosynthetic process	8	7	2.44	0.00144
25	GO:0010569	regulation of double-strand break repair via homologous recombination	7	7	1.9	0.00011		25	GO:0071347	cellular response to interleukin-1	28	9	8.54	0.00144
26	GO:0016024	CDP-diacylglycerol biosynthetic process	7	7	1.9	0.00011		26	GO:0006469	negative regulation of protein kinase activity	94	54	28.67	0.00145
27	GO:0007283	spermatogenesis	185	74	50.29	0.00011		27	GO:0051591	response to cAMP	28	17	8.54	0.00178
28	GO:0051090	regulation of sequence-specific DNA binding transcription factor activity	321	75	87.26	0.00011		28	GO:0000302	response to reactive oxygen species	118	39	35.99	0.00179
29	GO:0042384	cilium assembly	104	49	28.27	0.00016		29	GO:0001541	ovarian follicle development	17	12	5.18	0.00181
30	GO:0043547	positive regulation of GTPase activity	256	118	69.59	0.00017		30	GO:0048536	spleen development	16	11	4.88	0.00181
31	GO:0048011	neurotrophin TRK receptor signaling pathway	61	30	16.58	0.00018		31	GO:0045746	negative regulation of Notch signaling pathway	16	11	4.88	0.00181
32	GO:0032922	circadian regulation of gene expression	21	14	5.71	0.00018		32	GO:0032467	positive regulation of cytokinesis	14	10	4.27	0.00191
33	GO:0043065	positive regulation of apoptotic process	213	82	57.9	0.00018		33	GO:0048701	embryonic cranial skeleton morphogenesis	23	14	7.01	0.00191
34	GO:0006886	intracellular protein transport	498	172	135.38	0.0002		34	GO:0031648	protein destabilization	12	9	3.66	0.00192
35	GO:0006364	rRNA processing	104	47	28.27	0.00021		35	GO:0090102	cochlea development	50	18	15.25	0.00193
36	GO:0030178	negative regulation of Wnt signaling pathway	156	38	42.41	0.00022		36	GO:0032355	response to estradiol	32	18	9.76	0.00216
37	GO:0007219	Notch signaling pathway	126	54	34.25	0.00026		37	GO:0045603	positive regulation of endothelial cell differentiation	5	5	1.52	0.00263
38	GO:0000422	mitochondrion degradation	15	11	4.08	0.00027		38	GO:0007283	spermatogenesis	218	85	66.48	0.00273
39	GO:0045727	positive regulation of translation	34	19	9.24	0.0003		39	GO:0051216	cartilage development	115	44	35.07	0.00303
40	GO:0001658	branching involved in ureteric bud morphogenesis	32	18	8.7	0.00037		40	GO:0007219	Notch signaling pathway	161	53	49.1	0.00322
41	GO:0006366	transcription from RNA polymerase II promoter	807	386	219.38	0.00044		41	GO:0051898	negative regulation of protein kinase B signaling	19	12	5.79	0.00327
42	GO:0030838	positive regulation of actin filament polymerization	35	20	9.51	0.00045		42	GO:0007399	nervous system development	1602	536	488.54	0.0036
43	GO:0043524	negative regulation of neuron apoptotic process	58	28	15.77	0.00048		43	GO:0007265	Ras protein signal transduction	391	129	119.24	0.00369
44	GO:0010923	negative regulation of phosphatase activity	45	23	12.23	0.00049		44	GO:0045666	positive regulation of neuron differentiation	18	12	5.49	0.00371
45	GO:0007389	pattern specification process	370	147	100.58	0.00063		45	GO:0006397	mRNA processing	368	132	112.23	0.00414
46	GO:0045596	negative regulation of cell differentiation	309	112	84	0.00065		46	GO:0006501	C-terminal protein lipidation	7	6	2.13	0.00415
47	GO:0007275	multicellular organismal development	3440	1164	935.14	0.00066		47	GO:0030174	regulation of DNA-dependent DNA replication initiation	7	6	2.13	0.00415
48	GO:0043508	negative regulation of JUN kinase activity	8	7	2.17	0.00067		48	GO:0051775	response to redox state	7	6	2.13	0.00415
49	GO:0071260	cellular response to mechanical stimulus	23	14	6.25	0.00072		49	GO:0030178	negative regulation of Wnt signaling pathway	113	38	34.46	0.00417
50	GO:0045893	positive regulation of transcription, DNA-templated	623	254	169.36	0.00072		50	GO:0010628	positive regulation of gene expression	681	280	207.68	0.00421
51	GO:0030154	cell differentiation	2191	792	595.61	0.00074		51	GO:0045471	response to ethanol	60	25	18.3	0.0044
52	GO:0001837	epithelial to mesenchymal transition	90	42	24.47	0.00075		52	GO:0051090	regulation of sequence-specific DNA binding transcription factor activity	387	65	118.02	0.00443
53	GO:0016601	Rac protein signal transduction	28	16	7.61	0.00077		53	GO:0043407	negative regulation of MAP kinase activity	23	15	7.01	0.00453
54	GO:0030431	sleep	22	14	5.98	0.00077		54	GO:0007389	pattern specification process	367	139	111.92	0.00461
55	GO:0006283	transcription-coupled nucleotide-excision repair	12	9	3.26	0.00077		55	GO:0045116	protein neddylation	9	7	2.74	0.00475
56	GO:0045736	negative regulation of cyclin-dependent protein serine/threonine kinase activity	11	9	2.99	0.00077		56	GO:0045931	positive regulation of mitotic cell cycle	21	15	6.4	0.00477
57	GO:0007420	brain development	431	165	117.16	0.00085		57	GO:0034394	protein localization to cell surface	16	9	4.88	0.0048
58	GO:0048015	phosphatidylinositol-mediated signaling	69	33	18.76	0.00088		58	GO:0045766	positive regulation of angiogenesis	54	26	16.47	0.0048
59	GO:0007224	smoothened signaling pathway	69	39	18.76	0.00101		59	GO:0015031	protein transport	1172	364	357.41	0.00502
60	GO:0006469	negative regulation of protein kinase activity	93	54	25.28	0.00105		60	GO:0042147	retrograde transport, endosome to Golgi	22	13	6.71	0.00504
61	GO:0006367	transcription initiation from RNA polymerase II promoter	48	24	13.05	0.00105		61	GO:0009749	response to glucose	64	26	19.52	0.00592
62	GO:0006511	ubiquitin-dependent protein catabolic process	317	134	86.17	0.00121		62	GO:0042472	inner ear morphogenesis	96	39	29.28	0.00633
63	GO:0007265	Ras protein signal transduction	262	129	71.22	0.00122		63	GO:0008542	visual learning	25	14	7.62	0.007
64	GO:0034968	histone lysine methylation	60	33	16.31	0.00131		64	GO:0017148	negative regulation of translation	127	36	38.73	0.00712
65	GO:0030336	negative regulation of cell migration	53	25	14.41	0.00132		65	GO:0043433	negative regulation of sequence-specific DNA binding transcription factor activity	212	24	64.65	0.00749
66	GO:0070979	protein K11-linked ubiquitination	17	11	4.62	0.00134		66	GO:0060425	lung morphogenesis	21	14	6.4	0.00861
67	GO:0016192	vesicle-mediated transport	1085	346	294.95	0.00147		67	GO:0016575	histone deacetylation	24	13	7.32	0.00862
68	GO:0014067	negative regulation of phosphatidylinositol 3-kinase signaling	5	5	1.36	0.00148		68	GO:2001222	regulation of neuron migration	11	7	3.35	0.00864
69	GO:0031642	negative regulation of myelination	5	5	1.36	0.00148		69	GO:0080111	DNA demethylation	5	5	1.52	0.00864
70	GO:0090162	establishment of epithelial cell polarity	9	6	2.45	0.00148		70	GO:2001054	negative regulation of mesenchymal cell apoptotic process	6	5	1.83	0.00864
71	GO:0048514	blood vessel morphogenesis	381	103	103.57	0.00149		71	GO:0008054	cyclin catabolic process	6	5	1.83	0.00864
72	GO:0045471	response to ethanol	57	23	15.5	0.00153		83	GO:0030539	male genitalia development	11	5	3.35	0.00865
73	GO:0006368	transcription elongation from RNA polymerase II promoter	29	20	7.88	0.00159		84	GO:0006874	cellular calcium ion homeostasis	145	51	44.22	0.00882
74	GO:1990390	protein K33-linked ubiquitination	15	10	4.08	0.00161		85	GO:0001570	vasculogenesis	45	22	13.72	0.00925
75	GO:0051289	protein homotetramerization	22	13	5.98	0.00163		86	GO:0045739	positive regulation of DNA repair	16	10	4.88	0.00929
76	GO:0007517	muscle organ development	184	73	50.02	0.00166		87	GO:0030866	cortical actin cytoskeleton organization	14	9	4.27	0.0093
77	GO:0006417	regulation of translation	265	93	72.04	0.00171		88	GO:0008089	anterograde axon cargo transport	14	9	4.27	0.0093
78	GO:0001701	in utero embryonic development	211	81	57.36	0.00181		89	GO:0043401	steroid hormone mediated signaling pathway	14	9	4.27	0.0093
79	GO:0043407	negative regulation of MAP kinase activity	28	17	7.61	0.00188		90	GO:0007275	multicellular organismal development	3342	1143	1019.17	0.01002
80	GO:0008089	anterograde axon cargo transport	13	9	3.53	0.00189		91	GO:0043484	regulation of RNA splicing	50	24	15.25	0.01048
81	GO:0071347	cellular response to interleukin-1	42	12	11.42	0.00191		92	GO:0038095	Fc-epsilon receptor signaling pathway	26	14	7.93	0.01096
82	GO:0007018	microtubule-based movement	192	68	52.19	0.00192		93	GO:0001837	epithelial to mesenchymal transition	75	37	22.87	0.01151
83	GO:0032355	response to estradiol	41	20	11.15	0.00197		94	GO:0048490	anterograde synaptic vesicle transport	10	7	3.05	0.01165
84	GO:0006974	cellular response to DNA damage stimulus	605	202	164.47	0.00204		95	GO:0048538	thymus development	10	7	3.05	0.01165
85	GO:0048864	stem cell development	244	84	66.33	0.00213		96	GO:0010971	positive regulation of G2/M transition of mitotic cell cycle	10	7	3.05	0.01165
86	GO:0048490	anterograde synaptic vesicle transport	11	8	2.99	0.00215		97	GO:0006268	DNA unwinding involved in DNA replication	10	7	3.05	0.01165
87	GO:0048749	compound eye development	57	20	15.5	0.00216		98	GO:0001890	placenta development	59	21	17.99	0.01167
88	GO:0097192	extrinsic apoptotic signaling pathway in absence of ligand	98	13	26.64	0.00221		99	GO:0071468	cellular response to acidic pH	6	5	1.83	0.01179
89	GO:0006811	ion transport	1161	367	315.61	0.00223		100	GO:0048752	semicircular canal morphogenesis	6	5	1.83	0.01179
90	GO:0051726	regulation of cell cycle	706	187	191.92	0.00225		101	GO:0032332	positive regulation of chondrocyte differentiation	6	5	1.83	0.01179
91	GO:0043928	exonucleolytic nuclear-transcribed mRNA catabolic process involved in deadenylation-dependent decay	9	7	2.45	0.00229		102	GO:0006048	UDP-N-acetylglucosamine biosynthetic process	6	5	1.83	0.01179
92	GO:0070830	tight junction assembly	9	7	2.45	0.00229		103	GO:0009649	entrainment of circadian clock	14	6	4.27	0.01181
93	GO:0032968	positive regulation of transcription elongation from RNA polymerase II promoter	9	7	2.45	0.00229		104	GO:0030900	forebrain development	260	85	79.29	0.01197
94	GO:0006887	exocytosis	229	75	62.25	0.00253		105	GO:0042572	retinol metabolic process	19	11	5.79	0.01198
95	GO:0051603	proteolysis involved in cellular protein catabolic process	373	156	101.4	0.00258		106	GO:0001578	microtubule bundle formation	28	13	8.54	0.01229
96	GO:0032312	regulation of ARF GTPase activity	18	11	4.89	0.0026		107	GO:0010800	positive regulation of peptidyl-threonine phosphorylation	8	6	2.44	0.0123
97	GO:0006813	potassium ion transport	184	79	50.02	0.00264		108	GO:0010613	positive regulation of cardiac muscle hypertrophy	8	6	2.44	0.0123
98	GO:0051216	cartilage development	129	50	35.07	0.00278		109	GO:0048011	neurotrophin TRK receptor signaling pathway	58	25	17.69	0.01247
99	GO:0007626	locomotory behavior	114	54	30.99	0.00321		110	GO:0043280	positive regulation of cysteine-type endopeptidase activity involved in apoptotic process	147	21	44.83	0.01266
100	GO:0046580	negative regulation of Ras protein signal transduction	24	16	6.52	0.00323		111	GO:0046854	phosphatidylinositol phosphorylation	24	13	7.32	0.01324
101	GO:0009615	response to virus	205	47	55.73	0.00346		112	GO:0007368	determination of left/right symmetry	106	36	32.33	0.01344
102	GO:0009411	response to UV	56	31	15.22	0.00357		113	GO:0000387	spliceosomal snRNP assembly	20	11	6.1	0.01429
103	GO:0006895	Golgi to endosome transport	27	15	7.34	0.00358		114	GO:0006953	acute-phase response	17	10	5.18	0.01429
104	GO:0043433	negative regulation of sequence-specific DNA binding transcription factor activity	174	29	47.3	0.00379		115	GO:0000381	regulation of alternative mRNA splicing, via spliceosome	17	10	5.18	0.01429
105	GO:0042472	inner ear morphogenesis	102	38	27.73	0.00396		116	GO:0000422	mitochondrion degradation	17	10	5.18	0.01429
106	GO:0000381	regulation of alternative mRNA splicing, via spliceosome	14	9	3.81	0.00402		117	GO:0055072	iron ion homeostasis	57	20	17.38	0.01434
107	GO:0001889	liver development	92	33	25.01	0.00427		118	GO:0006813	potassium ion transport	137	73	41.78	0.01573
108	GO:0007596	blood coagulation	210	55	57.09	0.00438		119	GO:0006914	autophagy	134	58	40.86	0.01588
109	GO:0048813	dendrite morphogenesis	99	43	26.91	0.00465		120	GO:0070979	protein K11-linked ubiquitination	22	12	6.71	0.01601
110	GO:0000724	double-strand break repair via homologous recombination	51	27	13.86	0.00469		121	GO:0007568	aging	128	45	39.03	0.01874
111	GO:0001654	eye development	287	100	78.02	0.0048		122	GO:0031145	anaphase-promoting complex-dependent proteasomal ubiquitin-dependent protein catabolic process	28	16	8.54	0.01993
112	GO:0048706	embryonic skeletal system development	69	30	18.76	0.00487		123	GO:0032968	positive regulation of transcription elongation from RNA polymerase II promoter	13	8	3.96	0.02014
113	GO:0010332	response to gamma radiation	20	12	5.44	0.0049		124	GO:0071356	cellular response to tumor necrosis factor	34	10	10.37	0.02024
114	GO:0045739	positive regulation of DNA repair	13	9	3.53	0.0049		125	GO:0006974	cellular response to DNA damage stimulus	611	209	186.33	0.02071
115	GO:0042177	negative regulation of protein catabolic process	22	10	5.98	0.00491		126	GO:0007268	synaptic transmission	413	148	125.95	0.02093
116	GO:0051145	smooth muscle cell differentiation	27	15	7.34	0.00544		127	GO:0006364	rRNA processing	109	45	33.24	0.02158
117	GO:0021871	forebrain regionalization	8	8	2.17	0.00544		128	GO:0048015	phosphatidylinositol-mediated signaling	63	29	19.21	0.02252
118	GO:1901642	nucleoside transmembrane transport	9	7	2.45	0.00545		129	GO:0048286	lung alveolus development	21	11	6.4	0.02348
119	GO:0007405	neuroblast proliferation	56	19	15.22	0.00545		130	GO:0045930	negative regulation of mitotic cell cycle	19	10	5.79	0.02364
127	GO:0071158	positive regulation of cell cycle arrest	14	6	3.81	0.00546		131	GO:0043085	positive regulation of catalytic activity	946	281	288.49	0.02483
128	GO:0007019	microtubule depolymerization	17	6	4.62	0.00546		132	GO:0030307	positive regulation of cell growth	68	24	20.74	0.02574
129	GO:0008016	regulation of heart contraction	58	17	15.77	0.00546		133	GO:0021983	pituitary gland development	19	14	5.79	0.02728
130	GO:0021537	telencephalon development	150	52	40.78	0.0058		134	GO:0060079	regulation of excitatory postsynaptic membrane potential	23	14	7.01	0.02731
131	GO:0031648	protein destabilization	10	7	2.72	0.00584		135	GO:0006672	ceramide metabolic process	38	18	11.59	0.02732
132	GO:0019432	triglyceride biosynthetic process	31	16	8.43	0.00596		136	GO:0032456	endocytic recycling	10	7	3.05	0.02739
133	GO:0006493	protein O-linked glycosylation	46	20	12.5	0.00596		137	GO:0060037	pharyngeal system development	9	6	2.74	0.02741
134	GO:0043401	steroid hormone mediated signaling pathway	17	10	4.62	0.00598		138	GO:0031581	hemidesmosome assembly	9	6	2.74	0.02741
135	GO:0060349	bone morphogenesis	70	28	19.03	0.006		139	GO:0030855	epithelial cell differentiation	309	122	94.23	0.02762
136	GO:0042147	retrograde transport, endosome to Golgi	22	12	5.98	0.00603		140	GO:0009725	response to hormone	362	135	110.4	0.02773
137	GO:0001843	neural tube closure	132	32	35.88	0.00647		141	GO:0007548	sex differentiation	131	59	39.95	0.02806
138	GO:0043010	camera-type eye development	203	69	55.18	0.00658		142	GO:0051438	regulation of ubiquitin-protein transferase activity	37	23	11.28	0.02819
139	GO:0042491	auditory receptor cell differentiation	39	20	10.6	0.00661		143	GO:0034329	cell junction assembly	126	48	38.42	0.02822
140	GO:0006672	ceramide metabolic process	40	17	10.87	0.00663		144	GO:0048665	neuron fate specification	13	10	3.96	0.02828
141	GO:0060612	adipose tissue development	16	10	4.35	0.00664		145	GO:0010761	fibroblast migration	15	10	4.57	0.02829
142	GO:0043044	ATP-dependent chromatin remodeling	21	11	5.71	0.00664		146	GO:0021871	forebrain regionalization	8	7	2.44	0.02831
143	GO:0042098	T cell proliferation	44	16	11.96	0.00665		147	GO:0071600	otic vesicle morphogenesis	15	9	4.57	0.02831
144	GO:0006914	autophagy	115	56	31.26	0.00677		148	GO:0046626	regulation of insulin receptor signaling pathway	29	13	8.84	0.02831
145	GO:0071560	cellular response to transforming growth factor beta stimulus	92	32	25.01	0.00686		149	GO:0048664	neuron fate determination	5	5	1.52	0.02833
146	GO:0001764	neuron migration	89	39	24.19	0.00686		150	GO:0003203	endocardial cushion morphogenesis	13	7	3.96	0.02833
147	GO:0030261	chromosome condensation	27	12	7.34	0.00687		153	GO:0031960	response to corticosteroid	47	17	14.33	0.02834
148	GO:0002238	response to molecule of fungal origin	7	6	1.9	0.00688		154	GO:0006670	sphingosine metabolic process	6	4	1.83	0.02835
149	GO:0042574	retinal metabolic process	6	5	1.63	0.00688		155	GO:0042730	fibrinolysis	6	4	1.83	0.02835
150	GO:0035024	negative regulation of Rho protein signal transduction	6	5	1.63	0.00688		156	GO:0031053	primary miRNA processing	6	4	1.83	0.02835
151	GO:0051775	response to redox state	6	5	1.63	0.00688		187	GO:0031442	positive regulation of mRNA 3'-end processing	17	6	5.18	0.02837
152	GO:0032288	myelin assembly	33	9	8.97	0.0069		188	GO:0002262	myeloid cell homeostasis	77	24	23.48	0.02838
153	GO:0048488	synaptic vesicle endocytosis	26	13	7.07	0.00763		189	GO:0043496	regulation of protein homodimerization activity	21	5	6.4	0.02841
154	GO:0032007	negative regulation of TOR signaling	15	9	4.08	0.00764		190	GO:0048009	insulin-like growth factor receptor signaling pathway	21	12	6.4	0.02843
155	GO:0002244	hematopoietic progenitor cell differentiation	48	20	13.05	0.00782		191	GO:0006509	membrane protein ectodomain proteolysis	20	11	6.1	0.02846
156	GO:0017148	negative regulation of translation	147	40	39.96	0.00853		192	GO:0007257	activation of JUN kinase activity	16	9	4.88	0.02849
157	GO:0018279	protein N-linked glycosylation via asparagine	31	15	8.43	0.00943		193	GO:0051436	negative regulation of ubiquitin-protein ligase activity involved in mitotic cell cycle	16	9	4.88	0.02849
158	GO:0070932	histone H3 deacetylation	13	8	3.53	0.00973		194	GO:0046580	negative regulation of Ras protein signal transduction	33	17	10.06	0.02896
159	GO:0050680	negative regulation of epithelial cell proliferation	70	32	19.03	0.01001		195	GO:0043547	positive regulation of GTPase activity	390	119	118.93	0.02911
160	GO:0097190	apoptotic signaling pathway	299	95	81.28	0.01007		196	GO:0001764	neuron migration	91	40	27.75	0.03056
161	GO:0046835	carbohydrate phosphorylation	18	10	4.89	0.0102		197	GO:0035265	organ growth	47	22	14.33	0.03076
162	GO:0030307	positive regulation of cell growth	49	22	13.32	0.01025		198	GO:0042491	auditory receptor cell differentiation	22	13	6.71	0.0308
163	GO:0038095	Fc-epsilon receptor signaling pathway	34	16	9.24	0.01029		199	GO:0071560	cellular response to transforming growth factor beta stimulus	101	37	30.8	0.0308
164	GO:0030308	negative regulation of cell growth	78	29	21.2	0.01037		200	GO:0045216	cell-cell junction organization	124	44	37.81	0.0308
165	GO:0034976	response to endoplasmic reticulum stress	77	36	20.93	0.01209		201	GO:0060173	limb development	106	38	32.33	0.03081
166	GO:0030041	actin filament polymerization	79	40	21.48	0.01211		202	GO:0031167	rRNA methylation	9	6	2.74	0.03088
167	GO:0006913	nucleocytoplasmic transport	244	83	66.33	0.01213		203	GO:0030878	thyroid gland development	7	5	2.13	0.03089
168	GO:0043484	regulation of RNA splicing	47	24	12.78	0.01221		204	GO:0043518	negative regulation of DNA damage response, signal transduction by p53 class mediator	7	5	2.13	0.03089
169	GO:0030521	androgen receptor signaling pathway	19	12	5.17	0.01227		205	GO:0043508	negative regulation of JUN kinase activity	7	5	2.13	0.03089
170	GO:0045930	negative regulation of mitotic cell cycle	16	11	4.35	0.01227		206	GO:0000022	mitotic spindle elongation	7	5	2.13	0.03089
171	GO:0045022	early endosome to late endosome transport	15	9	4.08	0.0123		207	GO:2000060	positive regulation of protein ubiquitination involved in ubiquitin-dependent protein catabolic process	7	5	2.13	0.03089
172	GO:0031016	pancreas development	71	24	19.3	0.0123		208	GO:2000463	positive regulation of excitatory postsynaptic membrane potential	7	5	2.13	0.03089
173	GO:0009952	anterior/posterior pattern specification	156	65	42.41	0.01246		209	GO:0060179	male mating behavior	18	8	5.49	0.0309
174	GO:0007628	adult walking behavior	21	11	5.71	0.01246		210	GO:0071158	positive regulation of cell cycle arrest	35	12	10.67	0.03093
175	GO:0006979	response to oxidative stress	236	84	64.16	0.01287		211	GO:0090162	establishment of epithelial cell polarity	17	6	5.18	0.03094
176	GO:0044281	small molecule metabolic process	2446	810	664.93	0.0131		212	GO:0021537	telencephalon development	182	51	55.5	0.03108
177	GO:0042127	regulation of cell proliferation	762	241	207.14	0.01374		213	GO:0042310	vasoconstriction	34	18	10.37	0.03255
178	GO:0008589	regulation of smoothened signaling pathway	35	20	9.51	0.01526		214	GO:0010458	exit from mitosis	11	8	3.35	0.03262
179	GO:0006921	cellular component disassembly involved in execution phase of apoptosis	26	15	7.07	0.0153		215	GO:0001945	lymph vessel development	11	8	3.35	0.03262
180	GO:0045921	positive regulation of exocytosis	32	15	8.7	0.01532		216	GO:0009060	aerobic respiration	55	21	16.77	0.03263
181	GO:0071277	cellular response to calcium ion	12	7	3.26	0.01536		217	GO:0045823	positive regulation of heart contraction	13	8	3.96	0.03264
182	GO:0032008	positive regulation of TOR signaling	9	6	2.45	0.01536		218	GO:0042058	regulation of epidermal growth factor receptor signaling pathway	30	13	9.15	0.03264
183	GO:0010225	response to UV-C	9	6	2.45	0.01536		219	GO:0055007	cardiac muscle cell differentiation	24	11	7.32	0.03265
184	GO:0032402	melanosome transport	9	6	2.45	0.01536		220	GO:0030903	notochord development	14	7	4.27	0.03267
185	GO:0006369	termination of RNA polymerase II transcription	9	6	2.45	0.01536		221	GO:0097178	ruffle assembly	5	4	1.52	0.03267
186	GO:0030318	melanocyte differentiation	14	7	3.81	0.01537		222	GO:0035970	peptidyl-threonine dephosphorylation	5	4	1.52	0.03267
187	GO:0046034	ATP metabolic process	459	121	124.78	0.01548		223	GO:0071157	negative regulation of cell cycle arrest	5	4	1.52	0.03267
188	GO:0006986	response to unfolded protein	64	29	17.4	0.01587		224	GO:0000183	chromatin silencing at rDNA	5	4	1.52	0.03267
189	GO:0000079	regulation of cyclin-dependent protein serine/threonine kinase activity	40	23	10.87	0.01619		225	GO:0010388	cullin deneddylation	5	4	1.52	0.03267
190	GO:0007049	cell cycle	1469	449	399.34	0.01623		226	GO:0021501	prechordal plate formation	5	4	1.52	0.03267
191	GO:0007268	synaptic transmission	464	161	126.14	0.0163		227	GO:0032287	peripheral nervous system myelin maintenance	5	4	1.52	0.03267
192	GO:0031146	SCF-dependent proteasomal ubiquitin-dependent protein catabolic process	19	10	5.17	0.01635		228	GO:0008582	regulation of synaptic growth at neuromuscular junction	16	7	4.88	0.03268
193	GO:0001933	negative regulation of protein phosphorylation	140	69	38.06	0.0168		229	GO:0044344	cellular response to fibroblast growth factor stimulus	165	50	50.32	0.03274
194	GO:0030509	BMP signaling pathway	68	23	18.49	0.01734		230	GO:0014032	neural crest cell development	70	19	21.35	0.03279
195	GO:0007257	activation of JUN kinase activity	14	8	3.81	0.01735		231	GO:0051220	cytoplasmic sequestering of protein	34	8	10.37	0.03279
196	GO:0006749	glutathione metabolic process	39	14	10.6	0.01737		232	GO:0021954	central nervous system neuron development	70	18	21.35	0.03281
197	GO:0048863	stem cell differentiation	285	101	77.48	0.01835		233	GO:0008104	protein localization	1472	459	448.9	0.0331
198	GO:0031018	endocrine pancreas development	22	14	5.98	0.0186		234	GO:0016071	mRNA metabolic process	462	163	140.89	0.03384
199	GO:0045931	positive regulation of mitotic cell cycle	12	9	3.26	0.01864		235	GO:0035914	skeletal muscle cell differentiation	21	13	6.4	0.03447
200	GO:0014003	oligodendrocyte development	13	8	3.53	0.01866		236	GO:0035019	somatic stem cell maintenance	16	9	4.88	0.03457
201	GO:0043248	proteasome assembly	8	6	2.17	0.01867		237	GO:0070932	histone H3 deacetylation	14	8	4.27	0.03459
202	GO:0061418	regulation of transcription from RNA polymerase II promoter in response to hypoxia	16	8	4.35	0.01867		238	GO:0030819	positive regulation of cAMP biosynthetic process	31	13	9.45	0.03459
203	GO:0000083	regulation of transcription involved in G1/S transition of mitotic cell cycle	9	6	2.45	0.01867		239	GO:0048678	response to axon injury	29	11	8.84	0.03465
204	GO:0045429	positive regulation of nitric oxide biosynthetic process	7	5	1.9	0.01868		240	GO:0016567	protein ubiquitination	950	284	289.71	0.03482
205	GO:0030174	regulation of DNA-dependent DNA replication initiation	7	5	1.9	0.01868		241	GO:0045785	positive regulation of cell adhesion	122	35	37.21	0.03483
206	GO:0010975	regulation of neuron projection development	254	68	69.05	0.01874		242	GO:0016568	chromatin modification	424	167	129.3	0.03512
207	GO:0042552	myelination	72	30	19.57	0.01875		243	GO:0001658	branching involved in ureteric bud morphogenesis	34	17	10.37	0.03533
208	GO:0019827	stem cell maintenance	84	34	22.83	0.01913		244	GO:0016573	histone acetylation	95	39	28.97	0.03599
209	GO:0050877	neurological system process	627	197	170.45	0.01979		245	GO:0001707	mesoderm formation	32	15	9.76	0.03622
210	GO:0048645	organ formation	37	18	10.06	0.02001		246	GO:0046835	carbohydrate phosphorylation	19	10	5.79	0.03627
211	GO:0010830	regulation of myotube differentiation	23	13	6.25	0.02003		247	GO:0007628	adult walking behavior	19	10	5.79	0.03627
212	GO:0018023	peptidyl-lysine trimethylation	16	10	4.35	0.02004		248	GO:0030336	negative regulation of cell migration	53	27	16.16	0.03718
213	GO:0030101	natural killer cell activation	13	9	3.53	0.02004		249	GO:0051291	protein heterooligomerization	50	18	15.25	0.03769
214	GO:0035065	regulation of histone acetylation	15	9	4.08	0.02005		250	GO:0050821	protein stabilization	54	23	16.47	0.0398
215	GO:0021799	cerebral cortex radially oriented cell migration	9	7	2.45	0.02005		251	GO:0022011	myelination in peripheral nervous system	17	11	5.18	0.04191
216	GO:0050435	beta-amyloid metabolic process	7	6	1.9	0.02006		252	GO:0043647	inositol phosphate metabolic process	21	11	6.4	0.04197
217	GO:0051488	activation of anaphase-promoting complex activity	7	6	1.9	0.02006		253	GO:0030318	melanocyte differentiation	14	8	4.27	0.042
218	GO:0010761	fibroblast migration	15	8	4.08	0.02006		254	GO:0006165	nucleoside diphosphate phosphorylation	14	8	4.27	0.042
219	GO:0061028	establishment of endothelial barrier	5	5	1.36	0.02006		255	GO:0071320	cellular response to cAMP	12	7	3.66	0.04202
220	GO:0006290	pyrimidine dimer repair	5	5	1.36	0.02006		256	GO:0006368	transcription elongation from RNA polymerase II promoter	40	23	12.2	0.04295
221	GO:0016556	mRNA modification	9	6	2.45	0.02006		257	GO:0050796	regulation of insulin secretion	69	25	21.04	0.04335
222	GO:0006670	sphingosine metabolic process	6	5	1.63	0.02007		258	GO:0007267	cell-cell signaling	590	224	179.93	0.04351
223	GO:2001222	regulation of neuron migration	6	5	1.63	0.02007		259	GO:0048511	rhythmic process	138	62	42.08	0.04359
224	GO:0033683	nucleotide-excision repair, DNA incision	7	5	1.9	0.02007		260	GO:0001568	blood vessel development	355	119	108.26	0.04408
225	GO:0002093	auditory receptor cell morphogenesis	7	5	1.9	0.02007		261	GO:0010634	positive regulation of epithelial cell migration	52	20	15.86	0.04444
226	GO:0003203	endocardial cushion morphogenesis	15	7	4.08	0.02007		262	GO:0007595	lactation	17	9	5.18	0.04445
227	GO:0034314	Arp2/3 complex-mediated actin nucleation	8	5	2.17	0.02007		263	GO:0010923	negative regulation of phosphatase activity	45	21	13.72	0.0446
228	GO:0008054	cyclin catabolic process	5	4	1.36	0.02008		264	GO:0030901	midbrain development	33	16	10.06	0.04545
229	GO:0050856	regulation of T cell receptor signaling pathway	5	4	1.36	0.02008		265	GO:0008285	negative regulation of cell proliferation	280	106	85.39	0.04677
230	GO:0090344	negative regulation of cell aging	6	4	1.63	0.02008		266	GO:0018279	protein N-linked glycosylation via asparagine	41	18	12.5	0.04791
231	GO:0010833	telomere maintenance via telomere lengthening	21	8	5.71	0.02008		267	GO:0001649	osteoblast differentiation	103	38	31.41	0.04976
262	GO:0060603	mammary gland duct morphogenesis	40	13	10.87	0.02008		268	GO:0060070	canonical Wnt signaling pathway	156	50	47.57	0.04981
263	GO:0003338	metanephros morphogenesis	18	7	4.89	0.02008
264	GO:0032205	negative regulation of telomere maintenance	7	4	1.9	0.02008		Cellular Component	GO.ID	Term	Annotated	Significant	Expected	P_value
265	GO:0034329	cell junction assembly	117	33	31.81	0.02009		1	GO:0005634	nucleus	4378	1672	1413.54	5.3e-21
266	GO:0031442	positive regulation of mRNA 3'-end processing	12	4	3.26	0.0201		2	GO:0005667	transcription factor complex	124	62	40.04	0.00019
267	GO:0032320	positive regulation of Ras GTPase activity	142	69	38.6	0.02017		3	GO:0055038	recycling endosome membrane	18	13	5.81	0.0006
268	GO:0008286	insulin receptor signaling pathway	59	25	16.04	0.02038		4	GO:0000139	Golgi membrane	476	184	153.69	0.00065
269	GO:0045453	bone resorption	53	19	14.41	0.02098		5	GO:0031901	early endosome membrane	68	35	21.96	0.00079
270	GO:0050767	regulation of neurogenesis	341	108	92.7	0.02115		6	GO:0005789	endoplasmic reticulum membrane	564	224	182.1	0.00129
271	GO:0060173	limb development	137	49	37.24	0.02121		7	GO:0042470	melanosome	57	28	18.4	0.00257
272	GO:0031929	TOR signaling	32	19	8.7	0.02123		8	GO:0031902	late endosome membrane	62	31	20.02	0.00269
273	GO:0030522	intracellular receptor signaling pathway	103	42	28	0.02126		9	GO:0005669	transcription factor TFIID complex	10	8	3.23	0.0027
274	GO:0009142	nucleoside triphosphate biosynthetic process	50	19	13.59	0.02131		10	GO:0042555	MCM complex	13	10	4.2	0.003
275	GO:0006198	cAMP catabolic process	7	6	1.9	0.02133		11	GO:0071204	histone pre-mRNA 3'end processing complex	5	5	1.61	0.0035
276	GO:0033523	histone H2B ubiquitination	6	5	1.63	0.02134		12	GO:0005730	nucleolus	492	187	158.85	0.00478
277	GO:0048853	forebrain morphogenesis	6	5	1.63	0.02134		13	GO:0015935	small ribosomal subunit	21	14	6.78	0.00675
278	GO:0070121	Kupffer's vesicle development	5	4	1.36	0.02135		14	GO:0030173	integral component of Golgi membrane	13	9	4.2	0.00696
279	GO:0035522	monoubiquitinated histone H2A deubiquitination	5	4	1.36	0.02135		15	GO:0051233	spindle midzone	88	11	28.41	0.00697
280	GO:0048026	positive regulation of mRNA splicing, via spliceosome	5	4	1.36	0.02135		16	GO:0031045	dense core granule	11	8	3.55	0.00709
281	GO:0031115	negative regulation of microtubule polymerization	5	4	1.36	0.02135		17	GO:0034719	SMN-Sm protein complex	11	8	3.55	0.00709
282	GO:0007195	adenylate cyclase-inhibiting dopamine receptor signaling pathway	5	4	1.36	0.02135		18	GO:0016605	PML body	84	38	27.12	0.00873
283	GO:0045475	locomotor rhythm	5	4	1.36	0.02135		19	GO:0000228	nuclear chromosome	227	92	73.29	0.00958
284	GO:0010592	positive regulation of lamellipodium assembly	5	4	1.36	0.02135		20	GO:0070938	contractile ring	5	5	1.61	0.01085
285	GO:0006048	UDP-N-acetylglucosamine biosynthetic process	5	4	1.36	0.02135		23	GO:0022625	cytosolic large ribosomal subunit	12	8	3.87	0.01527
286	GO:0010971	positive regulation of G2/M transition of mitotic cell cycle	5	4	1.36	0.02135		24	GO:0034709	methylosome	6	5	1.94	0.01537
287	GO:0043117	positive regulation of vascular permeability	5	4	1.36	0.02135		25	GO:0031475	myosin V complex	6	5	1.94	0.01537
288	GO:0006297	nucleotide-excision repair, DNA gap filling	5	4	1.36	0.02135		26	GO:0031476	myosin VI complex	6	5	1.94	0.01537
289	GO:0071800	podosome assembly	9	5	2.45	0.02135		27	GO:0005687	U4 snRNP	6	5	1.94	0.01537
290	GO:0043616	keratinocyte proliferation	10	5	2.72	0.02136		28	GO:0016580	Sin3 complex	6	5	1.94	0.01537
291	GO:0001711	endodermal cell fate commitment	14	6	3.81	0.02136		29	GO:0005762	mitochondrial large ribosomal subunit	6	5	1.94	0.01537
292	GO:0060425	lung morphogenesis	19	6	5.17	0.02138		30	GO:0005779	integral component of peroxisomal membrane	6	5	1.94	0.01537
293	GO:0016579	protein deubiquitination	64	27	17.4	0.02138		31	GO:0030285	integral component of synaptic vesicle membrane	10	7	3.23	0.0163
294	GO:0051220	cytoplasmic sequestering of protein	37	8	10.06	0.02142		32	GO:0005952	cAMP-dependent protein kinase complex	8	6	2.58	0.01662
295	GO:0001568	blood vessel development	418	121	113.63	0.02144		33	GO:0045211	postsynaptic membrane	222	87	71.68	0.01711
296	GO:0032467	positive regulation of cytokinesis	17	9	4.62	0.02152		34	GO:0014069	postsynaptic density	105	44	33.9	0.01915
297	GO:0033365	protein localization to organelle	335	116	91.07	0.02216		35	GO:0005680	anaphase-promoting complex	24	13	7.75	0.02169
298	GO:0042176	regulation of protein catabolic process	133	52	36.16	0.02238		36	GO:0005783	endoplasmic reticulum	1065	392	343.86	0.02292
299	GO:0008284	positive regulation of cell proliferation	389	125	105.75	0.02248		37	GO:0005892	acetylcholine-gated channel complex	15	9	4.84	0.02494
300	GO:0000910	cytokinesis	133	43	36.16	0.02256		38	GO:0005913	cell-cell adherens junction	31	12	10.01	0.02502
301	GO:0000302	response to reactive oxygen species	118	40	32.08	0.02257		39	GO:0005743	mitochondrial inner membrane	289	116	93.31	0.02569
302	GO:0030177	positive regulation of Wnt signaling pathway	68	26	18.49	0.02258		40	GO:0014704	intercalated disc	31	14	10.01	0.03213
303	GO:0071479	cellular response to ionizing radiation	23	13	6.25	0.0226		41	GO:0008076	voltage-gated potassium channel complex	85	36	27.44	0.03243
304	GO:0035914	skeletal muscle cell differentiation	18	11	4.89	0.02261		42	GO:0016011	dystroglycan complex	7	5	2.26	0.03363
305	GO:0006165	nucleoside diphosphate phosphorylation	13	8	3.53	0.02265		49	GO:0000346	transcription export complex	8	4	2.58	0.03366
306	GO:0071364	cellular response to epidermal growth factor stimulus	12	7	3.26	0.02267		50	GO:0008021	synaptic vesicle	108	51	34.87	0.03461
307	GO:0007595	lactation	12	7	3.26	0.02267		51	GO:0001741	XY body	9	6	2.91	0.0363
308	GO:0006309	apoptotic DNA fragmentation	12	7	3.26	0.02267		52	GO:0022627	cytosolic small ribosomal subunit	7	5	2.26	0.03948
309	GO:0051151	negative regulation of smooth muscle cell differentiation	12	7	3.26	0.02267		53	GO:0005685	U1 snRNP	7	5	2.26	0.03948
310	GO:0006972	hyperosmotic response	22	9	5.98	0.02269		54	GO:0005798	Golgi-associated vesicle	50	18	16.14	0.03952
311	GO:0030433	ER-associated ubiquitin-dependent protein catabolic process	31	14	8.43	0.0239		55	GO:0005700	polytene chromosome	10	7	3.23	0.04024
312	GO:0016573	histone acetylation	83	38	22.56	0.02451		56	GO:0033116	endoplasmic reticulum-Golgi intermediate compartment membrane	16	9	5.17	0.04093
313	GO:0043085	positive regulation of catalytic activity	839	294	228.08	0.02512		57	GO:0005801	cis-Golgi network	21	11	6.78	0.0446
314	GO:0000186	activation of MAPKK activity	44	20	11.96	0.02604		58	GO:0005759	mitochondrial matrix	200	82	64.57	0.04549
315	GO:0006915	apoptotic process	1150	370	312.62	0.02769		59	GO:0032590	dendrite membrane	14	8	4.52	0.04807
316	GO:0060070	canonical Wnt signaling pathway	197	49	53.55	0.02784
317	GO:0048511	rhythmic process	171	69	46.49	0.02874		Molecular Function	GO.ID	Term	Annotated	Significant	Expected	P_value
318	GO:0045785	positive regulation of cell adhesion	150	25	40.78	0.02909		1	GO:0043565	sequence-specific DNA binding	372	230	112.55	< 1e-30
319	GO:0006338	chromatin remodeling	64	31	17.4	0.02912		2	GO:0003700	sequence-specific DNA binding transcription factor activity	409	264	123.75	< 1e-30
320	GO:0006520	cellular amino acid metabolic process	406	130	110.37	0.02919		3	GO:0001077	RNA polymerase II core promoter proximal region sequence-specific DNA binding transcription factor activity involved in positive regulation of transcription	39	29	11.8	1.7e-08
321	GO:0007498	mesoderm development	71	30	19.3	0.02925		4	GO:0005251	delayed rectifier potassium channel activity	33	24	9.98	6e-07
322	GO:0016180	snRNA processing	13	7	3.53	0.02964		5	GO:0003735	structural constituent of ribosome	96	49	29.05	1.6e-05
323	GO:0090129	positive regulation of synapse maturation	10	6	2.72	0.02965		6	GO:0000981	sequence-specific DNA binding RNA polymerase II transcription factor activity	104	70	31.47	0.00011
324	GO:0001967	suckling behavior	10	6	2.72	0.02965		7	GO:0046983	protein dimerization activity	718	256	217.24	0.00012
325	GO:0051496	positive regulation of stress fiber assembly	10	6	2.72	0.02965		8	GO:0008134	transcription factor binding	217	95	65.66	0.00022
326	GO:0000184	nuclear-transcribed mRNA catabolic process, nonsense-mediated decay	30	14	8.16	0.03097		9	GO:0003677	DNA binding	1425	604	431.16	0.00058
327	GO:0045665	negative regulation of neuron differentiation	35	15	9.51	0.03098		10	GO:0003682	chromatin binding	311	122	94.1	0.00064
328	GO:0007507	heart development	397	117	107.92	0.03159		11	GO:0000978	RNA polymerase II core promoter proximal region sequence-specific DNA binding	38	21	11.5	0.00114
329	GO:0007281	germ cell development	148	53	40.23	0.0325		12	GO:0003729	mRNA binding	66	33	19.97	0.00126
330	GO:0060079	regulation of excitatory postsynaptic membrane potential	35	15	9.51	0.03279		13	GO:0000976	transcription regulatory region sequence-specific DNA binding	108	52	32.68	0.00135
331	GO:0048536	spleen development	18	9	4.89	0.03285		14	GO:0070412	R-SMAD binding	12	9	3.63	0.0018
332	GO:0007059	chromosome segregation	141	52	38.33	0.03315		15	GO:0003841	1-acylglycerol-3-phosphate O-acyltransferase activity	5	5	1.51	0.00253
333	GO:0030036	actin cytoskeleton organization	320	126	86.99	0.0334		16	GO:0003779	actin binding	331	118	100.15	0.00295
334	GO:0016310	phosphorylation	1624	486	441.47	0.03354		17	GO:0019894	kinesin binding	19	12	5.75	0.00304
335	GO:0044267	cellular protein metabolic process	3533	1153	960.42	0.03366		18	GO:0005515	protein binding	5086	1685	1538.85	0.00349
336	GO:0007264	small GTPase mediated signal transduction	460	195	125.05	0.03426		19	GO:0070888	E-box binding	7	6	2.12	0.00397
337	GO:0007411	axon guidance	270	76	73.4	0.03537		20	GO:0032036	myosin heavy chain binding	7	6	2.12	0.00397
338	GO:0050796	regulation of insulin secretion	58	24	15.77	0.03596		21	GO:0003713	transcription coactivator activity	131	54	39.64	0.00425
339	GO:0030206	chondroitin sulfate biosynthetic process	21	10	5.71	0.03614		22	GO:0016881	acid-amino acid ligase activity	78	42	23.6	0.00439
340	GO:0003341	cilium movement	59	15	16.04	0.03639		23	GO:0003707	steroid hormone receptor activity	11	8	3.33	0.00454
341	GO:0048663	neuron fate commitment	55	24	14.95	0.03755		24	GO:0005215	transporter activity	1130	364	341.9	0.00516
342	GO:0045879	negative regulation of smoothened signaling pathway	18	10	4.89	0.0377		25	GO:0003705	RNA polymerase II distal enhancer sequence-specific DNA binding transcription factor activity	25	14	7.56	0.00648
343	GO:0048009	insulin-like growth factor receptor signaling pathway	25	11	6.8	0.03774		26	GO:0005546	phosphatidylinositol-4,5-bisphosphate binding	18	11	5.45	0.0065
344	GO:0030866	cortical actin cytoskeleton organization	13	7	3.53	0.03777		27	GO:0003714	transcription corepressor activity	61	29	18.46	0.00695
345	GO:0006559	L-phenylalanine catabolic process	13	7	3.53	0.03777		28	GO:0005547	phosphatidylinositol-3,4,5-trisphosphate binding	35	18	10.59	0.00702
346	GO:0048701	embryonic cranial skeleton morphogenesis	37	17	10.06	0.03843		29	GO:0043130	ubiquitin binding	100	27	30.26	0.0072
347	GO:0051898	negative regulation of protein kinase B signaling	24	11	6.52	0.03855		30	GO:0001078	RNA polymerase II core promoter proximal region sequence-specific DNA binding transcription factor activity involved in negative regulation of transcription	16	10	4.84	0.00759
348	GO:0042632	cholesterol homeostasis	24	11	6.52	0.03855		31	GO:0000166	nucleotide binding	3346	861	1012.38	0.00768
349	GO:0001964	startle response	20	11	5.44	0.03864		37	GO:0008083	growth factor activity	51	24	15.43	0.00842
350	GO:0006171	cAMP biosynthetic process	103	33	28	0.03866		38	GO:0044212	transcription regulatory region DNA binding	196	98	59.3	0.00936
351	GO:0031623	receptor internalization	25	11	6.8	0.03868		39	GO:0005096	GTPase activator activity	186	69	56.28	0.00949
352	GO:0010165	response to X-ray	11	7	2.99	0.03869		40	GO:0030742	GTP-dependent protein binding	10	7	3.03	0.01112
353	GO:0021522	spinal cord motor neuron differentiation	16	8	4.35	0.0387		41	GO:0004861	cyclin-dependent protein serine/threonine kinase inhibitor activity	6	5	1.82	0.01136
354	GO:0006098	pentose-phosphate shunt	14	7	3.81	0.03871		42	GO:0008273	calcium, potassium:sodium antiporter activity	6	5	1.82	0.01136
355	GO:0048147	negative regulation of fibroblast proliferation	8	5	2.17	0.03872		43	GO:0019789	SUMO ligase activity	6	5	1.82	0.01136
356	GO:0061002	negative regulation of dendritic spine morphogenesis	8	5	2.17	0.03872		44	GO:0008603	cAMP-dependent protein kinase regulator activity	8	6	2.42	0.0118
357	GO:0022900	electron transport chain	28	10	7.61	0.03874		45	GO:0008301	DNA binding, bending	8	6	2.42	0.0118
358	GO:0046328	regulation of JNK cascade	169	42	45.94	0.03894		46	GO:0004871	signal transducer activity	1026	290	310.43	0.01215
359	GO:0050821	protein stabilization	60	23	16.31	0.03924		47	GO:0042169	SH2 domain binding	22	12	6.66	0.015
360	GO:0060021	palate development	62	26	16.85	0.03978		48	GO:0001047	core promoter binding	48	17	14.52	0.01616
361	GO:0035329	hippo signaling	29	14	7.88	0.04018		49	GO:0004889	acetylcholine-activated cation-selective channel activity	30	15	9.08	0.01825
362	GO:0051028	mRNA transport	85	36	23.11	0.04078		50	GO:0001540	beta-amyloid binding	13	8	3.93	0.01917
363	GO:0002376	immune system process	1131	300	307.46	0.04099		51	GO:0008574	plus-end-directed microtubule motor activity	13	8	3.93	0.01917
364	GO:0006413	translational initiation	84	34	22.83	0.04105		52	GO:0015464	acetylcholine receptor activity	13	8	3.93	0.01917
365	GO:0071407	cellular response to organic cyclic compound	199	73	54.1	0.04127		53	GO:0042166	acetylcholine binding	13	8	3.93	0.01917
366	GO:0009749	response to glucose	64	24	17.4	0.04132		54	GO:0005100	Rho GTPase activator activity	20	9	6.05	0.0192
367	GO:0006836	neurotransmitter transport	107	40	29.09	0.04178		55	GO:0043425	bHLH transcription factor binding	14	8	4.24	0.02263
368	GO:0008285	negative regulation of cell proliferation	304	105	82.64	0.04221		56	GO:0042803	protein homodimerization activity	450	156	136.15	0.02298
369	GO:0045165	cell fate commitment	188	84	51.11	0.04222		57	GO:0003684	damaged DNA binding	49	22	14.83	0.02366
370	GO:0001676	long-chain fatty acid metabolic process	46	18	12.5	0.04351		58	GO:0004860	protein kinase inhibitor activity	24	16	7.26	0.02621
371	GO:0001541	ovarian follicle development	19	10	5.17	0.04354		59	GO:0000980	RNA polymerase II distal enhancer sequence-specific DNA binding	9	6	2.72	0.02635
372	GO:0006987	activation of signaling protein activity involved in unfolded protein response	16	8	4.35	0.04359		60	GO:0019900	kinase binding	319	104	96.52	0.02695
373	GO:0006904	vesicle docking involved in exocytosis	35	12	9.51	0.04365		61	GO:0043325	phosphatidylinositol-3,4-bisphosphate binding	16	9	4.84	0.02707
374	GO:0016311	dephosphorylation	329	117	89.44	0.0452		62	GO:0019213	deacetylase activity	24	15	7.26	0.02759
375	GO:0051781	positive regulation of cell division	36	18	9.79	0.04746		74	GO:0016788	hydrolase activity, acting on ester bonds	938	259	283.81	0.02819
376	GO:0050890	cognition	148	45	40.23	0.04764		75	GO:0042393	histone binding	90	39	27.23	0.02825
377	GO:0061024	membrane organization	487	167	132.39	0.04862		76	GO:0015271	outward rectifier potassium channel activity	10	8	3.03	0.02979
378	GO:0051091	positive regulation of sequence-specific DNA binding transcription factor activity	156	41	42.41	0.04908		77	GO:0000993	RNA polymerase II core binding	7	5	2.12	0.02985
379	GO:0051168	nuclear export	69	31	18.76	0.04996		78	GO:0005452	inorganic anion exchanger activity	7	5	2.12	0.02985
								79	GO:0080130	L-phenylalanine:2-oxoglutarate aminotransferase activity	7	5	2.12	0.02985
Cellular Component	GO.ID	Term	Annotated	Significant	Expected	P_value		80	GO:0031683	G-protein beta/gamma-subunit complex binding	7	5	2.12	0.02985
1	GO:0005634	nucleus	4396	1697	1366.19	1.6e-18		81	GO:0004017	adenylate kinase activity	7	5	2.12	0.02985
2	GO:0005829	cytosol	1231	479	382.57	9.1e-09		82	GO:0042165	neurotransmitter binding	19	13	5.75	0.03162
3	GO:0005730	nucleolus	432	190	134.26	1.7e-08		83	GO:0004879	ligand-activated sequence-specific DNA binding RNA polymerase II transcription factor activity	7	6	2.12	0.03171
4	GO:0005667	transcription factor complex	112	65	34.81	2.4e-07		84	GO:0047631	ADP-ribose diphosphatase activity	5	4	1.51	0.03174
5	GO:0016605	PML body	52	33	16.16	1.5e-06		85	GO:0098519	nucleotide phosphatase activity, acting on free nucleotides	5	4	1.51	0.03174
6	GO:0031902	late endosome membrane	66	36	20.51	5.5e-05		86	GO:0004972	N-methyl-D-aspartate selective glutamate receptor activity	5	4	1.51	0.03174
7	GO:0005654	nucleoplasm	744	330	231.22	9e-05		87	GO:0004940	beta1-adrenergic receptor activity	5	4	1.51	0.03174
8	GO:0005743	mitochondrial inner membrane	246	113	76.45	0.00015		88	GO:0048039	ubiquinone binding	5	4	1.51	0.03174
9	GO:0005759	mitochondrial matrix	189	87	58.74	0.00027		89	GO:0031386	protein tag	5	4	1.51	0.03174
10	GO:0005789	endoplasmic reticulum membrane	568	223	176.52	0.00028		90	GO:0070742	C2H2 zinc finger domain binding	5	4	1.51	0.03174
11	GO:0005680	anaphase-promoting complex	16	12	4.97	0.00038		91	GO:0016779	nucleotidyltransferase activity	667	121	201.81	0.03225
12	GO:0005952	cAMP-dependent protein kinase complex	9	8	2.8	0.00056		92	GO:0004550	nucleoside diphosphate kinase activity	14	8	4.24	0.03302
13	GO:0035102	PRC1 complex	6	6	1.86	0.0009		93	GO:0032266	phosphatidylinositol-3-phosphate binding	32	15	9.68	0.03507
14	GO:0030991	intraciliary transport particle A	6	6	1.86	0.0009		94	GO:0008198	ferrous iron binding	12	7	3.63	0.04031
15	GO:0000139	Golgi membrane	512	193	159.12	0.00096		95	GO:0008266	poly(U) RNA binding	12	7	3.63	0.04031
16	GO:0042470	melanosome	77	36	23.93	0.00137		96	GO:0019706	protein-cysteine S-palmitoyltransferase activity	12	7	3.63	0.04031
17	GO:0030529	ribonucleoprotein complex	641	226	199.21	0.00158		97	GO:0004745	retinol dehydrogenase activity	17	9	5.14	0.04236
18	GO:0031901	early endosome membrane	65	32	20.2	0.00166		98	GO:0004402	histone acetyltransferase activity	45	21	13.62	0.04257
19	GO:0032154	cleavage furrow	29	17	9.01	0.00195		99	GO:0001104	RNA polymerase II transcription cofactor activity	53	22	16.04	0.04267
20	GO:0005747	mitochondrial respiratory chain complex I	16	11	4.97	0.00215		100	GO:0035064	methylated histone binding	33	15	9.98	0.04676
21	GO:0005802	trans-Golgi network	104	47	32.32	0.00313		101	GO:0003697	single-stranded DNA binding	47	20	14.22	0.04716
22	GO:0017053	transcriptional repressor complex	24	13	7.46	0.00391		102	GO:0016787	hydrolase activity	3174	892	960.34	0.04762
23	GO:0005669	transcription factor TFIID complex	17	11	5.28	0.00438		103	GO:0005267	potassium channel activity	88	54	26.63	0.04806
24	GO:0005794	Golgi apparatus	1064	398	330.67	0.00465		104	GO:0046982	protein heterodimerization activity	231	82	69.89	0.04848
25	GO:0005739	mitochondrion	1107	435	344.03	0.00468		105	GO:0005104	fibroblast growth factor receptor binding	12	8	3.63	0.04914
26	GO:0005783	endoplasmic reticulum	1051	386	326.63	0.00469
27	GO:0000228	nuclear chromosome	187	91	58.12	0.00502
28	GO:0005762	mitochondrial large ribosomal subunit	9	7	2.8	0.00534
29	GO:0042555	MCM complex	13	9	4.04	0.00546
30	GO:0048471	perinuclear region of cytoplasm	352	132	109.39	0.00555
31	GO:0032993	protein-DNA complex	181	71	56.25	0.00923
32	GO:0000783	nuclear telomere cap complex	7	6	2.18	0.00931
34	GO:0002102	podosome	16	10	4.97	0.00934
35	GO:0005815	microtubule organizing center	602	150	187.09	0.00976
36	GO:0005913	cell-cell adherens junction	18	11	5.59	0.01063
37	GO:0005814	centriole	56	26	17.4	0.01126
38	GO:0032039	integrator complex	12	8	3.73	0.01193
39	GO:0030659	cytoplasmic vesicle membrane	352	112	109.39	0.01253
40	GO:0030017	sarcomere	96	37	29.83	0.01283
41	GO:0080008	Cul4-RING E3 ubiquitin ligase complex	18	11	5.59	0.01301
42	GO:0031011	Ino80 complex	10	7	3.11	0.01303
43	GO:0000792	heterochromatin	32	17	9.94	0.01354
44	GO:0071203	WASH complex	8	6	2.49	0.01359
45	GO:0015629	actin cytoskeleton	293	114	91.06	0.01449
46	GO:0071013	catalytic step 2 spliceosome	44	21	13.67	0.01509
47	GO:0019005	SCF ubiquitin ligase complex	24	13	7.46	0.01562
48	GO:0036064	ciliary basal body	39	19	12.12	0.01579
49	GO:0036038	TCTN-B9D complex	15	9	4.66	0.01933
50	GO:0033116	endoplasmic reticulum-Golgi intermediate compartment membrane	15	9	4.66	0.01933
51	GO:0005765	lysosomal membrane	192	74	59.67	0.02064
52	GO:0005637	nuclear inner membrane	24	13	7.46	0.02235
53	GO:0030173	integral component of Golgi membrane	20	11	6.22	0.02237
54	GO:0031045	dense core granule	11	7	3.42	0.02628
55	GO:0016592	mediator complex	23	12	7.15	0.02821
56	GO:0005856	cytoskeleton	1649	521	512.48	0.0291
57	GO:0005838	proteasome regulatory particle	10	7	3.11	0.02997
58	GO:0044291	cell-cell contact zone	36	14	11.19	0.02999
70	GO:0005761	mitochondrial ribosome	28	15	8.7	0.03
71	GO:0005776	autophagic vacuole	31	17	9.63	0.03202
72	GO:0016593	Cdc73/Paf1 complex	7	5	2.18	0.03352
73	GO:0016580	Sin3 complex	7	5	2.18	0.03352
74	GO:0005840	ribosome	162	70	50.35	0.03452
75	GO:0071204	histone pre-mRNA 3'end processing complex	5	4	1.55	0.03502
76	GO:0005662	DNA replication factor A complex	5	4	1.55	0.03502
77	GO:0005687	U4 snRNP	5	4	1.55	0.03502
78	GO:0031931	TORC1 complex	5	4	1.55	0.03502
79	GO:0030027	lamellipodium	102	40	31.7	0.0351
80	GO:0005741	mitochondrial outer membrane	105	45	32.63	0.03524
81	GO:0042995	cell projection	1251	405	388.79	0.03655
82	GO:0043195	terminal bouton	35	17	10.88	0.03669
83	GO:0005874	microtubule	267	93	82.98	0.0383
84	GO:0022627	cytosolic small ribosomal subunit	14	8	4.35	0.03861
85	GO:0000123	histone acetyltransferase complex	60	27	18.65	0.04614
86	GO:0000940	condensed chromosome outer kinetochore	12	7	3.73	0.04638
87	GO:0030285	integral component of synaptic vesicle membrane	12	7	3.73	0.04638
88	GO:0034719	SMN-Sm protein complex	12	7	3.73	0.04638
89	GO:0005819	spindle	431	80	133.95	0.04757
90	GO:0000790	nuclear chromatin	81	40	25.17	0.04782
91	GO:0016459	myosin complex	41	20	12.74	0.04915
92	GO:0032391	photoreceptor connecting cilium	17	9	5.28	0.04986
Molecular Function	GO.ID	Term	Annotated	Significant	Expected	P_value
1	GO:0003700	sequence-specific DNA binding transcription factor activity	499	270	131.52	6.5e-26
2	GO:0043565	sequence-specific DNA binding	464	237	122.29	1.6e-23
3	GO:0005515	protein binding	4895	1692	1290.13	1.2e-15
4	GO:0008134	transcription factor binding	190	99	50.08	1.5e-10
5	GO:0003682	chromatin binding	272	124	71.69	2.9e-10
6	GO:0003713	transcription coactivator activity	98	57	25.83	1.9e-09
7	GO:0003779	actin binding	270	117	71.16	5.8e-09
8	GO:0001077	RNA polymerase II core promoter proximal region sequence-specific DNA binding transcription factor activity involved in positive regulation of transcription	44	30	11.6	7.6e-09
9	GO:0043130	ubiquitin binding	92	29	24.25	1.1e-07
10	GO:0044822	poly(A) RNA binding	324	134	85.39	6.8e-07
11	GO:0000978	RNA polymerase II core promoter proximal region sequence-specific DNA binding	42	26	11.07	1.3e-06
12	GO:0003735	structural constituent of ribosome	118	55	31.1	1.7e-06
13	GO:0005251	delayed rectifier potassium channel activity	38	24	10.02	2e-06
14	GO:0042803	protein homodimerization activity	455	162	119.92	6.8e-06
15	GO:0035091	phosphatidylinositol binding	108	63	28.46	2.2e-05
16	GO:0005516	calmodulin binding	145	61	38.22	2.8e-05
17	GO:0001078	RNA polymerase II core promoter proximal region sequence-specific DNA binding transcription factor activity involved in negative regulation of transcription	18	13	4.74	6.2e-05
18	GO:0005089	Rho guanyl-nucleotide exchange factor activity	42	23	11.07	6.4e-05
19	GO:0003714	transcription corepressor activity	46	25	12.12	0.00011
20	GO:0016881	acid-amino acid ligase activity	77	43	20.29	0.00013
21	GO:0000981	sequence-specific DNA binding RNA polymerase II transcription factor activity	105	70	27.67	0.00018
22	GO:0008017	microtubule binding	118	50	31.1	0.00018
23	GO:0030552	cAMP binding	15	11	3.95	0.00019
24	GO:0003841	1-acylglycerol-3-phosphate O-acyltransferase activity	6	6	1.58	0.00033
25	GO:0032266	phosphatidylinositol-3-phosphate binding	23	14	6.06	0.00051
26	GO:0008603	cAMP-dependent protein kinase regulator activity	8	7	2.11	0.00054
27	GO:0000062	fatty-acyl-CoA binding	8	7	2.11	0.00054
28	GO:0046982	protein heterodimerization activity	218	79	57.46	0.00079
29	GO:0000166	nucleotide binding	3077	857	810.97	0.00098
30	GO:0019964	interferon-gamma binding	15	10	3.95	0.00124
31	GO:0017124	SH3 domain binding	66	29	17.39	0.00149
32	GO:0001104	RNA polymerase II transcription cofactor activity	38	21	10.02	0.00153
33	GO:0004860	protein kinase inhibitor activity	17	15	4.48	0.0018
34	GO:0008266	poly(U) RNA binding	7	6	1.84	0.00181
35	GO:0005100	Rho GTPase activator activity	14	10	3.69	0.00188
36	GO:0004879	ligand-activated sequence-specific DNA binding RNA polymerase II transcription factor activity	12	9	3.16	0.00188
37	GO:0008022	protein C-terminus binding	85	35	22.4	0.00206
38	GO:0042802	identical protein binding	708	249	186.6	0.00207
39	GO:0005547	phosphatidylinositol-3,4,5-trisphosphate binding	23	13	6.06	0.00209
40	GO:0003743	translation initiation factor activity	50	23	13.18	0.00215
41	GO:0019904	protein domain specific binding	327	127	86.18	0.00303
42	GO:0019899	enzyme binding	866	289	228.24	0.00305
43	GO:0016788	hydrolase activity, acting on ester bonds	1457	265	384.01	0.00314
44	GO:0003705	RNA polymerase II distal enhancer sequence-specific DNA binding transcription factor activity	24	13	6.33	0.00346
45	GO:0005096	GTPase activator activity	138	66	36.37	0.00394
46	GO:0008198	ferrous iron binding	12	8	3.16	0.00398
47	GO:0044212	transcription regulatory region DNA binding	209	105	55.08	0.00415
48	GO:0017137	Rab GTPase binding	38	18	10.02	0.0043
49	GO:0018024	histone-lysine N-methyltransferase activity	38	19	10.02	0.00457
50	GO:0008060	ARF GTPase activator activity	17	10	4.48	0.00469
51	GO:0005525	GTP binding	414	133	109.11	0.00476
52	GO:0001158	enhancer sequence-specific DNA binding	13	9	3.43	0.00481
56	GO:0000987	core promoter proximal region sequence-specific DNA binding	50	32	13.18	0.00553
57	GO:0070412	R-SMAD binding	8	6	2.11	0.00562
58	GO:0008143	poly(A) binding	8	6	2.11	0.00562
59	GO:0019209	kinase activator activity	22	13	5.8	0.00593
60	GO:0015271	outward rectifier potassium channel activity	13	8	3.43	0.00594
61	GO:0031492	nucleosomal DNA binding	6	5	1.58	0.00595
62	GO:0005452	inorganic anion exchanger activity	6	5	1.58	0.00595
63	GO:0004017	adenylate kinase activity	6	5	1.58	0.00595
64	GO:0001047	core promoter binding	51	22	13.44	0.00606
65	GO:0019894	kinesin binding	20	11	5.27	0.00609
66	GO:0003707	steroid hormone receptor activity	15	9	3.95	0.00613
67	GO:0005112	Notch binding	15	9	3.95	0.00613
68	GO:0004402	histone acetyltransferase activity	38	20	10.02	0.00624
69	GO:0043425	bHLH transcription factor binding	17	11	4.48	0.00794
70	GO:0001102	RNA polymerase II activating transcription factor binding	13	8	3.43	0.00797
71	GO:0004550	nucleoside diphosphate kinase activity	13	8	3.43	0.00797
72	GO:0004722	protein serine/threonine phosphatase activity	24	14	6.33	0.00805
73	GO:0004221	ubiquitin thiolesterase activity	26	13	6.85	0.00837
74	GO:0031072	heat shock protein binding	50	18	13.18	0.01028
75	GO:0048365	Rac GTPase binding	11	7	2.9	0.01029
76	GO:0046966	thyroid hormone receptor binding	11	7	2.9	0.01029
77	GO:0070273	phosphatidylinositol-4-phosphate binding	11	7	2.9	0.01029
78	GO:0008536	Ran GTPase binding	16	9	4.22	0.01075
79	GO:0005070	SH3/SH2 adaptor activity	16	9	4.22	0.01075
80	GO:0003729	mRNA binding	62	29	16.34	0.01133
81	GO:0003725	double-stranded RNA binding	27	13	7.12	0.0123
82	GO:0042165	neurotransmitter binding	34	13	8.96	0.01311
83	GO:0000993	RNA polymerase II core binding	9	6	2.37	0.01311
84	GO:0004467	long-chain fatty acid-CoA ligase activity	9	6	2.37	0.01311
85	GO:0003690	double-stranded DNA binding	53	25	13.97	0.01374
86	GO:0001085	RNA polymerase II transcription factor binding	33	18	8.7	0.01619
87	GO:0043015	gamma-tubulin binding	7	5	1.84	0.01628
88	GO:0070742	C2H2 zinc finger domain binding	7	5	1.84	0.01628
89	GO:0000287	magnesium ion binding	218	72	57.46	0.01646
90	GO:0003774	motor activity	144	52	37.95	0.01727
91	GO:0005158	insulin receptor binding	17	9	4.48	0.01757
92	GO:0015108	chloride transmembrane transporter activity	57	21	15.02	0.01826
108	GO:0008173	RNA methyltransferase activity	30	13	7.91	0.01899
109	GO:0030276	clathrin binding	9	6	2.37	0.01901
110	GO:0000400	four-way junction DNA binding	5	4	1.32	0.01903
111	GO:0000900	translation repressor activity, nucleic acid binding	5	4	1.32	0.01903
112	GO:0008454	alpha-1,3-mannosylglycoprotein 4-beta-N-acetylglucosaminyltransferase activity	5	4	1.32	0.01903
113	GO:0042805	actinin binding	22	7	5.8	0.01905
114	GO:0003730	mRNA 3'-UTR binding	15	9	3.95	0.01909
115	GO:0051721	protein phosphatase 2A binding	12	7	3.16	0.01911
116	GO:0008301	DNA binding, bending	12	7	3.16	0.01911
117	GO:0051015	actin filament binding	84	31	22.14	0.02152
118	GO:0031490	chromatin DNA binding	21	13	5.53	0.0236
119	GO:0008353	RNA polymerase II carboxy-terminal domain kinase activity	15	8	3.95	0.0237
120	GO:0030165	PDZ domain binding	47	19	12.39	0.02473
121	GO:0016779	nucleotidyltransferase activity	2176	131	573.51	0.02493
122	GO:0019903	protein phosphatase binding	53	25	13.97	0.02505
123	GO:0003697	single-stranded DNA binding	44	19	11.6	0.02516
124	GO:0008378	galactosyltransferase activity	27	11	7.12	0.02551
125	GO:0070402	NADPH binding	10	6	2.64	0.02552
126	GO:0016829	lyase activity	255	79	67.21	0.0268
127	GO:0008138	protein tyrosine/serine/threonine phosphatase activity	23	12	6.06	0.027
128	GO:0004181	metallocarboxypeptidase activity	18	9	4.74	0.02706
129	GO:0017048	Rho GTPase binding	32	17	8.43	0.02928
130	GO:0032947	protein complex scaffold	32	16	8.43	0.02932
131	GO:0042169	SH2 domain binding	21	10	5.53	0.02945
132	GO:0030742	GTP-dependent protein binding	13	7	3.43	0.03212
133	GO:0008276	protein methyltransferase activity	63	30	16.6	0.03375
134	GO:0030515	snoRNA binding	8	5	2.11	0.03405
135	GO:0005545	1-phosphatidylinositol binding	8	5	2.11	0.03405
136	GO:0005332	gamma-aminobutyric acid:sodium symporter activity	8	5	2.11	0.03405
137	GO:0019789	SUMO ligase activity	8	5	2.11	0.03405
138	GO:0031683	G-protein beta/gamma-subunit complex binding	8	5	2.11	0.03405
139	GO:0004843	ubiquitin-specific protease activity	56	22	14.76	0.03627
140	GO:0004298	threonine-type endopeptidase activity	16	8	4.22	0.03664
141	GO:0045296	cadherin binding	25	11	6.59	0.04259
142	GO:0005104	fibroblast growth factor receptor binding	13	7	3.43	0.04378
143	GO:0070888	E-box binding	11	6	2.9	0.0438
144	GO:0031208	POZ domain binding	11	6	2.9	0.0438
145	GO:0004871	signal transducer activity	1445	311	380.84	0.04444
146	GO:0000977	RNA polymerase II regulatory region sequence-specific DNA binding	74	37	19.5	0.04471
147	GO:0019213	deacetylase activity	22	16	5.8	0.04494
148	GO:0004707	MAP kinase activity	7	5	1.84	0.04516
149	GO:0005496	steroid binding	23	9	6.06	0.04517
150	GO:0004016	adenylate cyclase activity	8	5	2.11	0.04517
151	GO:0008574	plus-end-directed microtubule motor activity	6	4	1.58	0.04518
152	GO:0080130	L-phenylalanine:2-oxoglutarate aminotransferase activity	6	4	1.58	0.04518
153	GO:0005086	ARF guanyl-nucleotide exchange factor activity	14	7	3.69	0.04991
154	GO:0043325	phosphatidylinositol-3,4-bisphosphate binding	14	7	3.69	0.04991

## Sheet: Dataset S4
Dataset S4. One-to-one orthologs displaying ≥ 50%, between < 50% and ≥ 30%, and those displaying < 30% pairwise sequence similarity.
S. pistillata	A. digitifera	Query length	Hit length	Identity	Identity %	Coverage %	E value
Spis3117	adi_v1.11679	377	377	376/377	0.9973	1	0
Spis16493	adi_v1.24661	130	130	129/130	0.9923	1	2.4e-96
Spis1564	adi_v1.11992	125	218	124/125	0.992	1	4.56e-96
Spis6464	adi_v1.01102	150	150	148/150	0.9867	1	7.59e-108
Spis3760	adi_v1.14260	213	213	210/213	0.9859	1	1.19e-162
Spis1815	adi_v1.13092	194	194	191/194	0.9845	1	1.61e-146
Spis4236	adi_v1.09160	114	212	112/114	0.9825	1	2.73e-84
Spis1867	adi_v1.20214	1635	2556	1606/1635	0.9823	1	0
Spis3881	adi_v1.24587	332	332	326/332	0.9819	1	0
Spis17120	adi_v1.17550	110	96	94/96	0.9792	0.8727	4.24e-69
Spis6783	adi_v1.21402	90	134	88/90	0.9778	1	6.63e-67
Spis15717	adi_v1.06521	134	133	85/87	0.977	0.6493	1.05e-63
Spis604	adi_v1.08298	87	120	85/87	0.977	1	5.2e-62
Spis20618	adi_v1.04627	169	169	165/169	0.9763	1	1.13e-119
Spis5298.t1	adi_v1.04763	342	440	325/334	0.9731	0.9766	0
Spis17019.t1	adi_v1.03388	444	370	360/370	0.973	0.8333	0
Spis7779	adi_v1.22193	257	339	250/257	0.9728	1	0
Spis14119	adi_v1.11010	141	141	137/141	0.9716	1	9.27e-99
Spis11625	adi_v1.23935	136	186	131/135	0.9704	0.9926	3.18e-100
Spis3310	adi_v1.24089	202	335	177/183	0.9672	0.9059	8.76e-124
Spis2305	adi_v1.09251	127	236	117/121	0.9669	0.9528	4.42e-89
Spis5546	adi_v1.01492	116	115	112/116	0.9655	1	1.45e-84
Spis15377	adi_v1.01641	338	418	331/343	0.965	1	2.41e-150
Spis17013	adi_v1.03078	143	264	137/142	0.9648	0.993	7.24e-100
Spis13850	adi_v1.16126	85	85	82/85	0.9647	1	8.11e-61
Spis7712	adi_v1.14210	179	127	109/113	0.9646	0.6313	3.32e-81
Spis18439	adi_v1.21242	212	212	204/212	0.9623	1	1.66e-156
Spis5876	adi_v1.02188	731	690	659/685	0.962	0.9371	0
Spis5038	adi_v1.16025	892	890	858/892	0.9619	1	0
Spis1148.t1	adi_v1.19160	154	158	148/154	0.961	1	2.96e-109
Spis10954	adi_v1.05789	151	151	145/151	0.9603	1	3.79e-108
Spis18850	adi_v1.16753	350	350	336/350	0.96	1	0
Spis3180	adi_v1.04983	150	150	144/150	0.96	1	1.71e-106
Spis18521	adi_v1.14609	169	162	143/149	0.9597	0.8817	1.49e-106
Spis4089	adi_v1.17726	205	134	93/97	0.9588	0.4732	1.92e-66
Spis1877	adi_v1.04211	462	463	441/460	0.9587	0.9913	0
Spis9050	adi_v1.13600	216	286	207/216	0.9583	1	4.8e-159
Spis21777.t1	adi_v1.09757	430	429	388/405	0.958	0.9419	0
Spis17021	adi_v1.03386	404	404	387/404	0.9579	1	0
Spis12837	adi_v1.19196	245	241	226/236	0.9576	0.9633	1.13e-172
Spis11936	adi_v1.10540	118	118	113/118	0.9576	1	9.72e-86
Spis11774	adi_v1.19813	518	472	448/468	0.9573	0.9035	0
Spis8305	adi_v1.23302	156	178	107/112	0.9554	0.7179	1.05e-79
Spis2215	adi_v1.16432	145	130	124/130	0.9538	0.8966	1.41e-87
Spis9273	adi_v1.16190	296	296	282/296	0.9527	1	0
Spis15139	adi_v1.07756	206	196	181/190	0.9526	0.9223	2.73e-142
Spis9960	adi_v1.19656	127	127	119/125	0.952	0.9843	2.72e-89
Spis98.t1	adi_v1.10255	369	369	351/369	0.9512	1	0
Spis2051	adi_v1.09327	184	184	175/184	0.9511	1	3.38e-118
Spis3684.t1	adi_v1.05023	222	222	211/222	0.9505	1	2.12e-161
Spis14249	adi_v1.07125	166	199	147/155	0.9484	0.9337	1.19e-109
Spis11291	adi_v1.20399	331	291	110/116	0.9483	0.3505	1.12e-85
Spis6505	adi_v1.01264	151	203	90/95	0.9474	0.6291	4.45e-43
Spis12127	adi_v1.05883	1609	873	842/889	0.9471	0.5525	0
Spis10391	adi_v1.00603	204	185	177/187	0.9465	0.9167	3.3e-114
Spis8377	adi_v1.07822	192	192	173/183	0.9454	0.9531	9.34e-128
Spis4660	adi_v1.14905	96	92	86/91	0.9451	0.9479	1.33e-55
Spis1902	adi_v1.14417	235	235	222/235	0.9447	1	3.29e-174
Spis18865	adi_v1.10869	129	129	102/108	0.9444	0.8372	1.18e-73
Spis17702	adi_v1.21138	178	178	168/178	0.9438	1	1.95e-128
Spis2066	adi_v1.09325	127	124	116/123	0.9431	0.9685	7.75e-86
Spis12266	adi_v1.04816	104	138	98/104	0.9423	1	8.2e-75
Spis18913.t1	adi_v1.16851	173	339	162/172	0.9419	0.9942	2.29e-121
Spis6874	adi_v1.07328	445	438	419/445	0.9416	1	0
Spis8598	adi_v1.20767	353	361	319/339	0.941	0.9547	0
Spis18572	adi_v1.20332	203	230	191/203	0.9409	1	1.17e-149
Spis166	adi_v1.18364	118	118	111/118	0.9407	1	2.33e-83
Spis18393	adi_v1.06862	132	132	124/132	0.9394	1	1.38e-76
Spis16496	adi_v1.19848	213	331	199/212	0.9387	0.9953	5.32e-149
Spis6705	adi_v1.05585	149	155	121/129	0.938	0.8658	6.6e-90
Spis16224	adi_v1.01293	182	181	165/176	0.9375	0.967	5.68e-127
Spis3966	adi_v1.02467	393	405	369/394	0.9365	0.9975	0
Spis10146	adi_v1.14704	280	281	263/281	0.9359	1	0
Spis19272	adi_v1.15973	466	466	436/466	0.9356	1	0
Spis182	adi_v1.05431	560	544	505/540	0.9352	0.9625	0
Spis13345.t1	adi_v1.11107	410	304	158/169	0.9349	0.4122	1.82e-108
Spis1924	adi_v1.16817	200	199	171/183	0.9344	0.915	2.32e-128
Spis5214	adi_v1.09111	155	155	142/152	0.9342	0.9806	7.81e-98
Spis12229	adi_v1.16522	771	771	720/771	0.9339	1	0
Spis3203	adi_v1.17923	285	285	266/285	0.9333	1	0
Spis3727	adi_v1.08685	92	91	84/90	0.9333	0.9783	1.04e-62
Spis10145	adi_v1.14703	238	238	223/239	0.9331	1	5.18e-162
Spis915	adi_v1.06361	168	166	153/164	0.9329	0.9762	1.83e-113
Spis14918	adi_v1.02025	148	148	138/148	0.9324	1	1.98e-105
Spis14211.t1	adi_v1.08997	483	482	439/471	0.9321	0.9752	0
Spis6164.t1	adi_v1.17894	116	116	108/116	0.931	1	7.73e-80
Spis4224	adi_v1.17984	103	182	94/101	0.9307	0.9806	5.68e-72
Spis4567	adi_v1.15716	102	145	67/72	0.9306	0.7059	4.54e-50
Spis5530.t1	adi_v1.23177	72	73	66/71	0.9296	0.9861	2.51e-49
Spis4067	adi_v1.12914	519	506	470/506	0.9289	0.975	0
Spis21518	adi_v1.10536	591	586	533/574	0.9286	0.9712	0
Spis2772.t1	adi_v1.06663	295	546	257/277	0.9278	0.939	5.68e-154
Spis2908	adi_v1.03795	521	514	345/372	0.9274	0.714	0
Spis9799	adi_v1.04796	328	330	301/325	0.9262	0.9909	0
Spis24024	adi_v1.22601	503	345	259/280	0.925	0.5567	0
Spis9187	adi_v1.24537	84	114	74/80	0.925	0.9524	1.3e-53
Spis13344	adi_v1.11105	354	354	327/354	0.9237	1	0
Spis21096	adi_v1.09375	249	234	216/234	0.9231	0.9398	6.63e-164
Spis15055	adi_v1.20952	175	168	156/169	0.9231	0.9486	2.76e-95
Spis1081.t1	adi_v1.11538	555	755	538/583	0.9228	0.991	0
Spis1998	adi_v1.12519	881	1215	834/904	0.9226	0.9841	0
Spis12524	adi_v1.09655	168	169	155/168	0.9226	1	2.27e-119
Spis9933	adi_v1.09732	229	247	210/228	0.9211	0.9956	2.09e-166
Spis12570	adi_v1.07875	330	329	302/328	0.9207	0.9939	0
Spis15104.t1	adi_v1.05403	131	159	69/75	0.92	0.5725	3.12e-49
Spis16242	adi_v1.16060	202	203	172/187	0.9198	0.9257	1.14e-129
Spis768	adi_v1.03043	190	319	172/187	0.9198	0.9842	9.09e-131
Spis6809	adi_v1.08845	117	112	103/112	0.9196	0.9573	7.27e-76
Spis1165	adi_v1.19176	258	258	237/258	0.9186	1	0
Spis15032	adi_v1.10263	123	141	112/122	0.918	0.9919	1.74e-83
Spis2953	adi_v1.02697	402	369	335/365	0.9178	0.903	0
Spis17778.t1	adi_v1.24502	88	88	78/85	0.9176	0.9659	8.73e-58
Spis12399	adi_v1.16254	194	193	178/194	0.9175	1	2.25e-136
Spis8775	adi_v1.05215	196	235	178/194	0.9175	0.9898	3.16e-136
Spis6228	adi_v1.01078	472	473	432/471	0.9172	0.9979	0
Spis1059	adi_v1.01942	169	169	155/169	0.9172	1	6.22e-120
Spis14823	adi_v1.15346	134	171	110/120	0.9167	0.8955	2.78e-79
Spis11588.t1	adi_v1.00927	209	191	175/191	0.9162	0.9139	6.31e-118
Spis16907	adi_v1.15385	153	153	140/153	0.915	1	2.16e-103
Spis3278	adi_v1.16591	137	94	86/94	0.9149	0.6861	2.85e-65
Spis4068	adi_v1.12915	222	222	203/222	0.9144	1	2.01e-145
Spis10769	adi_v1.08453	210	407	192/210	0.9143	1	4.2e-148
Spis4136	adi_v1.04363	244	330	202/221	0.914	0.9057	4.07e-154
Spis21190	adi_v1.02529	81	81	74/81	0.9136	1	7.02e-54
Spis20528	adi_v1.18928	481	536	359/393	0.9135	0.817	0
Spis21882	adi_v1.09962	266	422	243/266	0.9135	1	0
Spis2251	adi_v1.05717	382	367	284/311	0.9132	0.7906	0
Spis11858	adi_v1.13047	432	435	399/437	0.913	1	0
Spis14002	adi_v1.17978	479	584	365/400	0.9125	0.8309	0
Spis4678	adi_v1.20855	240	281	219/240	0.9125	1	3.88e-170
Spis6786	adi_v1.21399	306	329	301/330	0.9121	1	0
Spis587	adi_v1.05891	515	513	471/517	0.911	1	0
Spis4361	adi_v1.08500	202	202	184/202	0.9109	1	2.32e-142
Spis9737	adi_v1.19075	120	150	92/101	0.9109	0.8417	2.89e-68
Spis647	adi_v1.09861	494	548	459/504	0.9107	1	0
Spis1009	adi_v1.24075	167	167	153/168	0.9107	1	1.13e-102
Spis1121	adi_v1.09239	209	178	162/178	0.9101	0.8517	1.45e-123
Spis7263	adi_v1.16781	406	314	191/210	0.9095	0.5172	5.5e-124
Spis17838	adi_v1.05749	233	198	180/198	0.9091	0.8498	2.87e-137
Spis2582	adi_v1.05126	307	366	279/307	0.9088	0.9967	0
Spis1460	adi_v1.16597	197	197	179/197	0.9086	1	2e-137
Spis11845	adi_v1.12572	238	208	188/207	0.9082	0.8697	1.1e-143
Spis20390	adi_v1.01848	315	419	286/315	0.9079	1	0
Spis2662	adi_v1.01469	314	318	285/314	0.9076	1	0
Spis20231	adi_v1.04487	158	120	97/107	0.9065	0.6772	8.05e-73
Spis10679	adi_v1.08775	145	169	125/138	0.9058	0.9517	6.01e-97
Spis8904	adi_v1.16035	561	1007	508/561	0.9055	1	0
Spis2405	adi_v1.14579	127	127	115/127	0.9055	1	1.43e-90
Spis20501.t1	adi_v1.11601	264	264	239/264	0.9053	1	4.31e-131
Spis1134	adi_v1.00613	1273	1920	906/1001	0.9051	0.7494	0
Spis2787	adi_v1.00276	229	300	200/221	0.905	0.9651	7.25e-132
Spis13877	adi_v1.01118	117	226	114/126	0.9048	1	3.68e-82
Spis9428	adi_v1.05566	304	359	275/304	0.9046	1	0
Spis6776	adi_v1.23154	308	424	237/262	0.9046	0.8506	5.63e-178
Spis4372	adi_v1.08492	169	246	151/167	0.9042	0.9882	2.98e-111
Spis3429	adi_v1.17702	285	312	264/292	0.9041	1	0
Spis1164	adi_v1.19169	113	114	103/114	0.9035	1	4.82e-74
Spis5773	adi_v1.17005	63	106	56/62	0.9032	0.9841	1e-40
Spis19542.t1	adi_v1.05785	772	772	697/772	0.9028	1	0
Spis15071	adi_v1.05615	411	439	371/411	0.9027	1	0
Spis1247.t1	adi_v1.10676	153	154	139/154	0.9026	1	9.69e-104
Spis2918	adi_v1.06474	266	280	240/266	0.9023	1	0
Spis10415	adi_v1.22416	278	326	212/235	0.9021	0.8453	8.04e-162
Spis21249	adi_v1.02310	163	163	147/163	0.9018	1	3e-111
Spis21213.t1	adi_v1.09774	187	184	164/182	0.9011	0.9733	3.69e-126
Spis1173	adi_v1.12465	250	718	217/241	0.9004	0.956	2.38e-110
Spis17122.t1	adi_v1.17548	90	153	81/90	0.9	1	9.03e-60
Spis8090	adi_v1.18492	309	309	278/309	0.8997	1	0
Spis20511.t1	adi_v1.10326	236	442	224/249	0.8996	0.9915	1.79e-77
Spis18390	adi_v1.06859	426	427	384/427	0.8993	1	0
Spis13942.t1	adi_v1.14932	430	821	392/436	0.8991	0.9837	0
Spis19654	adi_v1.02464	569	544	489/544	0.8989	0.9561	0
Spis605	adi_v1.08299	376	379	337/375	0.8987	0.9973	0
Spis18176	adi_v1.02404	286	286	257/286	0.8986	1	0
Spis20071	adi_v1.09700	240	348	195/217	0.8986	0.9042	2.03e-78
Spis12528	adi_v1.09658	381	265	238/265	0.8981	0.6929	1.88e-170
Spis7831	adi_v1.15944	188	238	141/157	0.8981	0.8351	6.5e-108
Spis10327	adi_v1.05742	184	188	141/157	0.8981	0.8533	2.68e-99
Spis21803	adi_v1.21112	95	164	79/88	0.8977	0.9263	4.49e-55
Spis12772	adi_v1.24482	575	612	516/575	0.8974	0.9965	0
Spis8140	adi_v1.13204	209	118	113/126	0.8968	0.5598	6.57e-84
Spis16490	adi_v1.24664	218	222	199/222	0.8964	1	2.83e-152
Spis7398	adi_v1.17378	96	151	69/77	0.8961	0.8021	8.71e-49
Spis1167	adi_v1.19178	221	220	198/221	0.8959	1	2.25e-119
Spis2326	adi_v1.09253	293	341	265/296	0.8953	1	0
Spis19311.t1	adi_v1.20471	470	465	422/472	0.8941	1	0
Spis4899	adi_v1.21630	291	291	261/292	0.8938	1	0
Spis6192	adi_v1.22615	115	117	101/113	0.8938	0.9826	6.56e-74
Spis8150	adi_v1.16299	243	450	235/263	0.8935	1	1.72e-148
Spis21312	adi_v1.18711	187	199	151/169	0.8935	0.9037	9.34e-114
Spis5958.t1	adi_v1.07287	365	627	326/365	0.8932	0.9973	0
Spis9166	adi_v1.21345	246	381	225/252	0.8929	0.9919	4.21e-166
Spis14864	adi_v1.13579	166	199	125/140	0.8929	0.8434	8.92e-96
Spis15191.t1	adi_v1.02778	332	432	282/316	0.8924	0.9518	0
Spis16263	adi_v1.08834	378	475	331/371	0.8922	0.9815	0
Spis10177	adi_v1.21440	441	499	298/334	0.8922	0.7551	0
Spis9937	adi_v1.16990	271	425	229/257	0.8911	0.9446	3.39e-174
Spis4729	adi_v1.08513	317	321	286/321	0.891	1	0
Spis11487	adi_v1.10487	216	208	188/211	0.891	0.9769	1.2e-146
Spis12040	adi_v1.01890	173	173	154/173	0.8902	1	1.73e-111
Spis15482	adi_v1.07297	82	82	73/82	0.8902	1	1.04e-45
Spis13118	adi_v1.15817	177	225	153/172	0.8895	0.9718	2.96e-113
Spis7949	adi_v1.23183	252	252	224/252	0.8889	1	8.47e-174
Spis1787	adi_v1.07573	198	199	175/197	0.8883	0.9949	1.58e-131
Spis16856	adi_v1.05981	220	278	167/188	0.8883	0.8545	8.15e-130
Spis17307.t1	adi_v1.06238	729	834	639/720	0.8875	0.9616	0
Spis1857.t1	adi_v1.12127	177	169	118/133	0.8872	0.7514	3.56e-26
Spis19658	adi_v1.02460	876	860	636/717	0.887	0.7945	0
Spis14943	adi_v1.04258	179	181	157/177	0.887	0.9888	3.64e-118
Spis10727	adi_v1.06467	245	380	188/212	0.8868	0.8653	2.15e-140
Spis8453	adi_v1.10115	562	563	499/563	0.8863	1	0
Spis2493	adi_v1.18314	440	314	280/316	0.8861	0.7159	8.04e-180
Spis15682	adi_v1.12693	179	183	101/114	0.886	0.6369	1.62e-71
Spis873	adi_v1.20196	153	153	132/149	0.8859	0.9739	8.71e-105
Spis17752	adi_v1.23396	574	579	512/578	0.8858	1	0
Spis7184	adi_v1.03611	345	289	256/289	0.8858	0.8377	0
Spis10515	adi_v1.17411	125	150	93/105	0.8857	0.84	3.6e-68
Spis19797	adi_v1.11001	235	235	209/236	0.8856	1	1.2e-151
Spis22680	adi_v1.14809	192	217	116/131	0.8855	0.6823	6.1e-89
Spis2325.t2	adi_v1.23376	389	975	355/401	0.8853	0.9923	0
Spis10789	adi_v1.01577	176	176	154/174	0.8851	0.9886	3.07e-120
Spis15773	adi_v1.08236	164	198	145/164	0.8841	1	6.29e-113
Spis11854	adi_v1.15313	181	181	160/181	0.884	1	6.75e-129
Spis14963	adi_v1.10638	633	1267	547/619	0.8837	0.9763	0
Spis13828	adi_v1.08680	137	137	121/137	0.8832	1	4.82e-93
Spis9456	adi_v1.20839	680	789	461/522	0.8831	0.7662	0
Spis15408	adi_v1.05041	127	132	83/94	0.883	0.7402	7.96e-63
Spis19171	adi_v1.08629	627	769	532/603	0.8823	0.9506	0
Spis9033	adi_v1.13670	634	669	157/178	0.882	0.2808	1.23e-96
Spis9438.t1	adi_v1.10807	1081	1080	953/1081	0.8816	1	0
Spis15353	adi_v1.20919	421	421	350/397	0.8816	0.9406	0
Spis19338	adi_v1.13401	252	278	223/253	0.8814	1	1.08e-167
Spis3092	adi_v1.22443	482	480	423/480	0.8812	0.9959	0
Spis13125	adi_v1.10933	162	101	89/101	0.8812	0.6235	1.04e-65
Spis10570	adi_v1.12064	227	224	199/226	0.8805	0.9956	2.07e-151
Spis7615	adi_v1.24255	184	270	162/184	0.8804	1	9.43e-112
Spis9256	adi_v1.16406	92	92	81/92	0.8804	1	2.03e-59
Spis6229	adi_v1.01079	431	400	352/400	0.88	0.9258	0
Spis9099	adi_v1.00555	103	102	88/100	0.88	0.9709	1.5e-64
Spis3932.t2	adi_v1.16813	546	499	439/499	0.8798	0.9121	0
Spis12028	adi_v1.09271	183	183	161/183	0.8798	1	3.38e-114
Spis6973	adi_v1.02110	181	182	161/183	0.8798	1	4.52e-119
Spis7707	adi_v1.04011	489	628	423/481	0.8794	0.9816	0
Spis3408.t1	adi_v1.07783	351	358	306/348	0.8793	0.9829	0
Spis6869	adi_v1.01194	242	241	211/240	0.8792	0.9917	3.15e-162
Spis2503	adi_v1.14686	292	293	224/255	0.8784	0.8733	1.25e-158
Spis15505	adi_v1.04989	243	235	195/222	0.8784	0.9095	2.24e-140
Spis20507	adi_v1.10329	123	123	108/123	0.878	1	1.52e-77
Spis18846	adi_v1.16132	245	299	172/196	0.8776	0.8	3.6e-132
Spis1742	adi_v1.20783	333	356	272/310	0.8774	0.8078	0
Spis8494	adi_v1.17041	155	261	136/155	0.8774	1	1.06e-100
Spis4267	adi_v1.05114	521	530	457/521	0.8772	0.9981	0
Spis7749	adi_v1.10599	441	678	407/464	0.8772	1	0
Spis12996	adi_v1.07184	381	444	307/350	0.8771	0.8609	2.64e-137
Spis7081	adi_v1.05534	197	199	171/195	0.8769	0.9898	8.02e-114
Spis16109	adi_v1.18918	364	363	319/364	0.8764	1	0
Spis450	adi_v1.23260	164	202	85/97	0.8763	0.5793	2.19e-24
Spis12659	adi_v1.04893	697	629	453/517	0.8762	0.7317	1.63e-173
Spis2842	adi_v1.16714	122	129	99/113	0.8761	0.9262	5.5e-60
Spis18218	adi_v1.12376	385	652	332/379	0.876	0.9117	0
Spis3189	adi_v1.24244	202	246	162/185	0.8757	0.9158	8.74e-117
Spis8901	adi_v1.16037	337	335	295/337	0.8754	1	0
Spis18391	adi_v1.06860	529	571	463/529	0.8752	1	0
Spis1663.t1	adi_v1.13446	257	210	189/216	0.875	0.8405	2.76e-141
Spis4094	adi_v1.14693	208	208	182/208	0.875	1	1.17e-142
Spis13156	adi_v1.19830	215	276	189/216	0.875	1	1.3e-122
Spis6556	adi_v1.14586	160	228	140/160	0.875	1	1.2e-104
Spis16991	adi_v1.12536	169	403	147/168	0.875	0.9882	8.66e-54
Spis10596	adi_v1.14423	219	304	181/207	0.8744	0.9452	2.1e-139
Spis11287	adi_v1.14993	176	227	139/159	0.8742	0.9034	5.92e-107
Spis6974	adi_v1.02108	135	136	111/127	0.874	0.9259	4.25e-80
Spis11583	adi_v1.05221	107	194	90/103	0.8738	0.9626	1.01e-59
Spis1274	adi_v1.04901	309	594	269/308	0.8734	0.9709	0
Spis1192	adi_v1.17451	157	158	138/158	0.8734	1	5.05e-104
Spis5398	adi_v1.21697	233	232	193/221	0.8733	0.9442	5.11e-144
Spis1231	adi_v1.07187	150	150	131/150	0.8733	1	5.62e-79
Spis8337	adi_v1.16925	411	420	365/418	0.8732	0.9951	0
Spis8041.t1	adi_v1.10389	341	339	295/338	0.8728	0.9912	0
Spis9419.t1	adi_v1.05135	265	283	247/283	0.8728	1	0
Spis21337	adi_v1.10226	170	248	151/173	0.8728	0.9059	2.26e-107
Spis18741	adi_v1.10567	522	537	445/510	0.8725	0.977	0
Spis4180	adi_v1.07345	326	649	308/353	0.8725	1	0
Spis18730	adi_v1.21663	152	195	130/149	0.8725	0.9803	2.06e-97
Spis1623	adi_v1.09300	364	372	82/94	0.8723	0.2582	3.35e-54
Spis17675	adi_v1.03268	275	516	232/266	0.8722	0.9673	0
Spis478	adi_v1.08983	174	236	150/172	0.8721	0.9828	1.34e-113
Spis11465	adi_v1.06811	86	86	75/86	0.8721	1	2.55e-54
Spis1878.t1	adi_v1.15572	328	328	286/328	0.872	1	0
Spis8261	adi_v1.15594	211	211	184/211	0.872	1	8.83e-144
Spis4735	adi_v1.08508	586	592	502/576	0.8715	0.9829	0
Spis21130	adi_v1.09950	309	477	270/310	0.871	1	1.56e-65
Spis1080	adi_v1.04232	434	433	377/433	0.8707	0.9977	0
Spis18765	adi_v1.18751	140	90	67/77	0.8701	0.55	1.09e-47
Spis9344	adi_v1.03368	246	246	214/246	0.8699	1	2.11e-165
Spis18323	adi_v1.19907	623	734	541/622	0.8698	0.9711	0
Spis7961	adi_v1.08161	285	353	247/284	0.8697	0.9544	0
Spis2366	adi_v1.23124	146	282	140/161	0.8696	1	1.02e-99
Spis10692	adi_v1.05416	351	352	306/352	0.8693	1	0
Spis7212	adi_v1.00172	185	203	133/153	0.8693	0.8162	1.65e-100
Spis3489	adi_v1.07403	246	306	206/237	0.8692	0.9634	1.55e-157
Spis336	adi_v1.09082	364	414	312/359	0.8691	0.9863	0
Spis3376	adi_v1.07005	335	435	291/335	0.8687	1	0
Spis9932	adi_v1.00921	345	391	277/319	0.8683	0.9246	0
Spis3978	adi_v1.13957	658	652	566/652	0.8681	0.9863	0
Spis12067	adi_v1.18405	448	511	374/431	0.8677	0.9621	0
Spis11827	adi_v1.21485	378	378	328/378	0.8677	1	0
Spis6984	adi_v1.02098	310	310	269/310	0.8677	1	0
Spis1618	adi_v1.08976	234	294	203/234	0.8675	1	2.62e-158
Spis16537	adi_v1.08345	143	143	124/143	0.8671	1	3.21e-95
Spis16644	adi_v1.13059	218	218	189/218	0.867	1	6.96e-135
Spis19664	adi_v1.18451	268	338	163/188	0.867	0.7015	1.1e-91
Spis16805.t1	adi_v1.09404	497	359	228/263	0.8669	0.5272	1.34e-168
Spis9581	adi_v1.09230	235	364	208/240	0.8667	1	6.75e-116
Spis22735	adi_v1.23398	1086	1145	992/1145	0.8664	1	0
Spis2116	adi_v1.09637	242	216	181/209	0.866	0.8636	4.65e-132
Spis19392	adi_v1.13081	1084	1452	684/790	0.8658	0.6937	0
Spis4772	adi_v1.07656	186	186	161/186	0.8656	1	2.43e-122
Spis21217	adi_v1.20271	364	500	315/364	0.8654	1	0
Spis12678	adi_v1.06912	655	412	359/415	0.8651	0.6198	0
Spis2740	adi_v1.09816	289	289	250/289	0.8651	1	0
Spis1372	adi_v1.02224	460	314	269/311	0.865	0.6761	0
Spis1837	adi_v1.08334	279	292	243/281	0.8648	0.9964	9.29e-160
Spis12180	adi_v1.14382	121	150	89/103	0.8641	0.8512	6.99e-65
Spis425	adi_v1.21303	126	138	108/125	0.864	0.9921	1.87e-80
Spis19184	adi_v1.16321	561	731	425/492	0.8638	0.877	0
Spis9732	adi_v1.19070	222	268	196/227	0.8634	0.9685	8.91e-149
Spis21191	adi_v1.02530	220	256	158/183	0.8634	0.8318	9.68e-124
Spis7170.t1	adi_v1.04428	191	229	139/161	0.8634	0.8429	8.57e-107
Spis16802	adi_v1.09401	429	427	366/424	0.8632	0.9883	0
Spis9162	adi_v1.08265	307	305	265/307	0.8632	1	0
Spis12211	adi_v1.01721	124	174	107/124	0.8629	1	3.72e-72
Spis23536.t2	adi_v1.02153	247	393	239/277	0.8628	0.9717	5.98e-175
Spis4527	adi_v1.11073	152	328	132/153	0.8627	1	1.61e-54
Spis5962	adi_v1.17907	1923	4189	1788/2073	0.8625	1	0
Spis8032	adi_v1.10013	1090	1090	941/1091	0.8625	1	0
Spis11221	adi_v1.02031	270	473	232/269	0.8625	0.9963	4.9e-178
Spis7127	adi_v1.16897	774	558	401/465	0.8624	0.5982	0
Spis6880	adi_v1.07316	218	218	188/218	0.8624	1	6.33e-138
Spis18585	adi_v1.09312	416	445	357/414	0.8623	0.9952	0
Spis7826	adi_v1.21864	103	105	75/87	0.8621	0.8447	2.1e-56
Spis5807	adi_v1.10507	188	188	162/188	0.8617	1	1.65e-125
Spis2172	adi_v1.04553	447	398	341/396	0.8611	0.8792	0
Spis11489	adi_v1.10485	675	671	582/676	0.8609	1	0
Spis12869	adi_v1.09990	166	301	142/165	0.8606	0.994	8.49e-109
Spis15552	adi_v1.08118	129	164	111/129	0.8605	1	4.84e-86
Spis9582	adi_v1.09231	129	129	111/129	0.8605	1	2.74e-86
Spis950	adi_v1.18717	305	277	228/265	0.8604	0.8656	2.73e-172
Spis15706	adi_v1.05479	138	138	117/136	0.8603	0.9855	6.42e-90
Spis2834	adi_v1.23073	293	254	209/243	0.8601	0.8294	1.19e-149
Spis1377.t1	adi_v1.09302	294	433	227/264	0.8598	0.8912	2.88e-81
Spis11828	adi_v1.21488	238	168	141/164	0.8598	0.6891	1.71e-104
Spis12714	adi_v1.10951	731	730	625/727	0.8597	0.9945	0
Spis2310	adi_v1.04733	442	442	380/442	0.8597	1	0
Spis7242	adi_v1.08483	277	399	214/249	0.8594	0.8989	3.75e-91
Spis5299	adi_v1.04762	447	447	384/447	0.8591	1	0
Spis2824	adi_v1.09898	172	172	134/156	0.859	0.907	1.3e-99
Spis7590	adi_v1.01011	729	755	626/729	0.8587	1	0
Spis16133	adi_v1.05097	311	331	231/269	0.8587	0.865	4.71e-176
Spis124	adi_v1.17158	211	212	170/198	0.8586	0.9336	1.42e-128
Spis12095	adi_v1.14368	189	191	164/191	0.8586	1	1.3e-127
Spis9549	adi_v1.10424	102	102	85/99	0.8586	0.9706	4.18e-65
Spis17682	adi_v1.11510	459	473	406/473	0.8584	1	0
Spis21602	adi_v1.08675	698	850	732/854	0.8571	0.9986	0
Spis16629	adi_v1.08771	314	314	270/315	0.8571	1	0
Spis13194	adi_v1.01906	263	512	222/259	0.8571	0.981	1.97e-88
Spis762	adi_v1.03051	113	100	84/98	0.8571	0.8319	3.02e-58
Spis1232	adi_v1.07186	106	152	78/91	0.8571	0.8585	5.76e-47
Spis18180	adi_v1.21177	426	447	365/426	0.8568	1	0
Spis9369	adi_v1.06014	363	461	317/370	0.8568	0.9862	1.61e-125
Spis6448	adi_v1.22278	220	220	185/216	0.8565	0.9727	9.7e-140
Spis14105	adi_v1.11361	175	390	149/174	0.8563	0.9943	2.01e-66
Spis176	adi_v1.05426	170	267	143/167	0.8563	0.9824	5.72e-107
Spis10815	adi_v1.08134	161	267	137/160	0.8562	0.9938	5.09e-105
Spis2603	adi_v1.24297	128	246	113/132	0.8561	0.9844	5.03e-82
Spis5081	adi_v1.23899	249	250	214/250	0.856	1	1.24e-153
Spis12349	adi_v1.12856	242	240	208/243	0.856	1	1.61e-153
Spis19376	adi_v1.11987	113	189	95/111	0.8559	0.9823	7.02e-71
Spis11635	adi_v1.17233	350	351	302/353	0.8555	1	0
Spis13667	adi_v1.06580	70	79	65/76	0.8553	0.9429	5.6e-43
Spis11657	adi_v1.07306	566	811	547/640	0.8547	0.9293	5.26e-172
Spis18171	adi_v1.02401	320	484	288/337	0.8546	0.9844	1.92e-159
Spis6751	adi_v1.19902	318	454	264/309	0.8544	0.9654	2.23e-149
Spis17819	adi_v1.15765	332	559	322/377	0.8541	1	0
Spis1875.t1	adi_v1.00459	718	986	619/725	0.8538	0.9833	0
Spis12173.t3	adi_v1.07988	371	417	326/382	0.8534	0.9596	0
Spis17106	adi_v1.14022	350	349	297/348	0.8534	0.9943	0
Spis7734.t1	adi_v1.10349	624	642	500/586	0.8532	0.9359	0
Spis2165	adi_v1.17293	666	658	569/667	0.8531	1	0
Spis13603	adi_v1.20712	359	618	336/394	0.8528	1	0
Spis9207	adi_v1.20681	439	669	376/441	0.8526	0.9681	0
Spis12204	adi_v1.10064	86	176	81/95	0.8526	1	1.58e-40
Spis9615.t1	adi_v1.09649	590	621	526/617	0.8525	0.9847	0
Spis18610.t1	adi_v1.00190	412	453	346/406	0.8522	0.9539	0
Spis3114	adi_v1.11676	233	236	201/236	0.8517	1	3.86e-152
Spis4737	adi_v1.04819	262	472	241/283	0.8516	1	2.92e-178
Spis19655	adi_v1.02463	430	435	367/431	0.8515	0.9953	0
Spis3120	adi_v1.05281	390	387	326/383	0.8512	0.9821	0
Spis13346	adi_v1.11108	220	267	183/215	0.8512	0.9773	1.14e-135
Spis24945	adi_v1.20579	192	236	120/141	0.8511	0.6823	6.76e-93
Spis9176	adi_v1.23936	591	632	485/570	0.8509	0.9645	0
Spis8526	adi_v1.19897	161	274	137/161	0.8509	1	4.62e-101
Spis10358	adi_v1.04788	994	649	553/650	0.8508	0.6439	0
Spis18944	adi_v1.19519	639	624	523/615	0.8504	0.9624	0
Spis25852.Novel	adi_v1.09703	220	253	176/207	0.8502	0.8955	4.66e-134
Spis6536	adi_v1.21188	121	225	102/120	0.85	0.9917	2.78e-77
Spis14472	adi_v1.18158	138	183	102/120	0.85	0.8696	3.93e-76
Spis3292	adi_v1.24240	199	304	164/193	0.8497	0.9296	7.68e-124
Spis16096	adi_v1.13420	1879	4242	1677/1974	0.8495	0.8941	1.67e-171
Spis4592	adi_v1.06345	199	222	62/73	0.8493	0.3668	5.34e-44
Spis10946	adi_v1.11380	137	146	124/146	0.8493	1	9.26e-93
Spis1021	adi_v1.02039	711	709	607/715	0.849	1	0
Spis11908	adi_v1.23433	512	509	433/510	0.849	0.9961	0
Spis17098.t1	adi_v1.17623	318	324	275/324	0.8488	1	0
Spis21210	adi_v1.09770	205	205	174/205	0.8488	1	9.53e-135
Spis7012	adi_v1.13298	270	391	230/271	0.8487	1	3.72e-112
Spis24445	adi_v1.09798	99	99	84/99	0.8485	1	6.41e-66
Spis1106	adi_v1.03508	338	338	285/336	0.8482	0.9941	0
Spis17914	adi_v1.05187	118	214	95/112	0.8482	0.9492	3.06e-73
Spis4086	adi_v1.17723	286	413	240/283	0.8481	0.986	2.64e-175
Spis14054	adi_v1.11725	253	347	228/269	0.8476	0.9407	1.44e-166
Spis20121	adi_v1.01533	249	265	211/249	0.8474	0.992	5.79e-157
Spis9314	adi_v1.18095	1007	841	676/798	0.8471	0.7925	0
Spis7104	adi_v1.13521	701	698	587/693	0.847	0.9886	0
Spis1563	adi_v1.17066	413	413	348/411	0.8467	0.9903	0
Spis1833	adi_v1.08330	335	686	276/326	0.8466	0.8716	1.3e-114
Spis17323	adi_v1.13323	198	308	149/176	0.8466	0.8838	6.17e-117
Spis15678	adi_v1.12695	434	485	375/443	0.8465	0.9401	0
Spis863	adi_v1.05484	240	270	203/240	0.8458	1	6.75e-161
Spis13495	adi_v1.21509	389	394	334/395	0.8456	1	0
Spis5892	adi_v1.03849	194	194	164/194	0.8454	1	3.12e-122
Spis14462	adi_v1.09792	407	407	344/407	0.8452	1	0
Spis4135	adi_v1.07966	502	797	431/510	0.8451	1	0
Spis2072	adi_v1.09316	381	441	322/381	0.8451	1	0
Spis19651	adi_v1.05575	366	566	251/297	0.8451	0.7842	0
Spis16589	adi_v1.18517	272	273	229/271	0.845	0.9963	6.1e-179
Spis4139	adi_v1.05869	574	573	485/574	0.8449	1	0
Spis3290	adi_v1.14203	205	205	158/187	0.8449	0.9122	7.92e-124
Spis6011	adi_v1.10657	189	323	158/187	0.8449	0.9894	3.12e-120
Spis9844	adi_v1.09653	187	187	158/187	0.8449	1	8.49e-125
Spis12901	adi_v1.06189	1210	1055	849/1005	0.8448	0.8256	0
Spis17537	adi_v1.09055	521	829	441/522	0.8448	0.9885	0
Spis18624	adi_v1.06367	1836	4335	1721/2038	0.8445	0.9788	0
Spis18226	adi_v1.02276	135	135	114/135	0.8444	1	7.46e-75
Spis12919	adi_v1.24557	212	212	179/212	0.8443	1	2.37e-136
Spis7377	adi_v1.01345	168	240	130/154	0.8442	0.9167	3.7e-99
Spis15785	adi_v1.13584	192	213	157/186	0.8441	0.9688	4.53e-122
Spis14400	adi_v1.03886	147	147	124/147	0.8435	1	1.29e-97
Spis4515	adi_v1.05132	461	450	323/383	0.8433	0.8286	6.52e-162
Spis1903	adi_v1.23220	725	586	312/370	0.8432	0.4952	5.43e-166
Spis1744	adi_v1.05987	650	563	461/547	0.8428	0.84	0
Spis9281	adi_v1.20215	323	323	272/323	0.8421	1	0
Spis17510	adi_v1.14320	421	369	240/285	0.8421	0.677	0
Spis10376	adi_v1.06901	76	107	64/76	0.8421	1	3.41e-47
Spis10537	adi_v1.01803	229	229	186/221	0.8416	0.9651	1.2e-150
Spis16632	adi_v1.17982	83	84	69/82	0.8415	0.988	4.6e-52
Spis6042	adi_v1.23052	384	477	329/391	0.8414	0.9688	0
Spis4731	adi_v1.08511	154	242	122/145	0.8414	0.9416	1.92e-93
Spis24031	adi_v1.03941	273	249	159/189	0.8413	0.641	4.4e-72
Spis10540	adi_v1.23884	1099	1186	968/1151	0.841	1	0
Spis10290	adi_v1.03769	410	546	386/459	0.841	1	1.05e-168
Spis17069	adi_v1.12935	1090	729	555/660	0.8409	0.6055	0
Spis6333	adi_v1.14710	358	358	301/358	0.8408	1	0
Spis1650	adi_v1.07893	289	314	264/314	0.8408	1	0
Spis1119	adi_v1.24490	226	243	190/226	0.8407	1	3.73e-139
Spis19359	adi_v1.19949	157	182	153/182	0.8407	1	4.6e-109
Spis13933	adi_v1.01186	401	458	364/433	0.8406	1	0
Spis11490	adi_v1.10484	207	206	174/207	0.8406	1	2.69e-117
Spis7951	adi_v1.23185	140	139	116/138	0.8406	0.9786	2.81e-85
Spis14825	adi_v1.15554	169	189	142/169	0.8402	1	9.24e-110
Spis2217.t1	adi_v1.16433	375	409	315/375	0.84	1	0
Spis615	adi_v1.01221	446	553	420/500	0.84	1	0
Spis8760	adi_v1.17813	325	325	273/325	0.84	1	0
Spis13620	adi_v1.06162	312	385	236/281	0.8399	0.8974	5.69e-161
Spis2883	adi_v1.11689	495	475	398/474	0.8397	0.9576	0
Spis20685	adi_v1.12925	399	399	335/399	0.8396	1	0
Spis9085	adi_v1.09037	365	856	314/374	0.8396	0.9918	0
Spis16130	adi_v1.05095	199	246	178/212	0.8396	1	1.22e-129
Spis3799	adi_v1.14806	467	752	392/467	0.8394	1	0
Spis11740.t1	adi_v1.11032	212	273	177/211	0.8389	0.9906	2.66e-125
Spis1070.t1	adi_v1.01950	271	499	229/273	0.8388	0.9004	1.92e-96
Spis9736	adi_v1.19074	882	1032	815/972	0.8385	1	0
Spis7266	adi_v1.16778	580	567	441/526	0.8384	0.9052	0
Spis8257.t1	adi_v1.18888	590	919	477/569	0.8383	0.922	0
Spis4141	adi_v1.05867	437	429	368/439	0.8383	0.9908	0
Spis18839	adi_v1.16128	595	400	280/334	0.8383	0.5613	0
Spis4456	adi_v1.04393	167	178	140/167	0.8383	1	2.05e-109
Spis2187	adi_v1.00586	261	286	228/272	0.8382	0.9425	9.63e-168
Spis5230	adi_v1.17000	197	233	165/197	0.8376	1	7.83e-124
Spis3162	adi_v1.07475	379	378	314/375	0.8373	0.9894	0
Spis21643	adi_v1.19768	301	301	252/301	0.8372	1	0
Spis8058	adi_v1.00990	141	140	118/141	0.8369	1	3.03e-88
Spis14962	adi_v1.10730	210	201	164/196	0.8367	0.9333	1.45e-126
Spis25812.Novel	adi_v1.07737	147	157	123/147	0.8367	1	6.08e-94
Spis16736	adi_v1.09188	616	662	512/612	0.8366	0.9886	0
Spis19492	adi_v1.01989	355	618	338/404	0.8366	0.9775	0
Spis3965	adi_v1.02468	265	282	220/263	0.8365	0.9925	2.64e-170
Spis3933	adi_v1.11521	419	418	350/419	0.8353	1	0
Spis1526	adi_v1.10731	246	248	207/248	0.8347	1	7.23e-159
Spis4915	adi_v1.08246	248	351	207/248	0.8347	1	1.87e-154
Spis432	adi_v1.11767	379	710	318/381	0.8346	0.9921	0
Spis20627	adi_v1.13506	529	792	459/550	0.8345	0.9943	0
Spis1108	adi_v1.03510	139	139	116/139	0.8345	1	1.12e-85
Spis24983	adi_v1.07973	242	139	131/157	0.8344	0.6157	1.81e-92
Spis9735	adi_v1.19073	405	414	317/380	0.8342	0.9358	0
Spis1691	adi_v1.14690	229	229	191/229	0.8341	1	8.33e-148
Spis20500	adi_v1.11600	234	246	196/235	0.834	1	7.39e-97
Spis10868	adi_v1.14117	317	705	266/319	0.8339	0.8549	1.46e-125
Spis12768	adi_v1.18775	1066	885	695/834	0.8333	0.7814	0
Spis7144.t2	adi_v1.12236	377	383	310/372	0.8333	0.9867	0
Spis21951.t1	adi_v1.16767	282	292	235/282	0.8333	1	0
Spis3182	adi_v1.04778	249	378	200/240	0.8333	0.9639	1.58e-148
Spis17705	adi_v1.22839	258	304	180/216	0.8333	0.8295	1.42e-139
Spis1193	adi_v1.17452	152	149	125/150	0.8333	0.9868	4.16e-95
Spis10823	adi_v1.01381	432	686	45/54	0.8333	0.125	1.89e-29
Spis1805	adi_v1.10625	72	71	60/72	0.8333	1	5.09e-43
Spis12818.t1	adi_v1.04028	1022	1244	728/874	0.833	0.8542	0
Spis5699	adi_v1.10048	573	574	474/569	0.833	0.9913	0
Spis241	adi_v1.16411	756	1203	429/515	0.833	0.6759	0
Spis17564	adi_v1.09048	497	513	414/497	0.833	1	0
Spis6318.t1	adi_v1.05035	410	457	339/407	0.8329	0.9683	0
Spis2495	adi_v1.14865	237	345	219/263	0.8327	1	1.92e-162
Spis11763.t1	adi_v1.21683	719	706	586/704	0.8324	0.9791	0
Spis11421	adi_v1.22121	508	557	417/501	0.8323	0.9862	0
Spis4010	adi_v1.05579	482	482	402/483	0.8323	1	0
Spis11256.t1	adi_v1.23549	720	718	600/721	0.8322	1	0
Spis537	adi_v1.17020	638	616	342/411	0.8321	0.6442	0
Spis6753	adi_v1.23197	543	537	456/548	0.8321	1	0
Spis5953	adi_v1.04269	166	203	114/137	0.8321	0.8253	5.88e-83
Spis6421	adi_v1.15119	94	95	79/95	0.8316	1	1.19e-48
Spis6856	adi_v1.19433	390	390	324/390	0.8308	1	0
Spis8126	adi_v1.06262	134	152	108/130	0.8308	0.9701	7.53e-86
Spis3542	adi_v1.02878	539	345	265/319	0.8307	0.59	3.64e-94
Spis16992	adi_v1.12537	117	118	98/118	0.8305	1	1.29e-68
Spis12084	adi_v1.03138	70	115	49/59	0.8305	0.8429	9.18e-38
Spis16803	adi_v1.09402	511	510	425/512	0.8301	1	0
Spis10390	adi_v1.00604	228	277	190/229	0.8297	1	1.21e-130
Spis14321	adi_v1.20151	264	292	219/264	0.8295	1	2.76e-163
Spis2001	adi_v1.02504	304	381	219/264	0.8295	0.8684	7.92e-167
Spis16588	adi_v1.18516	128	129	107/129	0.8295	1	1.92e-80
Spis9324	adi_v1.18102	544	570	466/562	0.8292	0.9871	0
Spis6032	adi_v1.03404	496	791	412/497	0.829	1	0
Spis16627	adi_v1.08770	729	618	503/608	0.8273	0.834	0
Spis6178	adi_v1.07792	556	556	460/556	0.8273	1	0
Spis3660	adi_v1.12184	157	217	115/139	0.8273	0.8217	3.65e-75
Spis18725	adi_v1.22520	110	192	91/110	0.8273	1	1.37e-66
Spis6268	adi_v1.01318	703	921	608/735	0.8272	0.9346	0
Spis10381	adi_v1.13609	403	527	335/405	0.8272	1	0
Spis21224	adi_v1.11854	186	178	134/162	0.8272	0.8495	3.85e-86
Spis21277	adi_v1.17627	110	200	110/133	0.8271	1	1.35e-71
Spis17048	adi_v1.16090	334	362	277/335	0.8269	0.997	0
Spis11320	adi_v1.12877	816	938	678/820	0.8268	1	0
Spis2466	adi_v1.10632	238	515	143/173	0.8266	0.7269	1.01e-58
Spis18737.t1	adi_v1.10569	339	322	281/340	0.8265	1	0
Spis14210	adi_v1.08996	455	505	419/507	0.8264	0.9912	0
Spis5061	adi_v1.02421	316	443	276/334	0.8263	1	0
Spis275	adi_v1.14296	248	252	209/253	0.8261	1	3.3e-154
Spis1000.t1	adi_v1.19654	90	92	76/92	0.8261	1	5.91e-55
Spis3900	adi_v1.07150	299	440	280/339	0.826	1	0
Spis14101	adi_v1.11964	242	380	185/224	0.8259	0.8264	3.55e-72
Spis13338	adi_v1.11103	202	147	147/178	0.8258	0.8465	3.68e-105
Spis14974	adi_v1.21323	289	290	232/281	0.8256	0.9689	1.16e-170
Spis15248	adi_v1.08573	195	190	161/195	0.8256	1	1.19e-121
Spis11492.t1	adi_v1.20377	401	402	331/401	0.8254	0.9925	0
Spis8781	adi_v1.12197	126	132	104/126	0.8254	1	2.81e-81
Spis5388	adi_v1.00995	282	238	137/166	0.8253	0.5887	2.7e-98
Spis9720.t1	adi_v1.17343	177	177	146/177	0.8249	1	1.79e-114
Spis8926	adi_v1.22514	331	323	273/331	0.8248	1	0
Spis11358	adi_v1.11985	235	287	193/234	0.8248	0.9957	2.08e-141
Spis4711	adi_v1.04820	637	724	541/656	0.8247	0.9733	0
Spis11938	adi_v1.10542	310	297	240/291	0.8247	0.9387	0
Spis11739	adi_v1.11033	525	581	333/404	0.8243	0.7695	9.34e-166
Spis12231	adi_v1.01093	455	447	375/455	0.8242	1	0
Spis11846	adi_v1.12573	402	516	361/438	0.8242	0.9701	0
Spis1402	adi_v1.01887	236	200	150/182	0.8242	0.7712	3.74e-113
Spis4637	adi_v1.14858	167	167	136/165	0.8242	0.988	2.8e-104
Spis2343	adi_v1.15116	150	283	136/165	0.8242	0.9933	3.58e-97
Spis523	adi_v1.02353	400	431	342/415	0.8241	0.975	0
Spis12062	adi_v1.04236	273	314	145/176	0.8239	0.6447	4.39e-98
Spis957.t1	adi_v1.22877	214	211	173/210	0.8238	0.9813	5.94e-134
Spis2460.t1	adi_v1.10628	684	819	587/713	0.8233	0.9971	0
Spis8516	adi_v1.15056	221	216	177/215	0.8233	0.9729	5.43e-141
Spis4306	adi_v1.01324	328	437	298/362	0.8232	1	8.04e-148
Spis1095	adi_v1.15875	168	288	135/164	0.8232	0.9762	2.81e-96
Spis1709	adi_v1.05443	206	205	172/209	0.823	1	9.94e-117
Spis14640.t1	adi_v1.21853	290	304	237/288	0.8229	0.9828	7.86e-177
Spis2381	adi_v1.01727	570	665	506/615	0.8228	0.9789	0
Spis17270	adi_v1.15498	341	364	274/333	0.8228	0.9531	0
Spis20872	adi_v1.12848	309	310	255/310	0.8226	1	0
Spis15469	adi_v1.21775	205	191	139/169	0.8225	0.8244	6.51e-99
Spis13988	adi_v1.21190	298	300	250/304	0.8224	1	0
Spis1701	adi_v1.24612	205	198	162/197	0.8223	0.961	2.19e-126
Spis4659	adi_v1.14906	198	275	162/197	0.8223	0.9596	4.68e-123
Spis6967	adi_v1.07127	334	451	259/315	0.8222	0.8593	0
Spis16390	adi_v1.09356	844	486	402/489	0.8221	0.5723	0
Spis6317	adi_v1.05034	397	398	328/399	0.8221	1	0
Spis16573.t2	adi_v1.13656	221	207	157/191	0.822	0.8643	7.96e-118
Spis6518	adi_v1.07045	118	156	97/118	0.822	1	1.48e-58
Spis3190	adi_v1.24243	283	292	240/292	0.8219	1	9.82e-162
Spis1459	adi_v1.16596	231	271	175/213	0.8216	0.9091	3.53e-53
Spis2540	adi_v1.01232	503	766	363/442	0.8213	0.8767	2.09e-121
Spis18790	adi_v1.20359	318	316	262/319	0.8213	1	0
Spis20298.t1	adi_v1.02185	565	565	464/565	0.8212	1	0
Spis15201	adi_v1.03549	304	959	248/302	0.8212	0.8487	2.78e-68
Spis22530	adi_v1.08262	315	1251	266/324	0.821	0.9873	1.19e-98
Spis5366	adi_v1.19300	666	1021	486/592	0.8209	0.8468	0
Spis17431	adi_v1.00114	370	374	302/368	0.8207	0.9892	0
Spis5406	adi_v1.18114	196	227	160/195	0.8205	0.9898	8.94e-118
Spis2923	adi_v1.04534	169	188	137/167	0.8204	0.9882	6.44e-100
Spis13668	adi_v1.06581	344	343	278/339	0.8201	0.9855	0
Spis25804.Novel	adi_v1.21526	183	177	123/150	0.82	0.8197	1.28e-92
Spis4680	adi_v1.20857	352	294	173/211	0.8199	0.5994	8.55e-130
Spis7724	adi_v1.14212	259	304	227/277	0.8195	0.9575	8.56e-161
Spis2237	adi_v1.11828	330	530	263/321	0.8193	0.9424	0
Spis11111	adi_v1.06689	278	434	240/293	0.8191	0.9604	1.6e-161
Spis770	adi_v1.02319	201	339	163/199	0.8191	0.99	2.08e-125
Spis17024	adi_v1.03383	237	227	181/221	0.819	0.9325	2.76e-147
Spis6096.t1	adi_v1.17973	327	357	181/221	0.819	0.6024	4.31e-120
Spis12546	adi_v1.03913	430	711	407/497	0.8189	0.9953	0
Spis7713	adi_v1.18018	313	471	248/303	0.8185	0.9553	1.01e-165
Spis10170	adi_v1.01536	292	292	239/292	0.8185	1	0
Spis2149	adi_v1.23643	281	307	230/281	0.8185	1	3.53e-171
Spis6795	adi_v1.08848	388	381	311/380	0.8184	0.9794	0
Spis9208	adi_v1.20682	481	480	396/484	0.8182	1	0
Spis11491	adi_v1.11529	270	299	225/275	0.8182	0.9963	9.67e-170
Spis18447.t1	adi_v1.16249	239	301	180/220	0.8182	0.9205	5.16e-145
Spis6410.t2	adi_v1.02269	229	251	189/231	0.8182	0.9956	3.48e-130
Spis12178	adi_v1.14381	246	244	202/247	0.8178	1	2.01e-154
Spis4013	adi_v1.20642	213	214	175/214	0.8178	1	1.01e-129
Spis10269	adi_v1.03847	139	168	121/148	0.8176	0.9928	9.16e-77
Spis1506	adi_v1.06077	392	452	215/263	0.8175	0.6633	4.94e-155
Spis17657	adi_v1.21610	126	252	103/126	0.8175	1	5.75e-75
Spis17601	adi_v1.03915	213	342	179/219	0.8174	0.9953	1.9e-122
Spis4386	adi_v1.06375	274	370	219/268	0.8172	0.9781	7.34e-171
Spis12114	adi_v1.13153	256	402	228/279	0.8172	1	3.43e-83
Spis21968	adi_v1.24345	178	200	152/186	0.8172	0.9607	1.2e-112
Spis19383	adi_v1.14638	328	328	268/328	0.8171	1	0
Spis18478	adi_v1.17318	205	211	165/202	0.8168	0.9854	4.19e-130
Spis20638	adi_v1.00624	555	544	436/534	0.8165	0.9532	0
Spis19315	adi_v1.14745	305	305	249/305	0.8164	1	0
Spis22119	adi_v1.16879	439	428	360/441	0.8163	1	0
Spis1196	adi_v1.09245	338	342	271/332	0.8163	0.9793	0
Spis20294	adi_v1.02191	326	760	311/381	0.8163	1	1.07e-79
Spis9751.t1	adi_v1.16048	431	460	342/419	0.8162	0.9698	0
Spis6202	adi_v1.00875	178	174	142/174	0.8161	0.9775	5.84e-98
Spis11288	adi_v1.14992	179	187	133/163	0.816	0.9106	6.4e-101
Spis646	adi_v1.17688	678	823	598/733	0.8158	0.9838	0
Spis2485	adi_v1.19035	158	155	124/152	0.8158	0.962	3.4e-94
Spis6322	adi_v1.05959	114	114	93/114	0.8158	1	1.82e-51
Spis9197.t2	adi_v1.18351	593	587	490/601	0.8153	1	0
Spis19519	adi_v1.09207	502	500	419/514	0.8152	1	0
Spis23430	adi_v1.04048	411	302	278/341	0.8152	0.8151	0
Spis1685	adi_v1.19617	382	395	278/341	0.8152	0.8927	0
Spis9976	adi_v1.23668	105	155	75/92	0.8152	0.8762	1.01e-51
Spis5819	adi_v1.22470	1410	921	771/946	0.815	0.6454	0
Spis64	adi_v1.24000	173	173	141/173	0.815	1	1.98e-109
Spis9600	adi_v1.01043	394	491	330/405	0.8148	0.9898	0
Spis19846.t1	adi_v1.14290	152	255	132/162	0.8148	1	1.56e-82
Spis21781	adi_v1.09752	81	142	66/81	0.8148	1	1.31e-40
Spis10841.t1	adi_v1.00155	494	490	400/491	0.8147	0.9838	0
Spis5472	adi_v1.05545	392	536	299/367	0.8147	0.9362	0
Spis9731	adi_v1.19069	158	153	123/151	0.8146	0.9557	1.69e-96
Spis14880	adi_v1.14790	294	275	215/264	0.8144	0.898	4.43e-169
Spis4412	adi_v1.11569	305	575	241/296	0.8142	0.8721	4.46e-168
Spis14479	adi_v1.20907	322	302	206/253	0.8142	0.7857	3.75e-137
Spis6227	adi_v1.01077	443	450	359/441	0.8141	0.9865	0
Spis12862	adi_v1.00831	359	360	293/360	0.8139	1	0
Spis15906	adi_v1.16507	323	544	262/322	0.8137	0.9876	0
Spis17575	adi_v1.01607	259	285	131/161	0.8137	0.6216	6.36e-94
Spis17285	adi_v1.18898	514	506	419/515	0.8136	0.9942	0
Spis10107	adi_v1.21868	337	334	275/338	0.8136	1	0
Spis2972	adi_v1.20999	91	91	74/91	0.8132	1	3.5e-56
Spis9316	adi_v1.18097	419	454	361/444	0.8131	1	0
Spis11093.t1	adi_v1.17817	337	341	278/342	0.8129	1	0
Spis5485	adi_v1.08821	332	332	265/326	0.8129	0.9819	0
Spis11885	adi_v1.21270	155	155	126/155	0.8129	1	8.16e-98
Spis6857	adi_v1.19434	313	309	256/315	0.8127	1	0
Spis20503.t1	adi_v1.11603	334	474	269/331	0.8127	0.979	9.35e-99
Spis3927	adi_v1.14377	288	624	260/320	0.8125	1	0
Spis14337	adi_v1.06220	275	152	130/160	0.8125	0.5818	1.32e-86
Spis17291	adi_v1.06206	100	107	78/96	0.8125	0.96	1.33e-58
Spis5263	adi_v1.14588	139	184	78/96	0.8125	0.6906	6.07e-59
Spis18692.t1	adi_v1.06715	362	395	290/357	0.8123	0.9724	0
Spis14633	adi_v1.08403	944	1010	821/1011	0.8121	1	0
Spis10533	adi_v1.17498	304	432	276/340	0.8118	1	0
Spis11548	adi_v1.05157	393	486	181/223	0.8117	0.5674	1.67e-129
Spis3119	adi_v1.11681	257	455	224/276	0.8116	0.8988	8.96e-159
Spis1788	adi_v1.07572	189	300	155/191	0.8115	1	1.05e-109
Spis4059	adi_v1.20454	374	682	327/403	0.8114	0.9947	0
Spis10542	adi_v1.01799	76	82	43/53	0.8113	0.6974	1.66e-28
Spis1548	adi_v1.20416	432	719	378/466	0.8112	0.9444	9.97e-150
Spis1428	adi_v1.00961	962	1996	803/990	0.8111	1	0
Spis13926	adi_v1.01189	398	217	176/217	0.8111	0.5452	1e-133
Spis6087	adi_v1.23078	243	290	206/254	0.811	1	1.63e-158
Spis6605	adi_v1.15676	457	528	356/439	0.8109	0.919	0
Spis291	adi_v1.14665	580	580	471/581	0.8107	1	0
Spis2528	adi_v1.12079	255	236	167/206	0.8107	0.8078	7.78e-127
Spis6693	adi_v1.22365	1081	667	530/654	0.8104	0.5846	0
Spis8586	adi_v1.09123	424	915	342/422	0.8104	0.9811	9.39e-118
Spis17479.t1	adi_v1.23877	498	501	410/506	0.8103	1	0
Spis1698	adi_v1.24610	122	226	98/121	0.8099	0.9918	1.48e-68
Spis8123	adi_v1.06266	232	229	166/205	0.8098	0.8836	1.37e-129
Spis15309	adi_v1.15408	196	253	183/226	0.8097	1	5.65e-119
Spis14180	adi_v1.04473	472	537	387/478	0.8096	0.9894	0
Spis1695	adi_v1.24608	1123	1271	909/1123	0.8094	0.9973	0
Spis17554	adi_v1.16497	178	201	140/173	0.8092	0.9719	7.66e-94
Spis7634	adi_v1.16456	571	571	462/571	0.8091	1	0
Spis17814	adi_v1.24077	304	305	250/309	0.8091	1	0
Spis7215	adi_v1.00175	479	487	394/487	0.809	1	0
Spis10383	adi_v1.13607	348	217	144/178	0.809	0.5115	4.94e-109
Spis7199	adi_v1.05080	282	451	241/298	0.8087	0.9858	6.24e-144
Spis8458	adi_v1.13755	403	617	262/324	0.8086	0.804	0
Spis6013	adi_v1.22603	207	370	169/209	0.8086	1	4.81e-130
Spis6873	adi_v1.07329	141	141	114/141	0.8085	1	1.6e-91
Spis2033	adi_v1.04053	911	1225	831/1028	0.8084	0.9945	0
Spis9670	adi_v1.04706	330	545	270/334	0.8084	0.9667	3.17e-103
Spis9818	adi_v1.11400	304	539	177/219	0.8082	0.6678	1.13e-45
Spis9116	adi_v1.17373	146	265	118/146	0.8082	1	4.13e-89
Spis5241.t1	adi_v1.08042	303	305	240/297	0.8081	0.9703	0
Spis18387	adi_v1.06857	524	591	408/505	0.8079	0.9637	0
Spis1394	adi_v1.04571	198	163	122/151	0.8079	0.7626	8.75e-92
Spis7076	adi_v1.13523	245	240	189/234	0.8077	0.9551	2.38e-133
Spis12455	adi_v1.06506	79	74	42/52	0.8077	0.6582	6.84e-32
Spis1593	adi_v1.17538	407	402	331/410	0.8073	1	0
Spis5959	adi_v1.07286	298	299	243/301	0.8073	1	1.63e-167
Spis1447	adi_v1.24118	339	439	268/332	0.8072	0.9705	0
Spis14173.t2	adi_v1.18986	140	162	113/140	0.8071	1	9.86e-87
Spis19821	adi_v1.22696	412	380	301/373	0.807	0.8883	0
Spis524	adi_v1.02352	481	481	388/481	0.8067	1	0
Spis4900	adi_v1.21631	258	255	208/258	0.8062	1	1.13e-156
Spis3013	adi_v1.17746	207	221	79/98	0.8061	0.4638	3.94e-48
Spis841.t1	adi_v1.18035	657	903	573/711	0.8059	0.9772	0
Spis12013	adi_v1.12575	623	515	406/504	0.8056	0.8026	0
Spis7010	adi_v1.13300	320	319	257/319	0.8056	0.9969	0
Spis4523	adi_v1.20201	174	148	116/144	0.8056	0.8276	2.48e-91
Spis8119	adi_v1.06268	330	461	252/313	0.8051	0.8758	2.55e-178
Spis13919	adi_v1.09718	505	671	479/595	0.805	0.998	0
Spis16825	adi_v1.02365	246	246	198/246	0.8049	1	1.15e-144
Spis5023	adi_v1.08370	246	245	198/246	0.8049	1	1.16e-146
Spis5302	adi_v1.04758	343	342	276/343	0.8047	1	0
Spis11877	adi_v1.09141	171	296	136/169	0.8047	0.9883	5.22e-105
Spis4930	adi_v1.03589	492	452	391/486	0.8045	0.9878	0
Spis12426	adi_v1.09956	266	264	214/266	0.8045	1	4.23e-166
Spis4327	adi_v1.11339	95	144	74/92	0.8043	0.9684	2.11e-54
Spis7546	adi_v1.14840	518	521	419/521	0.8042	1	0
Spis20874	adi_v1.10792	146	234	115/143	0.8042	0.9726	2.15e-68
Spis2535	adi_v1.16683	199	198	160/199	0.804	1	4.33e-116
Spis11651	adi_v1.12841	205	206	164/204	0.8039	0.9951	1.45e-123
Spis958	adi_v1.22876	112	196	90/112	0.8036	1	9.83e-66
Spis9150.t1	adi_v1.07462	298	314	237/295	0.8034	0.9899	0
Spis19333	adi_v1.09368	333	336	245/305	0.8033	0.9159	0
Spis9100	adi_v1.00556	124	128	98/122	0.8033	0.9839	2.64e-61
Spis16910	adi_v1.09008	267	265	212/264	0.803	0.9888	1.84e-160
Spis15105	adi_v1.05402	226	316	159/198	0.803	0.8761	2.34e-119
Spis5429	adi_v1.14379	538	594	440/548	0.8029	1	0
Spis7725	adi_v1.14211	274	274	220/274	0.8029	1	1.26e-171
Spis4699	adi_v1.08503	442	441	350/436	0.8028	0.9864	0
Spis9138.t1	adi_v1.07241	299	393	240/299	0.8027	1	2.26e-175
Spis4225	adi_v1.24125	289	402	244/304	0.8026	1	0
Spis1146.t1	adi_v1.03505	1081	1100	898/1119	0.8025	0.9917	0
Spis16200	adi_v1.10016	360	327	260/324	0.8025	0.9	0
Spis2472	adi_v1.09489	162	307	126/157	0.8025	0.9568	3.02e-48
Spis16761	adi_v1.08415	1102	890	686/855	0.8023	0.775	0
Spis3086	adi_v1.10724	1036	1042	839/1046	0.8021	1	0
Spis1617	adi_v1.08977	481	640	356/444	0.8018	0.8836	3.55e-171
Spis21970.t1	adi_v1.01685	228	229	182/227	0.8018	0.9912	1.7e-143
Spis1475	adi_v1.13150	1930	2385	1641/2047	0.8017	1	0
Spis18627	adi_v1.09824	305	265	93/116	0.8017	0.3803	2.89e-30
Spis2035	adi_v1.04051	136	137	109/136	0.8015	1	3.13e-83
Spis21997	adi_v1.17010	151	151	121/151	0.8013	1	3.05e-96
Spis12026	adi_v1.09277	1034	1325	822/1026	0.8012	0.9739	0
Spis191.t2	adi_v1.19658	201	309	145/181	0.8011	0.9005	3.84e-96
Spis7588	adi_v1.09684	569	536	459/573	0.801	1	0
Spis16252	adi_v1.08826	468	474	374/467	0.8009	0.9979	0
Spis5303	adi_v1.04757	205	255	177/221	0.8009	1	4.75e-132
Spis1150	adi_v1.19162	216	220	169/211	0.8009	0.9722	2.39e-122
Spis3616	adi_v1.19457	313	286	209/261	0.8008	0.8339	2.11e-158
Spis13856	adi_v1.02069	479	554	373/466	0.8004	0.9729	0
Spis8059	adi_v1.00991	706	770	565/706	0.8003	1	0
Spis2525	adi_v1.12078	335	494	224/280	0.8	0.7821	1.22e-161
Spis7583	adi_v1.09681	246	323	196/245	0.8	0.9878	1.21e-71
Spis3492	adi_v1.07405	97	95	60/75	0.8	0.7732	1.97e-27
Spis1995	adi_v1.15004	177	165	44/55	0.8	0.2938	6.09e-30
Spis6436	adi_v1.14384	403	636	243/304	0.7993	0.6774	2.52e-91
Spis9800	adi_v1.04798	446	443	354/443	0.7991	0.8857	0
Spis1152	adi_v1.19164	384	384	306/383	0.799	0.9948	0
Spis7024	adi_v1.05515	222	212	167/209	0.799	0.9414	3.49e-134
Spis1568	adi_v1.05989	531	532	425/532	0.7989	1	0
Spis6655	adi_v1.13283	657	1575	658/824	0.7985	1	0
Spis7004	adi_v1.13302	916	918	709/888	0.7984	0.9694	0
Spis4942	adi_v1.16367	340	394	273/342	0.7982	0.8941	0
Spis14807	adi_v1.05951	218	218	174/218	0.7982	1	3.06e-136
Spis15777	adi_v1.17208	471	850	407/510	0.798	0.9575	3.36e-161
Spis11736	adi_v1.19624	359	355	284/356	0.7978	0.9916	0
Spis14621	adi_v1.05854	173	173	138/173	0.7977	1	1.52e-94
Spis8705	adi_v1.10158	449	627	335/420	0.7976	0.922	0
Spis758	adi_v1.19084	634	720	579/726	0.7975	1	0
Spis15910	adi_v1.20302	322	332	256/321	0.7975	0.9814	6.05e-171
Spis15551	adi_v1.08117	193	416	130/163	0.7975	0.8394	2.61e-60
Spis11149	adi_v1.00844	1334	920	803/1007	0.7974	0.7489	0
Spis10147	adi_v1.14705	310	307	244/306	0.7974	0.9774	0
Spis14399	adi_v1.03885	232	254	169/212	0.7972	0.9138	3.65e-130
Spis7253	adi_v1.19521	228	170	114/143	0.7972	0.6228	4.22e-79
Spis4506	adi_v1.00945	353	349	275/345	0.7971	0.9773	0
Spis6206	adi_v1.00879	269	272	212/266	0.797	0.9814	1.98e-150
Spis18380	adi_v1.06856	150	146	102/128	0.7969	0.8533	7.84e-72
Spis13583	adi_v1.18536	227	233	94/118	0.7966	0.5198	2.71e-61
Spis9245	adi_v1.08068	464	437	360/452	0.7965	0.9741	0
Spis16351	adi_v1.14235	150	261	133/167	0.7964	0.9667	3.08e-96
Spis4586	adi_v1.06338	429	436	340/427	0.7963	0.9371	0
Spis13060.t1	adi_v1.14659	266	311	211/265	0.7962	0.9699	5.45e-162
Spis7265	adi_v1.16779	201	171	121/152	0.7961	0.7562	2.16e-91
Spis4514	adi_v1.05133	352	245	199/250	0.796	0.6903	6.09e-118
Spis15258	adi_v1.19184	204	292	160/201	0.796	0.9853	4.15e-124
Spis16244	adi_v1.16058	109	153	39/49	0.7959	0.4495	1.74e-24
Spis10198	adi_v1.05495	318	305	230/289	0.7958	0.8774	1.28e-172
Spis20331	adi_v1.19916	246	326	187/235	0.7957	0.8821	9.4e-138
Spis7633	adi_v1.16457	332	332	264/332	0.7952	1	0
Spis8514	adi_v1.20028	161	161	128/161	0.795	1	3e-95
Spis17874	adi_v1.07647	971	864	607/764	0.7945	0.7673	0
Spis15920	adi_v1.02281	227	263	135/170	0.7941	0.7093	1.64e-91
Spis2103	adi_v1.10220	858	851	670/844	0.7938	0.9779	0
Spis209	adi_v1.06539	406	403	323/407	0.7936	1	0
Spis8409	adi_v1.02864	302	281	223/281	0.7936	0.851	3.03e-167
Spis10885	adi_v1.06551	154	253	123/155	0.7935	1	2.32e-81
Spis2160	adi_v1.17308	154	161	119/150	0.7933	0.974	2.73e-93
Spis9944	adi_v1.01246	205	185	92/116	0.7931	0.5659	6.67e-71
Spis15884	adi_v1.16501	457	454	360/454	0.793	0.9912	0
Spis10044	adi_v1.20549	633	650	479/604	0.793	0.94	1.5e-144
Spis2623	adi_v1.04379	224	511	222/280	0.7929	0.9955	3.88e-113
Spis6665	adi_v1.01216	542	581	436/550	0.7927	0.941	0
Spis14474	adi_v1.21968	692	833	554/699	0.7926	0.9538	0
Spis9734	adi_v1.19072	321	326	256/323	0.7926	0.9688	0
Spis9308	adi_v1.18091	476	476	378/477	0.7925	0.9937	0
Spis367	adi_v1.14661	162	162	126/159	0.7925	0.9815	2.27e-99
Spis8101	adi_v1.10566	327	613	229/289	0.7924	0.8012	2.04e-105
Spis16094	adi_v1.02506	229	210	145/183	0.7923	0.7991	9.53e-111
Spis9190	adi_v1.24535	183	183	145/183	0.7923	1	7.2e-112
Spis25413	adi_v1.05678	213	132	103/130	0.7923	0.6103	6.67e-78
Spis1522	adi_v1.05140	202	200	156/197	0.7919	0.9653	3.25e-111
Spis1582	adi_v1.15143	312	307	247/312	0.7917	1	0
Spis17786	adi_v1.06619	175	289	133/168	0.7917	0.96	2.25e-102
Spis6519	adi_v1.07046	135	104	76/96	0.7917	0.7111	1.96e-54
Spis3522	adi_v1.15901	466	402	300/379	0.7916	0.8004	0
Spis7229	adi_v1.20690	606	608	482/609	0.7915	1	0
Spis6983	adi_v1.02099	472	472	368/465	0.7914	0.9852	0
Spis9550.t1	adi_v1.01649	255	489	220/278	0.7914	0.9961	1.16e-148
Spis12978	adi_v1.14834	357	338	269/340	0.7912	0.888	0
Spis6714	adi_v1.18355	3424	4273	3159/3993	0.7911	1	0
Spis7847.t1	adi_v1.07880	655	687	537/679	0.7909	0.9725	0
Spis7680	adi_v1.23234	637	933	503/636	0.7909	0.9969	0
Spis15214	adi_v1.04600	410	450	325/411	0.7908	1	0
Spis2278	adi_v1.04145	413	357	219/277	0.7906	0.6683	2.72e-90
Spis22101	adi_v1.13346	743	1099	596/754	0.7905	0.79	1.01e-157
Spis4385	adi_v1.06376	166	163	132/167	0.7904	1	5.44e-92
Spis18740	adi_v1.10568	350	430	309/391	0.7903	0.9543	0
Spis17055	adi_v1.01854	309	418	260/329	0.7903	1	2.01e-143
Spis17950	adi_v1.19990	412	528	305/386	0.7902	0.9199	0
Spis25778.Novel	adi_v1.02376	248	299	162/205	0.7902	0.8266	3.41e-125
Spis2637	adi_v1.09101	812	546	414/524	0.7901	0.6416	0
Spis10746	adi_v1.08348	493	424	335/424	0.7901	0.856	0
Spis9151	adi_v1.24431	160	287	128/162	0.7901	0.9938	2e-97
Spis14319.t3	adi_v1.20152	638	643	504/638	0.79	1	0
Spis4079	adi_v1.04920	384	395	312/395	0.7899	0.8958	0
Spis11037	adi_v1.05191	238	417	218/276	0.7899	1	5.67e-137
Spis13131	adi_v1.01858	140	201	109/138	0.7899	0.9786	2.39e-87
Spis7956	adi_v1.04609	351	385	278/352	0.7898	0.963	0
Spis12147	adi_v1.11888	236	297	154/195	0.7897	0.7797	5.74e-107
Spis5886	adi_v1.01761	382	402	244/309	0.7896	0.7696	0
Spis18885	adi_v1.11513	555	870	390/494	0.7895	0.8324	1.52e-160
Spis2617	adi_v1.22347	361	643	300/380	0.7895	0.9751	0
Spis8641	adi_v1.07429	447	610	404/512	0.7891	1	0
Spis10974	adi_v1.09235	128	128	101/128	0.7891	1	2.49e-74
Spis10144	adi_v1.14702	291	282	228/289	0.7889	0.9897	2e-173
Spis9721	adi_v1.17342	285	305	213/270	0.7889	0.9158	2.4e-163
Spis16529	adi_v1.03871	236	170	127/161	0.7888	0.6822	5.62e-89
Spis10444	adi_v1.20298	457	544	347/440	0.7886	0.9431	0
Spis521	adi_v1.02355	219	202	108/137	0.7883	0.6256	1.58e-83
Spis2127.t2	adi_v1.08321	572	562	454/576	0.7882	1	0
Spis8298	adi_v1.03150	365	363	268/340	0.7882	0.9288	0
Spis6781.t1	adi_v1.21404	270	267	160/203	0.7882	0.7519	2.69e-111
Spis8582	adi_v1.09257	97	133	67/85	0.7882	0.8763	1.62e-38
Spis1702	adi_v1.24613	97	126	67/85	0.7882	0.866	3.92e-50
Spis4486	adi_v1.12656	589	420	327/415	0.788	0.7046	0
Spis18830	adi_v1.12592	96	113	89/113	0.7876	1	1.39e-61
Spis10711.t1	adi_v1.02623	661	753	548/696	0.7874	0.9939	0
Spis12726	adi_v1.01161	447	503	363/461	0.7874	0.9955	0
Spis6604.t2	adi_v1.15675	307	302	237/301	0.7874	0.9805	0
Spis21649	adi_v1.06096	330	715	311/395	0.7873	0.9939	0
Spis11331	adi_v1.23578	662	422	333/423	0.7872	0.6375	0
Spis16199.t1	adi_v1.10015	559	568	451/573	0.7871	1	0
Spis19495	adi_v1.07417	402	596	318/404	0.7871	0.9975	0
Spis3594	adi_v1.00370	384	566	255/324	0.787	0.7552	4.4e-142
Spis8518	adi_v1.15054	122	122	96/122	0.7869	1	2.37e-64
Spis14632	adi_v1.08402	150	170	118/150	0.7867	1	2.83e-91
Spis3664	adi_v1.17096	77	76	59/75	0.7867	0.974	9.7e-43
Spis23704.t1	adi_v1.22886	275	485	210/267	0.7865	0.9709	3.57e-159
Spis6031	adi_v1.00687	514	485	379/482	0.7863	0.9222	0
Spis5179	adi_v1.08697	485	486	382/486	0.786	1	0
Spis3073	adi_v1.17409	273	335	213/271	0.786	0.9853	6.15e-161
Spis512	adi_v1.11969	349	485	180/229	0.786	0.6533	2.33e-85
Spis7537	adi_v1.05548	364	404	312/397	0.7859	0.978	0
Spis16245	adi_v1.16057	987	1055	781/994	0.7857	0.9959	0
Spis12850	adi_v1.19168	502	379	297/378	0.7857	0.751	0
Spis7533	adi_v1.12709	252	433	198/252	0.7857	1	2.24e-153
Spis6207	adi_v1.00880	1186	1339	1011/1287	0.7855	0.9755	0
Spis2352	adi_v1.01397	326	326	256/326	0.7853	1	0
Spis4568	adi_v1.00327	348	333	256/326	0.7853	0.9368	0
Spis5360	adi_v1.20970	179	166	128/163	0.7853	0.9106	8.27e-99
Spis3457	adi_v1.24197	408	403	318/405	0.7852	0.9902	0
Spis14814	adi_v1.09507	303	335	263/335	0.7851	1	0
Spis4676.t1	adi_v1.10269	467	464	365/465	0.7849	0.9957	0
Spis18644	adi_v1.01619	252	445	197/251	0.7849	0.996	1.45e-152
Spis6045	adi_v1.19818	176	265	135/172	0.7849	0.9602	1.06e-97
Spis18238	adi_v1.06682	517	882	73/93	0.7849	0.1799	3.28e-41
Spis11630.t2	adi_v1.07220	619	624	485/618	0.7848	0.9952	0
Spis15632	adi_v1.03690	305	306	237/302	0.7848	0.9902	0
Spis8418.t1	adi_v1.06719	318	596	288/367	0.7847	1	7.44e-149
Spis3340	adi_v1.16484	459	454	357/455	0.7846	0.9695	0
Spis897	adi_v1.11467	420	656	342/436	0.7844	0.9976	0
Spis572	adi_v1.05893	116	112	80/102	0.7843	0.8621	5.37e-55
Spis15156.t1	adi_v1.08029	325	569	268/342	0.7836	0.9723	1.73e-107
Spis24993	adi_v1.20570	363	270	239/305	0.7836	0.8237	1.13e-161
Spis17697	adi_v1.21141	176	181	134/171	0.7836	0.9716	4.99e-91
Spis10970	adi_v1.09238	664	714	517/660	0.7833	0.994	0
Spis4898	adi_v1.21628	240	238	188/240	0.7833	1	2.09e-136
Spis2739	adi_v1.09817	540	546	430/549	0.7832	1	0
Spis10736	adi_v1.08355	272	270	213/272	0.7831	1	2.64e-167
Spis9746	adi_v1.16044	355	327	256/327	0.7829	0.9211	0
Spis15681	adi_v1.05338	175	170	137/175	0.7829	1	1.67e-100
Spis22336	adi_v1.07452	492	670	436/557	0.7828	1	0
Spis229	adi_v1.12056	498	599	227/290	0.7828	0.5803	6.72e-132
Spis10611	adi_v1.05685	219	221	173/221	0.7828	0.9954	1.53e-83
Spis6852	adi_v1.10690	759	944	623/796	0.7827	0.9723	0
Spis3962	adi_v1.02470	382	381	299/382	0.7827	1	0
Spis183	adi_v1.05432	216	247	169/216	0.7824	1	1.61e-118
Spis2206	adi_v1.16869	303	289	237/303	0.7822	1	0
Spis3115	adi_v1.11677	286	157	122/156	0.7821	0.542	4.56e-89
Spis5352	adi_v1.23771	157	170	122/156	0.7821	0.9936	4.14e-89
Spis8358	adi_v1.18391	301	303	226/289	0.782	0.9601	7.39e-179
Spis9432.t1	adi_v1.10988	138	267	104/133	0.782	0.9638	1.02e-77
Spis8393.t1	adi_v1.01666	623	829	480/614	0.7818	0.9518	0
Spis9894	adi_v1.01184	284	390	222/284	0.7817	1	5.13e-166
Spis20151	adi_v1.20651	401	399	315/403	0.7816	1	0
Spis1279.t2	adi_v1.07380	394	517	315/403	0.7816	1	1.49e-121
Spis8515	adi_v1.20029	183	174	136/174	0.7816	0.9508	7.58e-99
Spis7373	adi_v1.01517	269	269	211/270	0.7815	1	9.4e-161
Spis18943	adi_v1.23276	125	124	93/119	0.7815	0.944	1.02e-70
Spis61	adi_v1.21747	260	523	243/311	0.7814	1	8.29e-152
Spis11923	adi_v1.13978	223	224	175/224	0.7812	1	3.69e-134
Spis17892	adi_v1.14471	509	405	232/297	0.7811	0.5835	6.83e-174
Spis18251	adi_v1.08368	781	945	638/817	0.7809	0.9718	0
Spis778.t1	adi_v1.17130	425	440	335/429	0.7809	0.9765	0
Spis4639	adi_v1.06965	282	335	196/251	0.7809	0.8546	2.55e-142
Spis5211	adi_v1.15797	329	526	260/333	0.7808	0.9939	0
Spis3132	adi_v1.05278	223	220	171/219	0.7808	0.9821	1.17e-128
Spis10354	adi_v1.04790	165	158	114/146	0.7808	0.8727	6.09e-88
Spis5913	adi_v1.07931	294	177	146/187	0.7807	0.6361	5.78e-110
Spis11479	adi_v1.15411	523	521	409/524	0.7805	1	0
Spis3372	adi_v1.00202	415	724	377/483	0.7805	0.9807	0
Spis22452	adi_v1.04645	165	230	128/164	0.7805	0.9939	1.39e-102
Spis2970	adi_v1.21046	500	680	423/542	0.7804	0.968	0
Spis7735	adi_v1.10348	440	873	391/501	0.7804	1	0
Spis4482	adi_v1.14818	210	373	167/214	0.7804	1	9.3e-46
Spis18982	adi_v1.11413	729	745	593/760	0.7803	0.9973	0
Spis9583	adi_v1.09232	355	416	277/355	0.7803	0.9944	0
Spis15860	adi_v1.12416	260	458	227/291	0.7801	0.9923	4.29e-166
Spis12724	adi_v1.21024	367	709	305/391	0.7801	0.9482	6.56e-85
Spis5872	adi_v1.02189	158	156	110/141	0.7801	0.8608	1.24e-75
Spis19559.t1	adi_v1.09584	723	796	570/731	0.7798	0.9876	0
Spis7193	adi_v1.23309	186	227	145/186	0.7796	1	1.38e-108
Spis9073	adi_v1.09610	195	195	152/195	0.7795	1	1.77e-114
Spis15050	adi_v1.09551	655	476	378/485	0.7794	0.7191	0
Spis4657	adi_v1.14908	869	914	660/847	0.7792	0.9747	0
Spis14159	adi_v1.23537	410	408	314/403	0.7792	0.9317	0
Spis15084	adi_v1.16387	1792	2088	1114/1430	0.779	0.7556	0
Spis6946	adi_v1.23263	816	699	550/706	0.779	0.8652	0
Spis9509	adi_v1.16712	365	254	208/267	0.779	0.7315	1.32e-149
Spis25800.Novel	adi_v1.03890	393	393	306/393	0.7786	1	0
Spis18178	adi_v1.04854	187	437	102/131	0.7786	0.7005	4.1e-33
Spis4902	adi_v1.21633	300	299	232/298	0.7785	0.9933	2.47e-180
Spis15184	adi_v1.20465	312	407	274/352	0.7784	0.9936	6.33e-171
Spis6762	adi_v1.23178	232	346	200/257	0.7782	0.9871	1.29e-147
Spis12582	adi_v1.10146	518	519	399/513	0.7778	0.9884	0
Spis17704	adi_v1.22838	230	226	175/225	0.7778	0.9739	7.13e-132
Spis515	adi_v1.02348	153	153	119/153	0.7778	1	2.33e-92
Spis1462	adi_v1.16599	716	736	563/724	0.7776	0.9791	0
Spis9453	adi_v1.14674	827	921	643/827	0.7775	1	0
Spis4646	adi_v1.00768	399	433	332/427	0.7775	0.9975	0
Spis10272	adi_v1.03845	389	364	283/364	0.7775	0.9357	0
Spis12971	adi_v1.12269	389	451	283/364	0.7775	0.8843	0
Spis15471	adi_v1.21774	384	400	262/337	0.7774	0.8776	0
Spis595	adi_v1.08895	318	326	220/283	0.7774	0.8899	6.77e-177
Spis10112.t1	adi_v1.17658	594	605	471/606	0.7772	1	0
Spis4458.t1	adi_v1.11397	491	677	429/552	0.7772	1	3.6e-98
Spis1132	adi_v1.19158	694	970	599/771	0.7769	0.9424	0
Spis18772	adi_v1.24106	981	709	605/779	0.7766	0.788	0
Spis11430	adi_v1.12150	426	413	226/291	0.7766	0.6831	1.25e-174
Spis18381	adi_v1.16720	305	358	236/304	0.7763	0.9934	2.29e-179
Spis16191.t1	adi_v1.07024	216	318	170/219	0.7763	0.8241	2.12e-123
Spis15485	adi_v1.07295	411	502	305/393	0.7761	0.9538	0
Spis24690	adi_v1.14266	242	145	104/134	0.7761	0.5455	4.07e-75
Spis7545	adi_v1.14839	361	346	343/442	0.776	0.9723	0
Spis7394	adi_v1.09813	274	758	239/308	0.776	1	5.68e-116
Spis19903	adi_v1.14959	179	271	135/174	0.7759	0.9721	2.28e-108
Spis9946	adi_v1.01248	2043	1954	1602/2065	0.7758	0.9907	0
Spis15350	adi_v1.20922	528	526	353/455	0.7758	0.8617	0
Spis4001	adi_v1.07231	359	690	301/388	0.7758	0.9666	1.93e-147
Spis6941.t1	adi_v1.18658	408	572	325/419	0.7757	0.9755	0
Spis13314	adi_v1.13759	652	1134	577/744	0.7755	1	0
Spis14637	adi_v1.05628	1179	1453	925/1193	0.7754	0.9983	0
Spis3977	adi_v1.21791	157	300	145/187	0.7754	0.9745	8.36e-99
Spis17022	adi_v1.03385	457	534	369/476	0.7752	0.9147	6.1e-119
Spis3144.t1	adi_v1.15088	347	380	269/347	0.7752	0.9942	0
Spis22721	adi_v1.08477	328	317	238/307	0.7752	0.936	0
Spis2927	adi_v1.04530	129	129	100/129	0.7752	1	5.91e-77
Spis11214	adi_v1.13393	131	129	100/129	0.7752	0.9847	9.84e-76
Spis2192	adi_v1.15987	288	280	217/280	0.775	0.9688	1.76e-169
Spis230	adi_v1.12055	170	132	93/120	0.775	0.6882	1.48e-64
Spis5868.t2	adi_v1.02184	913	916	709/915	0.7749	0.9956	0
Spis18081	adi_v1.08889	1002	2518	860/1110	0.7748	1	0
Spis13801	adi_v1.20577	139	134	86/111	0.7748	0.7986	1.84e-64
Spis375	adi_v1.05897	366	356	282/364	0.7747	0.9836	0
Spis6966	adi_v1.07129	634	765	498/643	0.7745	0.97	0
Spis11311	adi_v1.13694	103	103	79/102	0.7745	0.9612	1.01e-56
Spis13239.t2	adi_v1.14718	915	1045	903/1166	0.7744	0.9749	0
Spis7395	adi_v1.17375	583	908	460/594	0.7744	0.9966	0
Spis3170	adi_v1.01006	195	194	151/195	0.7744	1	1.43e-105
Spis9323	adi_v1.18101	219	227	168/217	0.7742	0.9589	3.29e-131
Spis8179.t1	adi_v1.20041	1009	1369	778/1005	0.7741	0.9386	0
Spis16585	adi_v1.18515	218	233	161/208	0.774	0.9541	1.63e-108
Spis14620	adi_v1.03927	114	116	89/115	0.7739	1	1.14e-56
Spis6981	adi_v1.02102	374	254	195/252	0.7738	0.6497	6.8e-122
Spis21012	adi_v1.02602	742	1349	670/866	0.7737	0.9987	0
Spis12005	adi_v1.12577	610	614	482/623	0.7737	1	0
Spis16032	adi_v1.04639	378	387	277/358	0.7737	0.9444	0
Spis25829.Novel	adi_v1.19149	245	242	188/243	0.7737	0.9918	1.08e-138
Spis8029	adi_v1.10010	462	310	229/296	0.7736	0.6407	4.57e-162
Spis6961	adi_v1.14969	216	341	164/212	0.7736	0.9815	2.36e-121
Spis18732	adi_v1.19937	234	234	181/234	0.7735	1	6.5e-137
Spis17997	adi_v1.24174	324	598	266/344	0.7733	1	0
Spis6137	adi_v1.19378	555	550	433/560	0.7732	1	0
Spis18900	adi_v1.03663	194	170	150/194	0.7732	1	4.28e-106
Spis18195.t1	adi_v1.05364	291	621	269/348	0.773	0.9863	1.54e-77
Spis17530	adi_v1.05639	165	239	126/163	0.773	0.9879	6.41e-93
Spis12377	adi_v1.18181	1871	1458	830/1074	0.7728	0.5462	0
Spis3183	adi_v1.04777	757	910	520/673	0.7727	0.8217	0
Spis17273	adi_v1.14324	521	519	408/528	0.7727	1	0
Spis538	adi_v1.17021	594	644	326/422	0.7725	0.6785	0
Spis5372	adi_v1.12000	547	543	424/549	0.7723	0.9963	0
Spis4095	adi_v1.14694	202	201	156/202	0.7723	1	4.77e-108
Spis10060	adi_v1.11618	281	281	217/281	0.7722	1	3.58e-167
Spis20610	adi_v1.10403	312	349	217/281	0.7722	0.8846	1.62e-155
Spis9265	adi_v1.06623	291	553	200/259	0.7722	0.8866	3.88e-71
Spis20525	adi_v1.19371	977	1160	819/1061	0.7719	0.9939	0
Spis18608	adi_v1.13775	461	559	352/456	0.7719	0.9805	0
Spis4889	adi_v1.19852	298	404	230/298	0.7718	0.9933	5.16e-94
Spis16400	adi_v1.21427	275	276	213/276	0.7717	1	2.79e-168
Spis10702	adi_v1.05408	238	246	98/127	0.7717	0.5336	1.9e-76
Spis12191	adi_v1.15045	131	172	98/127	0.7717	0.9695	3.61e-76
Spis9949	adi_v1.01504	267	268	206/267	0.7715	0.9963	1.51e-155
Spis16598	adi_v1.12015	296	328	162/210	0.7714	0.7061	4.09e-117
Spis13220.t1	adi_v1.24642	806	1133	678/879	0.7713	1	0
Spis16132	adi_v1.05096	323	319	253/328	0.7713	1	3.04e-167
Spis2775	adi_v1.06666	219	284	182/236	0.7712	0.9863	2.75e-141
Spis19817	adi_v1.13309	222	543	209/271	0.7712	1	5.58e-145
Spis14090	adi_v1.10411	255	340	165/214	0.771	0.8392	5.29e-131
Spis21230	adi_v1.15216	355	358	276/358	0.7709	1	0
Spis15488	adi_v1.07293	256	410	212/275	0.7709	0.9258	1.37e-150
Spis11829	adi_v1.21490	174	234	111/144	0.7708	0.7874	3.7e-77
Spis8451	adi_v1.14338	345	406	279/362	0.7707	0.9913	0
Spis4754	adi_v1.13289	935	1025	725/941	0.7705	1	0
Spis3918	adi_v1.12168	481	949	433/562	0.7705	1	0
Spis9139.t1	adi_v1.07240	409	534	329/427	0.7705	0.956	1.21e-137
Spis7321	adi_v1.07062	289	328	198/257	0.7704	0.8893	3.92e-149
Spis5228	adi_v1.10433	961	1165	768/997	0.7703	1	0
Spis21276	adi_v1.17626	413	403	305/396	0.7702	0.9346	0
Spis17268	adi_v1.15500	508	545	392/509	0.7701	1	0
Spis578	adi_v1.24413	708	807	549/713	0.77	0.9718	0
Spis8149	adi_v1.16297	155	232	97/126	0.7698	0.8129	2.4e-72
Spis9195	adi_v1.18350	433	760	361/469	0.7697	0.963	0
Spis2159	adi_v1.17204	343	342	264/343	0.7697	1	0
Spis6993	adi_v1.02089	707	737	564/733	0.7694	0.9901	0
Spis4531	adi_v1.05662	297	299	230/299	0.7692	1	1.69e-172
Spis7156	adi_v1.16904	239	429	220/286	0.7692	1	4.67e-140
Spis4070	adi_v1.12917	217	319	170/221	0.7692	0.977	6.56e-104
Spis6757	adi_v1.23194	170	281	90/117	0.7692	0.6882	3.57e-66
Spis5227	adi_v1.02875	117	117	90/117	0.7692	1	4.11e-66
Spis919.t1	adi_v1.08787	392	474	273/355	0.769	0.9056	0
Spis17191	adi_v1.11026	494	540	389/506	0.7688	0.9372	0
Spis1268	adi_v1.01111	816	836	551/717	0.7685	0.8517	0
Spis8593	adi_v1.14546	347	334	239/311	0.7685	0.8876	1.88e-163
Spis10294	adi_v1.06868	374	202	156/203	0.7685	0.5294	4.88e-103
Spis12959	adi_v1.20500	507	576	365/475	0.7684	0.8718	0
Spis6871	adi_v1.01197	482	541	355/462	0.7684	0.9585	0
Spis4630.t1	adi_v1.07201	347	1080	255/332	0.7681	0.9481	1.06e-113
Spis7589	adi_v1.09685	452	502	255/332	0.7681	0.6659	4.27e-166
Spis7164	adi_v1.04432	209	204	159/207	0.7681	0.9809	6.04e-100
Spis21336	adi_v1.10225	209	203	139/181	0.768	0.866	7.7e-102
Spis4328	adi_v1.11338	233	353	172/224	0.7679	0.9614	1e-130
Spis8772	adi_v1.05213	275	285	182/237	0.7679	0.8618	4.45e-130
Spis19264	adi_v1.07840	516	575	291/379	0.7678	0.6395	7.49e-113
Spis18016	adi_v1.15703	431	302	238/310	0.7677	0.7193	0
Spis19929	adi_v1.07269	371	674	294/383	0.7676	0.8922	1.19e-89
Spis173	adi_v1.05423	416	249	185/241	0.7676	0.5793	3.85e-143
Spis10867	adi_v1.13806	167	317	142/185	0.7676	1	4.79e-107
Spis1916	adi_v1.04221	129	123	99/129	0.7674	1	3.94e-63
Spis12728	adi_v1.01164	487	503	379/494	0.7672	0.9938	0
Spis12414	adi_v1.03654	214	198	145/189	0.7672	0.8832	2.73e-109
Spis11898	adi_v1.11456	633	862	448/584	0.7671	0.8483	5.34e-144
Spis17108	adi_v1.14024	181	174	112/146	0.7671	0.8011	9.24e-79
Spis5057	adi_v1.15124	509	489	372/485	0.767	0.9411	0
Spis5865.t1	adi_v1.02181	224	206	158/206	0.767	0.9196	3.54e-116
Spis10267.t2	adi_v1.09045	513	926	398/519	0.7669	0.9649	0
Spis16039	adi_v1.17090	296	296	227/296	0.7669	1	0
Spis20853	adi_v1.02848	406	715	365/476	0.7668	0.9926	0
Spis7342.t1	adi_v1.05068	380	453	319/416	0.7668	0.9474	0
Spis9638	adi_v1.14395	363	227	194/253	0.7668	0.697	3.71e-144
Spis18971	adi_v1.15687	415	315	243/317	0.7666	0.6699	1.41e-166
Spis1147	adi_v1.03504	386	422	325/424	0.7665	1	0
Spis11658	adi_v1.07308	229	229	174/227	0.7665	0.9913	3.91e-135
Spis4984	adi_v1.17868	197	317	151/197	0.7665	0.9898	1.77e-112
Spis3621	adi_v1.02781	663	437	269/351	0.7664	0.5173	2.25e-134
Spis1571	adi_v1.11191	122	115	82/107	0.7664	0.877	6.02e-65
Spis9868	adi_v1.07034	461	641	318/415	0.7663	0.8872	0
Spis21375	adi_v1.16745	262	353	223/291	0.7663	0.958	1.77e-144
Spis19575	adi_v1.12991	315	456	236/308	0.7662	0.9778	4.77e-176
Spis1750	adi_v1.16546	250	308	190/248	0.7661	0.992	1.41e-147
Spis11155.t4	adi_v1.12499	471	437	324/423	0.766	0.8981	0
Spis13297.t1	adi_v1.12607	280	395	239/312	0.766	0.9893	8.76e-178
Spis7221	adi_v1.00179	212	209	144/188	0.766	0.8868	8.26e-86
Spis3052	adi_v1.05027	679	709	510/666	0.7658	0.975	0
Spis9605	adi_v1.11498	313	377	278/363	0.7658	1	0
Spis21255	adi_v1.02315	289	215	170/222	0.7658	0.7647	1.8e-121
Spis513	adi_v1.02351	497	493	379/495	0.7657	0.996	0
Spis5848.t1	adi_v1.02171	436	506	330/431	0.7657	0.9885	0
Spis19698	adi_v1.09445	860	975	639/835	0.7653	0.9047	0
Spis12212	adi_v1.14053	393	654	368/481	0.7651	1	0
Spis3997	adi_v1.06494	302	308	228/298	0.7651	0.9868	2.7e-167
Spis11999	adi_v1.09674	365	458	283/370	0.7649	0.989	5.4e-132
Spis10159	adi_v1.12867	463	302	231/302	0.7649	0.5551	1.36e-166
Spis12069	adi_v1.02478	496	482	260/340	0.7647	0.6835	1.37e-180
Spis17440	adi_v1.15538	230	223	169/221	0.7647	0.9609	5.33e-131
Spis17287	adi_v1.05369	192	194	143/187	0.7647	0.974	2.1e-99
Spis21254	adi_v1.02314	68	68	52/68	0.7647	1	9.53e-41
Spis15877	adi_v1.11819	508	571	383/501	0.7645	0.9823	0
Spis1406	adi_v1.21770	395	480	269/352	0.7642	0.8911	0
Spis25887.Novel	adi_v1.00661	350	217	175/229	0.7642	0.6514	7.49e-115
Spis2263	adi_v1.02517	564	689	437/572	0.764	1	0
Spis4631	adi_v1.03775	210	296	152/199	0.7638	0.9429	2.77e-112
Spis5861	adi_v1.02179	337	344	265/347	0.7637	1	0
Spis7213	adi_v1.00173	306	296	223/292	0.7637	0.9542	2.3e-174
Spis16395	adi_v1.09362	218	287	126/165	0.7636	0.7569	1.29e-81
Spis21806	adi_v1.06845	665	674	519/680	0.7632	1	0
Spis14647	adi_v1.14646	781	1041	599/785	0.7631	0.9206	0
Spis14264	adi_v1.00084	189	447	148/194	0.7629	0.9947	8.14e-73
Spis14928	adi_v1.16427	209	222	74/97	0.7629	0.4641	1.13e-30
Spis11680	adi_v1.10826	549	547	405/531	0.7627	0.9672	0
Spis20119	adi_v1.01531	135	130	90/118	0.7627	0.8741	2.64e-70
Spis16901	adi_v1.09009	1029	1207	710/931	0.7626	0.8892	0
Spis5484.t1	adi_v1.08822	278	196	151/198	0.7626	0.7122	3.38e-113
Spis2864	adi_v1.02232	340	333	244/320	0.7625	0.9412	0
Spis6016	adi_v1.14463	406	412	308/404	0.7624	0.9655	0
Spis6697	adi_v1.01823	177	182	138/181	0.7624	0.8079	3.81e-94
Spis1184.t1	adi_v1.05792	1302	1304	994/1304	0.7623	1	0
Spis9739	adi_v1.19077	124	193	93/122	0.7623	0.9839	2.71e-71
Spis3321	adi_v1.13424	386	498	288/378	0.7619	0.9637	0
Spis4233	adi_v1.14899	512	530	390/512	0.7617	0.9961	0
Spis4453	adi_v1.04390	520	519	393/516	0.7616	0.9865	0
Spis5409	adi_v1.18112	362	301	246/323	0.7616	0.8923	0
Spis2862	adi_v1.02236	148	144	99/130	0.7615	0.8784	5.26e-74
Spis12131.t1	adi_v1.13747	356	474	268/352	0.7614	0.8961	7.41e-176
Spis365	adi_v1.00576	287	285	201/264	0.7614	0.9094	5.39e-153
Spis15798	adi_v1.14863	377	379	287/377	0.7613	0.9973	0
Spis19377.t2	adi_v1.11986	310	440	252/331	0.7613	0.9742	2.79e-109
Spis15140	adi_v1.07755	155	153	118/155	0.7613	1	5.92e-88
Spis6379	adi_v1.06149	342	648	188/247	0.7611	0.7222	5.34e-46
Spis8252.t2	adi_v1.15761	717	853	649/853	0.7608	0.993	0
Spis17316	adi_v1.04952	748	755	579/761	0.7608	0.9626	0
Spis870	adi_v1.20198	882	1147	633/832	0.7608	0.8787	0
Spis16906	adi_v1.15386	424	473	318/418	0.7608	0.9481	0
Spis7996	adi_v1.09106	297	309	229/301	0.7608	0.9865	3.22e-159
Spis3873	adi_v1.06658	468	574	356/468	0.7607	0.9808	0
Spis15074	adi_v1.05614	280	283	213/280	0.7607	0.9929	7.68e-160
Spis12186	adi_v1.04993	263	280	197/259	0.7606	0.9848	5.63e-153
Spis12820	adi_v1.14569	152	149	108/142	0.7606	0.9145	3.65e-75
Spis9264	adi_v1.13121	192	241	146/192	0.7604	1	3e-109
Spis13366	adi_v1.05795	146	146	111/146	0.7603	1	5.09e-74
Spis141.t1	adi_v1.04586	492	786	469/617	0.7601	1	1.4e-127
Spis2850.t1	adi_v1.06198	780	400	301/396	0.7601	0.5077	0
Spis10348	adi_v1.13474	946	1878	798/1050	0.76	0.9937	0
Spis18808	adi_v1.18892	243	249	190/250	0.76	1	1.39e-138
Spis17765	adi_v1.00918	103	101	76/100	0.76	0.9709	2.02e-57
Spis10352	adi_v1.04792	266	374	215/283	0.7597	0.9962	1.02e-163
Spis6247	adi_v1.19063	154	185	117/154	0.7597	1	4.19e-85
Spis8626	adi_v1.14068	412	704	316/416	0.7596	0.9806	0
Spis14478	adi_v1.20908	263	277	199/262	0.7595	0.9962	4.07e-154
Spis16354	adi_v1.14226	166	160	120/158	0.7595	0.9277	9.53e-89
Spis7227.t1	adi_v1.20691	540	601	426/561	0.7594	0.9852	0
Spis19893	adi_v1.10102	285	404	224/295	0.7593	0.9825	1.5e-84
Spis13779	adi_v1.07645	583	597	457/602	0.7591	1	0
Spis48	adi_v1.07707	406	404	296/390	0.759	0.9606	0
Spis295	adi_v1.06188	615	924	362/477	0.7589	0.7236	2.22e-130
Spis8360.t2	adi_v1.18393	247	281	214/282	0.7589	1	1.34e-152
Spis1257	adi_v1.06325	344	463	261/344	0.7587	1	0
Spis1155	adi_v1.19167	504	498	377/497	0.7586	0.9802	0
Spis11290	adi_v1.20398	330	295	220/290	0.7586	0.8788	6.71e-167
Spis20706	adi_v1.06928	392	728	289/381	0.7585	0.9311	0
Spis19170	adi_v1.08628	358	360	273/360	0.7583	1	0
Spis19529	adi_v1.06710	102	159	69/91	0.7582	0.8529	8.45e-50
Spis19454	adi_v1.03891	1071	1521	862/1137	0.7581	0.9552	0
Spis6987	adi_v1.02096	212	215	163/215	0.7581	1	1.01e-120
Spis4721	adi_v1.08517	384	436	291/384	0.7578	1	0
Spis20811	adi_v1.06828	160	142	100/132	0.7576	0.8188	2.3e-66
Spis3314	adi_v1.07859	409	397	281/371	0.7574	0.8802	1.34e-170
Spis452	adi_v1.12770	196	171	103/136	0.7574	0.6939	2.58e-73
Spis12100	adi_v1.13466	412	422	290/383	0.7572	0.9296	0
Spis16097	adi_v1.13417	319	314	237/313	0.7572	0.9812	0
Spis2791	adi_v1.00278	221	217	165/218	0.7569	0.9864	3.66e-129
Spis9393	adi_v1.16157	299	375	224/296	0.7568	0.9866	1.08e-160
Spis7547	adi_v1.14841	217	328	168/222	0.7568	0.9954	2.54e-129
Spis18464	adi_v1.03025	322	302	227/300	0.7567	0.9317	8.82e-162
Spis24260	adi_v1.07169	367	257	202/267	0.7566	0.7275	1.36e-134
Spis22406	adi_v1.22916	298	310	211/279	0.7563	0.9362	6.62e-156
Spis3822	adi_v1.07468	341	238	180/238	0.7563	0.6921	3.26e-141
Spis6153	adi_v1.17895	633	494	338/447	0.7562	0.6856	0
Spis5437	adi_v1.14450	242	241	183/242	0.7562	1	5.11e-124
Spis19059	adi_v1.00056	438	543	378/500	0.756	1	0
Spis13924	adi_v1.01192	467	465	353/467	0.7559	1	0
Spis24734	adi_v1.17836	124	204	96/127	0.7559	0.9032	4.01e-66
Spis2651	adi_v1.11481	475	539	359/475	0.7558	0.9979	0
Spis4053	adi_v1.24658	237	278	195/258	0.7558	0.9916	4.69e-124
Spis4279	adi_v1.05104	267	234	195/258	0.7558	0.9625	3.45e-135
Spis5715	adi_v1.18754	623	806	495/655	0.7557	0.9679	0
Spis21078.t2	adi_v1.03960	448	526	362/479	0.7557	0.9732	0
Spis3719	adi_v1.05305	377	427	303/401	0.7556	0.9867	0
Spis3155.t2	adi_v1.01136	276	267	201/266	0.7556	0.9638	6.94e-153
Spis21259	adi_v1.17522	179	180	136/180	0.7556	1	1.66e-102
Spis17277.t2	adi_v1.14535	404	516	309/409	0.7555	0.995	0
Spis4516	adi_v1.11353	857	1340	741/981	0.7554	0.9288	0
Spis3908	adi_v1.21271	263	330	179/237	0.7553	0.9011	1.03e-88
Spis7217	adi_v1.00177	616	728	506/670	0.7552	0.9968	0
Spis16433	adi_v1.11763	453	847	401/531	0.7552	0.9912	0
Spis13638.t1	adi_v1.01286	447	449	336/445	0.7551	0.9955	0
Spis21501	adi_v1.10993	351	354	259/343	0.7551	0.9772	0
Spis9602	adi_v1.00823	247	245	185/245	0.7551	0.9919	1.8e-127
Spis18395	adi_v1.06864	406	479	302/400	0.755	0.9803	0
Spis149	adi_v1.03434	510	504	388/514	0.7549	1	0
Spis8703.t2	adi_v1.10170	644	814	498/660	0.7545	0.972	0
Spis12407	adi_v1.10070	277	275	209/277	0.7545	1	2.24e-149
Spis12348	adi_v1.12855	225	224	169/224	0.7545	0.96	6.83e-121
Spis13582.t1	adi_v1.18537	452	468	341/452	0.7544	0.9801	0
Spis6995	adi_v1.02088	264	483	230/305	0.7541	0.9924	2.27e-163
Spis5213.t1	adi_v1.12147	545	594	426/565	0.754	0.9835	0
Spis23703	adi_v1.22885	133	142	98/130	0.7538	0.9699	2.17e-58
Spis5732.t1	adi_v1.02628	700	882	563/747	0.7537	1	0
Spis16783	adi_v1.10918	137	234	101/134	0.7537	0.9781	1.1e-82
Spis3299	adi_v1.24237	302	276	208/276	0.7536	0.9073	1.69e-152
Spis3777	adi_v1.17590	330	348	223/296	0.7534	0.8727	1.08e-156
Spis13918	adi_v1.09717	555	563	418/555	0.7532	0.9982	0
Spis18383	adi_v1.16722	368	259	177/235	0.7532	0.6359	8.1e-113
Spis15327	adi_v1.24409	84	84	61/81	0.7531	0.9643	3.39e-46
Spis20408	adi_v1.07695	429	493	372/494	0.753	1	0
Spis4406	adi_v1.03610	1757	2030	1326/1762	0.7526	0.992	0
Spis14507	adi_v1.04994	353	639	301/400	0.7525	0.9773	2.85e-126
Spis19382	adi_v1.14637	525	520	392/521	0.7524	0.9886	0
Spis17017	adi_v1.22521	378	660	316/420	0.7524	0.9868	1.19e-131
Spis19949	adi_v1.15812	412	378	243/323	0.7523	0.7816	9.18e-172
Spis3277	adi_v1.16592	194	363	161/214	0.7523	1	1.57e-119
Spis4207	adi_v1.11772	141	141	91/121	0.7521	0.8582	1.93e-65
Spis14053	adi_v1.11724	373	419	282/375	0.752	0.9973	0
Spis7550	adi_v1.14844	341	413	282/375	0.752	0.9795	2.08e-142
Spis18587	adi_v1.09310	244	465	185/246	0.752	0.9836	2.23e-84
Spis2887	adi_v1.11693	180	338	100/133	0.7519	0.7389	1.09e-46
Spis19721	adi_v1.02638	180	155	100/133	0.7519	0.7278	4.85e-62
Spis3665	adi_v1.17095	548	547	321/427	0.7518	0.7701	0
Spis18373	adi_v1.10141	157	160	103/137	0.7518	0.8599	1.59e-72
Spis13119	adi_v1.15816	493	489	363/483	0.7516	0.9594	0
Spis5951	adi_v1.21419	426	511	121/161	0.7516	0.3732	3.06e-77
Spis4321.t1	adi_v1.22792	342	330	257/342	0.7515	1	2.58e-179
Spis16782	adi_v1.20473	351	379	272/362	0.7514	0.9915	0
Spis10714	adi_v1.14215	171	316	136/181	0.7514	0.9532	1.52e-47
Spis4985	adi_v1.01275	158	236	136/181	0.7514	1	6.8e-91
Spis6578	adi_v1.02041	247	249	154/205	0.7512	0.83	1.6e-105
Spis6609	adi_v1.23602	452	778	374/498	0.751	0.9425	0
Spis15802	adi_v1.07883	337	479	202/269	0.7509	0.7033	5.53e-138
Spis6002	adi_v1.04276	318	449	238/317	0.7508	0.9969	2.1e-168
Spis6733	adi_v1.04266	304	444	235/313	0.7508	1	5.97e-150
Spis4242	adi_v1.23561	451	453	337/449	0.7506	0.9911	0
Spis15106.t1	adi_v1.22238	505	511	384/512	0.75	1	0
Spis9928	adi_v1.20544	458	498	330/440	0.75	0.9476	0
Spis11745	adi_v1.21272	387	429	321/428	0.75	0.9948	0
Spis1373	adi_v1.02223	453	455	210/280	0.75	0.6093	3.32e-143
Spis11934	adi_v1.10538	311	757	294/392	0.75	0.9871	0
Spis7895.t1	adi_v1.05249	364	351	273/364	0.75	1	0
Spis11380	adi_v1.07970	463	554	222/296	0.75	0.635	1.25e-138
Spis12485	adi_v1.14301	190	288	159/212	0.75	1	2.04e-115
Spis10047	adi_v1.05930	252	277	171/228	0.75	0.7421	2.38e-120
Spis3702	adi_v1.19405	164	238	159/212	0.75	0.939	1.58e-102
Spis4119	adi_v1.00239	247	272	156/208	0.75	0.8421	4.08e-116
Spis18278	adi_v1.10817	212	212	159/212	0.75	1	1.01e-115
Spis1894	adi_v1.16836	218	211	150/200	0.75	0.8991	4.28e-106
Spis17784	adi_v1.04633	194	205	132/176	0.75	0.9072	8.81e-97
Spis10148	adi_v1.14706	208	213	132/176	0.75	0.8317	1.72e-94
Spis13290	adi_v1.15234	112	112	84/112	0.75	1	3.18e-56
Spis5027	adi_v1.08783	91	150	90/120	0.75	0.967	1.03e-48
Spis3441	adi_v1.21782	1139	1340	914/1219	0.7498	1	0
Spis9307	adi_v1.18090	427	425	317/423	0.7494	0.9906	0
Spis15760	adi_v1.16694	443	481	314/419	0.7494	0.9165	0
Spis5462	adi_v1.06770	244	311	257/343	0.7493	0.9877	1.12e-168
Spis19285.t1	adi_v1.06774	791	1126	672/897	0.7492	0.9507	0
Spis8067	adi_v1.19325	267	261	200/267	0.7491	1	3.3e-123
Spis19339	adi_v1.13400	430	615	388/518	0.749	0.9837	0
Spis1900	adi_v1.21939	241	425	185/247	0.749	1	2.1e-136
Spis15251	adi_v1.15250	231	227	173/231	0.7489	1	1.79e-131
Spis2167	adi_v1.17295	214	213	161/215	0.7488	1	5.66e-112
Spis11629	adi_v1.07221	361	335	250/334	0.7485	0.9252	0
Spis4383.t1	adi_v1.15912	158	214	125/167	0.7485	0.9494	3.93e-91
Spis2487	adi_v1.05015	473	472	354/473	0.7484	1	0
Spis8957	adi_v1.05290	295	449	238/318	0.7484	1	0
Spis6736	adi_v1.18353	326	365	238/318	0.7484	0.9693	3.8e-176
Spis2524	adi_v1.12077	787	826	621/830	0.7482	1	0
Spis9313	adi_v1.18094	367	366	273/365	0.7479	0.9918	0
Spis15165	adi_v1.20434	239	292	175/234	0.7479	0.9791	4.16e-137
Spis5703	adi_v1.10051	259	240	172/230	0.7478	0.888	1.53e-139
Spis14134	adi_v1.12560	774	974	572/765	0.7477	0.7222	1.12e-159
Spis8697	adi_v1.11148	428	432	323/432	0.7477	0.9883	0
Spis14056	adi_v1.11728	213	218	151/202	0.7475	0.9484	1.8e-116
Spis15543	adi_v1.12350	284	482	216/289	0.7474	0.9049	7.77e-152
Spis7223	adi_v1.00181	191	185	136/182	0.7473	0.9529	7.62e-91
Spis1895	adi_v1.16835	262	262	198/265	0.7472	0.9924	1.43e-129
Spis8455	adi_v1.10113	492	462	375/502	0.747	1	0
Spis20193.t2	adi_v1.14873	349	389	289/387	0.7468	1	0
Spis19214.t1	adi_v1.16139	1058	1164	837/1121	0.7467	1	0
Spis5497	adi_v1.24441	225	225	168/225	0.7467	1	1.4e-129
Spis7947	adi_v1.23181	544	762	383/513	0.7466	0.8989	1.42e-162
Spis582	adi_v1.05892	204	255	159/213	0.7465	0.9853	9.31e-115
Spis8770	adi_v1.01223	223	180	106/142	0.7465	0.6233	3.03e-68
Spis2452	adi_v1.01753	473	575	365/489	0.7464	1	7.85e-147
Spis10482	adi_v1.01528	167	154	103/138	0.7464	0.8263	2.42e-66
Spis1107	adi_v1.03509	349	342	250/335	0.7463	0.9599	0
Spis6553	adi_v1.06805	323	432	241/323	0.7461	1	0
Spis1858	adi_v1.12128	193	197	144/193	0.7461	0.9689	2.64e-38
Spis12504	adi_v1.20021	355	481	276/370	0.7459	0.9746	5.54e-163
Spis22873	adi_v1.09874	310	375	135/181	0.7459	0.5839	9.91e-89
Spis2666	adi_v1.01472	407	398	308/413	0.7458	1	0
Spis9163	adi_v1.08264	119	227	88/118	0.7458	0.958	4.81e-31
Spis12729	adi_v1.01165	458	521	343/460	0.7457	0.9978	0
Spis11545	adi_v1.05153	218	372	129/173	0.7457	0.7936	4.13e-45
Spis9358.t1	adi_v1.23864	1829	1652	1328/1781	0.7456	0.8792	0
Spis3198.t1	adi_v1.01123	437	621	340/456	0.7456	0.9222	0
Spis20118	adi_v1.01530	621	622	460/617	0.7455	0.9936	0
Spis5261.t1	adi_v1.12093	404	283	205/275	0.7455	0.6807	5.02e-151
Spis7851	adi_v1.06622	472	794	366/491	0.7454	0.9746	0
Spis4005	adi_v1.05583	233	231	161/216	0.7454	0.927	7.51e-130
Spis19543	adi_v1.05784	319	323	240/322	0.7453	0.9937	4.39e-180
Spis19049	adi_v1.13971	469	538	348/467	0.7452	0.9957	0
Spis8185	adi_v1.07729	217	169	117/157	0.7452	0.7235	3.7e-86
Spis5064	adi_v1.02424	253	255	190/255	0.7451	1	2.08e-149
Spis17940	adi_v1.03991	228	189	114/153	0.7451	0.6711	3.91e-86
Spis1329	adi_v1.08445	1403	2114	1110/1490	0.745	0.9672	0
Spis20493	adi_v1.23311	249	448	187/251	0.745	0.9759	3.17e-130
Spis3922	adi_v1.01155	280	292	181/243	0.7449	0.8	1.91e-135
Spis15049	adi_v1.09550	243	231	181/243	0.7449	1	8.6e-131
Spis10536.t1	adi_v1.01804	343	343	251/337	0.7448	0.9825	0
Spis1692	adi_v1.14689	743	703	548/736	0.7446	0.9623	0
Spis1992	adi_v1.01420	466	482	347/466	0.7446	1	0
Spis17026	adi_v1.03380	532	528	396/532	0.7444	1	0
Spis602	adi_v1.09936	535	754	396/532	0.7444	0.8972	0
Spis10344	adi_v1.10421	461	443	332/446	0.7444	0.9566	0
Spis21465	adi_v1.00763	133	236	99/133	0.7444	1	4.32e-74
Spis16271.t1	adi_v1.03413	189	203	99/133	0.7444	0.7037	3.78e-75
Spis16221	adi_v1.01291	303	300	227/305	0.7443	0.9967	1.46e-169
Spis9257.t1	adi_v1.00864	516	1002	451/606	0.7442	1	0
Spis215	adi_v1.06543	439	435	317/426	0.7441	0.9681	0
Spis5536	adi_v1.09572	330	337	250/336	0.744	0.9667	7.4e-140
Spis17349	adi_v1.22967	181	179	125/168	0.744	0.9282	2.66e-92
Spis9499	adi_v1.19899	246	273	183/246	0.7439	1	4.73e-136
Spis21195	adi_v1.05461	324	371	241/324	0.7438	1	0
Spis10792	adi_v1.01571	240	239	180/242	0.7438	1	1.26e-121
Spis3792	adi_v1.15128	822	769	771/1037	0.7435	0.9574	0
Spis22168	adi_v1.15898	290	387	200/269	0.7435	0.9276	5.66e-138
Spis16114	adi_v1.17325	273	337	252/339	0.7434	1	2.54e-158
Spis12208	adi_v1.22631	531	761	391/526	0.7433	0.9906	0
Spis3116	adi_v1.11678	284	406	240/323	0.743	0.9507	1.96e-90
Spis15744	adi_v1.02984	249	250	185/249	0.743	0.9839	5.55e-134
Spis9104	adi_v1.09076	203	256	150/202	0.7426	0.9951	1.56e-110
Spis18193	adi_v1.21960	391	205	150/202	0.7426	0.5166	7.9e-113
Spis19850	adi_v1.01999	349	495	294/396	0.7424	1	0
Spis14727	adi_v1.09528	453	552	340/458	0.7424	1	0
Spis19176	adi_v1.02840	332	332	245/330	0.7424	0.9849	1.42e-172
Spis7025	adi_v1.05513	187	173	121/163	0.7423	0.8663	2.89e-86
Spis4620	adi_v1.15320	165	273	121/163	0.7423	0.9879	4.23e-79
Spis6516	adi_v1.07043	324	348	239/322	0.7422	0.9938	0
Spis21616	adi_v1.15014	166	245	118/159	0.7421	0.9277	1.88e-77
Spis3388	adi_v1.13161	288	294	210/283	0.742	0.9618	5.01e-153
Spis4683	adi_v1.20858	593	617	457/616	0.7419	0.9562	0
Spis988	adi_v1.19497	164	303	129/174	0.7414	1	3.12e-90
Spis15102	adi_v1.09263	635	607	498/672	0.7411	1	0
Spis17751.t1	adi_v1.15491	466	538	355/479	0.7411	0.9506	0
Spis3806	adi_v1.03460	145	141	103/139	0.741	0.9586	2.39e-80
Spis2476.t1	adi_v1.15220	348	479	266/359	0.7409	0.954	0
Spis12056	adi_v1.08689	488	657	377/509	0.7407	1	0
Spis2665	adi_v1.01473	632	851	531/717	0.7406	1	0
Spis5902	adi_v1.12430	729	938	568/767	0.7405	0.989	0
Spis1675	adi_v1.04341	347	393	251/339	0.7404	0.9769	0
Spis1069	adi_v1.01949	236	310	174/235	0.7404	0.9958	6.8e-136
Spis5611	adi_v1.19980	206	208	154/208	0.7404	0.9903	3.86e-112
Spis11442	adi_v1.15891	360	502	305/412	0.7403	0.9417	0
Spis4719	adi_v1.08519	258	253	191/258	0.7403	0.9922	1.27e-137
Spis9929	adi_v1.09734	183	182	134/181	0.7403	0.9891	5.81e-106
Spis3714	adi_v1.20191	657	1360	510/689	0.7402	0.9878	8.68e-126
Spis4495	adi_v1.15373	360	405	205/277	0.7401	0.7056	9.96e-75
Spis9632	adi_v1.19441	299	300	222/300	0.74	0.9967	8.21e-173
Spis15703	adi_v1.16209	336	518	239/323	0.7399	0.9613	0
Spis10441	adi_v1.19611	386	491	253/342	0.7398	0.886	0
Spis21503	adi_v1.06202	123	120	91/123	0.7398	1	1.64e-62
Spis1965	adi_v1.22686	241	245	179/242	0.7397	0.9959	3.24e-139
Spis4320	adi_v1.22791	376	378	284/384	0.7396	1	3.85e-169
Spis7101	adi_v1.13518	666	725	477/645	0.7395	0.958	0
Spis10683	adi_v1.17801	165	165	122/165	0.7394	1	1.32e-90
Spis18520	adi_v1.14608	631	757	485/656	0.7393	0.9952	0
Spis16278	adi_v1.06813	250	257	190/257	0.7393	0.936	5.63e-141
Spis8701	adi_v1.10171	533	754	286/387	0.739	0.7054	9.03e-102
Spis18899	adi_v1.03665	268	269	201/272	0.739	1	3.88e-136
Spis9482	adi_v1.19692	280	359	198/268	0.7388	0.9571	6.35e-136
Spis10058	adi_v1.12253	115	137	82/111	0.7387	0.9652	1.03e-63
Spis2137	adi_v1.19939	1129	647	486/658	0.7386	0.5642	0
Spis8756	adi_v1.19379	291	479	226/306	0.7386	0.9588	9.08e-160
Spis4403	adi_v1.12791	621	736	381/516	0.7384	0.8052	0
Spis6012	adi_v1.10658	922	929	691/936	0.7382	1	0
Spis786	adi_v1.16396	590	727	462/626	0.738	1	0
Spis1827	adi_v1.11425	191	247	138/187	0.738	0.9162	3.04e-99
Spis4447	adi_v1.05174	657	746	459/622	0.7379	0.93	0
Spis7417	adi_v1.02758	115	226	107/145	0.7379	0.9826	2.84e-66
Spis18596	adi_v1.19010	249	327	197/267	0.7378	0.992	1.57e-104
Spis5373	adi_v1.11999	494	397	301/408	0.7377	0.8097	0
Spis4763	adi_v1.19854	440	550	343/465	0.7376	1	0
Spis7059	adi_v1.06484	387	327	208/282	0.7376	0.7287	5.56e-166
Spis7264	adi_v1.16780	326	317	222/301	0.7375	0.908	4.05e-171
Spis16827	adi_v1.09417	517	468	222/301	0.7375	0.5667	1.51e-50
Spis5733.t1	adi_v1.02627	680	961	508/689	0.7373	0.9868	0
Spis1570	adi_v1.11192	770	1247	612/830	0.7373	0.9987	0
Spis18275	adi_v1.16528	232	255	188/255	0.7373	1	9.48e-138
Spis18864	adi_v1.10870	251	306	143/194	0.7371	0.7331	3.24e-69
Spis6802	adi_v1.08839	355	424	283/384	0.737	0.9831	0
Spis3214	adi_v1.18177	272	278	199/270	0.737	0.9816	1.84e-149
Spis8181	adi_v1.20042	307	307	224/304	0.7368	0.9902	1.5e-178
Spis5430	adi_v1.22760	166	226	140/190	0.7368	1	2.53e-88
Spis55	adi_v1.05510	461	482	358/486	0.7366	0.9978	0
Spis12321	adi_v1.20082	115	194	81/110	0.7364	0.9565	4.59e-64
Spis5812.t1	adi_v1.16337	783	591	346/470	0.7362	0.5019	1.41e-163
Spis10732.t1	adi_v1.08359	322	740	251/341	0.7361	0.9037	5.05e-125
Spis3079	adi_v1.24419	143	205	117/159	0.7358	0.979	2.41e-82
Spis14384	adi_v1.06403	447	433	331/450	0.7356	0.9933	0
Spis7181	adi_v1.02652	208	207	153/208	0.7356	1	2.92e-111
Spis4693	adi_v1.08501	222	439	178/242	0.7355	0.9775	5.64e-98
Spis9780	adi_v1.06224	198	242	114/155	0.7355	0.6919	2.4e-73
Spis6225	adi_v1.01076	583	354	275/374	0.7353	0.5935	0
Spis1927	adi_v1.16820	195	334	175/238	0.7353	0.9897	1.27e-127
Spis20955	adi_v1.03685	254	207	125/170	0.7353	0.6693	7.97e-68
Spis15047	adi_v1.09548	221	389	147/200	0.735	0.905	3.96e-114
Spis14281	adi_v1.07577	316	381	280/381	0.7349	1	0
Spis10887	adi_v1.05564	189	176	122/166	0.7349	0.8783	5.42e-92
Spis16538	adi_v1.08344	512	522	385/524	0.7347	0.9883	0
Spis13169.t1	adi_v1.01681	358	450	324/441	0.7347	0.9413	0
Spis17207	adi_v1.16806	2412	1853	1351/1839	0.7346	0.7583	0
Spis4857	adi_v1.08641	907	1509	775/1055	0.7346	1	0
Spis7928	adi_v1.11236	305	455	191/260	0.7346	0.7738	1.97e-135
Spis1565	adi_v1.11991	637	656	285/388	0.7345	0.606	0
Spis11842.t1	adi_v1.05665	454	737	354/482	0.7344	0.9824	0
Spis5911	adi_v1.21299	625	1548	445/606	0.7343	0.928	2.07e-151
Spis14742.t1	adi_v1.09407	579	601	431/587	0.7342	0.9655	0
Spis8525	adi_v1.19898	292	475	232/316	0.7342	0.9795	4.27e-167
Spis4168	adi_v1.04114	183	222	163/222	0.7342	1	2.03e-117
Spis8970	adi_v1.19722	94	143	69/94	0.734	1	3.15e-48
Spis422	adi_v1.00146	421	377	262/357	0.7339	0.848	0
Spis21379.t1	adi_v1.21666	249	326	182/248	0.7339	0.996	1.17e-90
Spis13150	adi_v1.11075	257	425	204/278	0.7338	1	4.85e-149
Spis8354	adi_v1.15809	1163	1125	832/1134	0.7337	0.8994	0
Spis10094	adi_v1.12614	320	321	237/323	0.7337	1	5.11e-165
Spis2507	adi_v1.14684	188	224	135/184	0.7337	0.9787	5.12e-103
Spis19430	adi_v1.12010	441	471	325/443	0.7336	0.9932	0
Spis11567	adi_v1.12828	489	479	319/435	0.7333	0.771	0
Spis5229	adi_v1.20602	354	599	264/360	0.7333	0.9689	0
Spis318.t1	adi_v1.06173	304	317	143/195	0.7333	0.6414	2.04e-95
Spis7021	adi_v1.21593	160	297	121/165	0.7333	0.9812	3.53e-84
Spis12010	adi_v1.18606	876	1012	569/776	0.7332	0.8231	0
Spis745	adi_v1.15344	311	309	228/311	0.7331	1	0
Spis7276	adi_v1.12883	505	368	258/352	0.733	0.6455	4.75e-179
Spis21305	adi_v1.12833	179	203	129/176	0.733	0.9832	2.71e-90
Spis163	adi_v1.03436	787	1484	639/872	0.7328	0.9593	0
Spis22831	adi_v1.23859	262	266	170/232	0.7328	0.8817	9.06e-96
Spis1054	adi_v1.01937	142	122	104/142	0.7324	1	1.62e-75
Spis2541	adi_v1.15308	726	621	462/631	0.7322	0.8691	0
Spis6326.t1	adi_v1.05957	612	509	380/519	0.7322	0.8317	0
Spis3475	adi_v1.01033	439	885	309/422	0.7322	0.9522	3.45e-135
Spis12405	adi_v1.10071	235	238	175/239	0.7322	1	2.74e-112
Spis4093	adi_v1.14692	210	276	164/224	0.7321	0.9905	5e-120
Spis909.t1	adi_v1.02206	754	857	579/791	0.732	0.9708	0
Spis14549	adi_v1.07449	389	478	254/347	0.732	0.8355	8.94e-175
Spis7644	adi_v1.16448	323	556	265/362	0.732	0.9536	0
Spis4834	adi_v1.24487	234	204	142/194	0.732	0.7906	5.33e-97
Spis2760	adi_v1.15290	531	832	385/526	0.7319	0.9868	0
Spis19534	adi_v1.06705	170	220	90/123	0.7317	0.7235	3.24e-62
Spis7674	adi_v1.07507	626	752	466/637	0.7316	0.9617	0
Spis3931	adi_v1.16812	571	825	441/603	0.7313	0.9965	0
Spis6988	adi_v1.02095	454	458	332/454	0.7313	0.9934	0
Spis13999	adi_v1.05702	134	215	98/134	0.7313	1	3.76e-68
Spis13995	adi_v1.05705	277	277	204/279	0.7312	1	1.46e-140
Spis177	adi_v1.05427	522	528	386/528	0.7311	1	0
Spis18151	adi_v1.04963	395	749	337/461	0.731	1	0
Spis10057	adi_v1.12254	321	223	163/223	0.7309	0.6947	7.75e-130
Spis6643	adi_v1.02193	388	504	285/390	0.7308	0.9974	0
Spis17426	adi_v1.14014	99	161	76/104	0.7308	0.9899	3.23e-53
Spis12947	adi_v1.00225	211	206	141/193	0.7306	0.9005	2.35e-87
Spis12400	adi_v1.16255	339	427	244/334	0.7305	0.8909	6.9e-99
Spis3402.t1	adi_v1.21793	321	346	187/256	0.7305	0.7944	5.42e-90
Spis7916	adi_v1.12988	287	294	168/230	0.7304	0.8014	3.92e-118
Spis17042	adi_v1.16084	241	229	168/230	0.7304	0.9502	7.43e-126
Spis8715	adi_v1.06216	334	566	276/378	0.7302	0.997	3.41e-118
Spis12625	adi_v1.03171	280	279	203/278	0.7302	0.9929	4.02e-152
Spis10770.t1	adi_v1.08452	388	452	330/452	0.7301	1	0
Spis6730	adi_v1.13850	828	802	489/670	0.7299	0.7621	0
Spis11527	adi_v1.05300	621	632	462/633	0.7299	0.9968	0
Spis2384.t1	adi_v1.07951	402	403	281/385	0.7299	0.9478	0
Spis20018	adi_v1.10634	507	615	351/481	0.7297	0.9389	0
Spis1468.t2	adi_v1.16602	450	463	324/444	0.7297	0.9867	0
Spis17434	adi_v1.14148	471	408	278/381	0.7297	0.8047	0
Spis15472	adi_v1.00872	335	980	278/381	0.7297	0.994	1.07e-97
Spis20639	adi_v1.21778	490	408	270/370	0.7297	0.7551	3.52e-179
Spis4837	adi_v1.20977	289	417	278/381	0.7297	1	1.1e-160
Spis22	adi_v1.11708	301	355	259/355	0.7296	1	0
Spis2907	adi_v1.03796	159	203	143/196	0.7296	0.9937	1.84e-95
Spis12804	adi_v1.09018	802	805	588/806	0.7295	1	0
Spis10273	adi_v1.03844	683	940	1014/1390	0.7295	0.9839	0
Spis3672	adi_v1.11067	89	151	62/85	0.7294	0.9551	6.28e-49
Spis10987	adi_v1.15625	81	223	62/85	0.7294	1	5.08e-20
Spis2867	adi_v1.14271	701	732	512/702	0.7293	0.9957	0
Spis7901	adi_v1.02476	407	536	299/410	0.7293	0.9803	3.32e-174
Spis8950	adi_v1.09733	233	296	167/229	0.7293	0.9828	2.41e-134
Spis11610	adi_v1.21982	186	244	132/181	0.7293	0.9731	3.7e-71
Spis13577.t1	adi_v1.01145	566	735	393/539	0.7291	0.9382	3.11e-173
Spis3567.t1	adi_v1.19034	390	670	296/406	0.7291	0.9667	6.23e-159
Spis6512	adi_v1.07042	381	1059	296/406	0.7291	0.9449	5.63e-160
Spis11008	adi_v1.10753	174	246	148/203	0.7291	0.9195	6.48e-95
Spis2679	adi_v1.01467	703	747	546/749	0.729	1	0
Spis13576	adi_v1.01146	157	207	113/155	0.729	0.9873	1.92e-85
Spis15998	adi_v1.13079	336	225	164/225	0.7289	0.6696	1.1e-113
Spis17871	adi_v1.09192	148	239	102/140	0.7286	0.8378	9.43e-69
Spis1455	adi_v1.07265	694	771	440/604	0.7285	0.8112	8.93e-152
Spis11272	adi_v1.05256	475	464	330/453	0.7285	0.9537	0
Spis5525	adi_v1.16049	2788	2166	1459/2003	0.7284	0.7041	0
Spis16349	adi_v1.14237	604	1081	421/578	0.7284	0.9454	0
Spis15753	adi_v1.18959	646	882	493/677	0.7282	0.9443	0
Spis13639	adi_v1.15068	478	482	343/471	0.7282	0.9686	0
Spis844	adi_v1.03235	230	234	158/217	0.7281	0.8913	6.18e-120
Spis10326	adi_v1.05741	250	251	182/250	0.728	0.996	9.28e-134
Spis18289	adi_v1.01168	252	254	182/250	0.728	0.9881	7.34e-132
Spis15755	adi_v1.16691	277	294	214/294	0.7279	0.9892	1.35e-162
Spis6879	adi_v1.07311	856	897	636/874	0.7277	0.9685	0
Spis3951	adi_v1.19670	215	220	155/213	0.7277	0.9907	1.43e-116
Spis7438	adi_v1.18404	191	284	139/191	0.7277	1	6.59e-106
Spis4673	adi_v1.10272	483	483	358/492	0.7276	0.9938	0
Spis15416.t1	adi_v1.02412	330	509	243/334	0.7275	0.9848	0
Spis10340.t1	adi_v1.05796	643	491	328/451	0.7273	0.6936	0
Spis15134	adi_v1.07761	404	813	304/418	0.7273	0.9827	0
Spis19798	adi_v1.11002	318	309	232/319	0.7273	1	3.33e-165
Spis15636	adi_v1.23423	96	158	72/99	0.7273	1	1.95e-23
Spis5300	adi_v1.04761	533	834	389/535	0.7271	0.9625	0
Spis14631	adi_v1.08401	514	517	373/513	0.7271	0.9864	0
Spis807.t1	adi_v1.15278	459	484	309/425	0.7271	0.9194	0
Spis12727	adi_v1.01163	483	479	346/476	0.7269	0.9834	0
Spis9709	adi_v1.19551	526	544	399/549	0.7268	1	0
Spis8621	adi_v1.06841	209	199	141/194	0.7268	0.9187	7.07e-106
Spis16633	adi_v1.17981	617	771	428/589	0.7267	0.9417	0
Spis3583	adi_v1.02927	201	154	109/150	0.7267	0.7164	4.98e-75
Spis21790	adi_v1.02130	388	552	311/428	0.7266	0.9768	0
Spis25863.Novel	adi_v1.00157	249	245	186/256	0.7266	1	1.1e-127
Spis3110	adi_v1.16404	139	135	101/139	0.7266	1	1.13e-74
Spis7358	adi_v1.18702	303	260	170/234	0.7265	0.7723	1.65e-121
Spis18274	adi_v1.16529	475	455	329/453	0.7263	0.9516	0
Spis8247	adi_v1.24016	276	307	199/274	0.7263	0.9891	4.15e-147
Spis3640	adi_v1.04327	96	167	69/95	0.7263	0.9792	4.81e-49
Spis10427	adi_v1.15851	157	287	114/157	0.7261	1	3.59e-88
Spis18896.t1	adi_v1.14855	1195	1209	877/1208	0.726	0.9992	0
Spis14360	adi_v1.13811	796	1162	620/854	0.726	1	0
Spis10192	adi_v1.05490	217	218	159/219	0.726	1	3.38e-88
Spis19544	adi_v1.05783	576	668	429/591	0.7259	0.9253	0
Spis9340	adi_v1.08723	212	529	164/226	0.7257	1	1.76e-92
Spis544	adi_v1.17187	323	408	230/317	0.7256	0.9783	8.87e-174
Spis16712.t2	adi_v1.06561	268	529	193/266	0.7256	0.9739	2.34e-138
Spis22716	adi_v1.08295	360	358	259/357	0.7255	0.9889	0
Spis2527	adi_v1.17740	453	483	327/451	0.7251	0.9956	0
Spis13488	adi_v1.09833	319	494	240/331	0.7251	0.9342	9.37e-168
Spis13652	adi_v1.04109	80	90	58/80	0.725	1	8.9e-41
Spis192.t2	adi_v1.19659	566	572	397/548	0.7245	0.9293	0
Spis4252	adi_v1.00657	295	292	205/283	0.7244	0.9593	1.18e-149
Spis18085	adi_v1.21027	254	251	184/254	0.7244	1	2.48e-135
Spis13679	adi_v1.21621	199	193	113/156	0.7244	0.7839	9.85e-80
Spis16737	adi_v1.09187	455	515	360/497	0.7243	1	0
Spis17000	adi_v1.02723	269	250	176/243	0.7243	0.9033	1e-91
Spis7978.t2	adi_v1.19682	396	401	286/395	0.7241	0.9949	0
Spis19840	adi_v1.12959	1096	1566	1030/1423	0.7238	1	0
Spis2542	adi_v1.15309	928	919	671/927	0.7238	0.9968	0
Spis4104	adi_v1.23778	283	281	207/286	0.7238	1	8.41e-148
Spis10380	adi_v1.06899	1802	1787	1312/1813	0.7237	0.9872	0
Spis13868	adi_v1.13085	331	327	241/333	0.7237	1	7.29e-174
Spis3721	adi_v1.12631	786	741	534/738	0.7236	0.9377	0
Spis24067	adi_v1.13349	476	428	254/351	0.7236	0.687	0
Spis3565	adi_v1.15284	213	222	144/199	0.7236	0.9343	2.96e-113
Spis2837	adi_v1.07470	250	295	191/264	0.7235	0.992	5.95e-138
Spis2114	adi_v1.15118	644	1089	672/929	0.7234	1	0
Spis9917	adi_v1.04225	235	214	170/235	0.7234	1	1.66e-93
Spis5066.t1	adi_v1.02426	617	809	515/712	0.7233	0.9935	3.27e-179
Spis5416.t1	adi_v1.04961	645	730	481/665	0.7233	0.9581	0
Spis15219	adi_v1.05244	205	201	149/206	0.7233	1	1.19e-105
Spis16057	adi_v1.04035	744	934	546/755	0.7232	0.9987	2.38e-155
Spis3523.t1	adi_v1.15902	484	735	384/531	0.7232	0.9917	6.52e-132
Spis10745	adi_v1.08349	456	456	329/455	0.7231	0.9934	0
Spis7914	adi_v1.12990	390	392	282/390	0.7231	1	0
Spis25789.Novel	adi_v1.08964	332	321	222/307	0.7231	0.9187	3.79e-160
Spis14767	adi_v1.08565	1527	1608	1104/1527	0.723	0.9057	0
Spis4701	adi_v1.08505	456	494	295/408	0.723	0.8947	0
Spis1733	adi_v1.15388	489	545	360/498	0.7229	0.9734	0
Spis838	adi_v1.01124	484	713	334/462	0.7229	0.9194	1.56e-85
Spis17732	adi_v1.01809	900	943	690/955	0.7225	0.9978	0
Spis10151	adi_v1.14708	399	426	276/382	0.7225	0.9499	0
Spis20893.t1	adi_v1.08389	363	358	250/346	0.7225	0.9532	0
Spis13459	adi_v1.01096	598	963	406/562	0.7224	0.9298	0
Spis11387	adi_v1.07302	1191	1637	681/943	0.7222	0.7632	1.09e-166
Spis15971	adi_v1.15240	375	549	325/450	0.7222	0.9973	1.58e-136
Spis10609	adi_v1.05687	401	533	299/414	0.7222	1	0
Spis6698.t1	adi_v1.01819	625	652	473/655	0.7221	0.9856	0
Spis17592.t1	adi_v1.16415	475	475	343/475	0.7221	1	0
Spis2988	adi_v1.13632	630	1091	509/705	0.722	0.9984	0
Spis1090	adi_v1.15870	624	736	465/644	0.722	1	0
Spis18890	adi_v1.18713	186	221	135/187	0.7219	0.9892	1.55e-100
Spis5088	adi_v1.23258	152	259	109/151	0.7219	0.9868	7.45e-80
Spis3629	adi_v1.04176	398	331	192/266	0.7218	0.6583	2.5e-146
Spis1326	adi_v1.18859	146	135	96/133	0.7218	0.911	3.64e-73
Spis6745	adi_v1.02375	730	815	555/769	0.7217	1	0
Spis16903	adi_v1.10830	516	536	389/539	0.7217	0.9981	0
Spis189	adi_v1.22072	166	129	83/115	0.7217	0.6928	2.03e-60
Spis7535.t1	adi_v1.05546	366	463	280/388	0.7216	1	0
Spis12478	adi_v1.10892	226	484	140/194	0.7216	0.7566	9.42e-54
Spis12968	adi_v1.12270	195	195	127/176	0.7216	0.9026	8.39e-97
Spis24.t1	adi_v1.11705	239	239	171/237	0.7215	0.9833	2.78e-122
Spis1812	adi_v1.06577	985	1453	717/994	0.7213	0.9848	0
Spis12346	adi_v1.12853	163	252	119/165	0.7212	0.9939	3.45e-86
Spis14106	adi_v1.11360	93	112	75/104	0.7212	0.9355	4.9e-55
Spis9633	adi_v1.19439	654	649	468/649	0.7211	0.9924	0
Spis13263	adi_v1.15940	661	632	380/527	0.7211	0.7746	0
Spis15266	adi_v1.01594	334	337	243/337	0.7211	1	1.98e-178
Spis12848	adi_v1.19175	478	496	359/498	0.7209	1	0
Spis12626	adi_v1.03172	308	303	217/301	0.7209	0.9773	5.79e-171
Spis13121	adi_v1.15815	190	228	62/86	0.7209	0.4474	2.87e-34
Spis17113	adi_v1.14028	927	935	684/949	0.7208	1	0
Spis8157	adi_v1.11929	242	299	165/229	0.7205	0.9463	1.11e-127
Spis3525	adi_v1.15904	236	244	152/211	0.7204	0.8941	4.44e-102
Spis1332	adi_v1.08447	182	211	152/211	0.7204	1	1.79e-109
Spis301	adi_v1.16661	619	619	443/615	0.7203	0.9903	0
Spis6270	adi_v1.06288	477	509	358/497	0.7203	1	0
Spis18279	adi_v1.11487	298	523	206/286	0.7203	0.8792	3.58e-137
Spis16709	adi_v1.09714	324	293	188/261	0.7203	0.7901	5.61e-127
Spis1380	adi_v1.09304	652	655	466/647	0.7202	0.9831	0
Spis18265	adi_v1.18232	612	839	399/554	0.7202	0.8791	0
Spis12192	adi_v1.15044	168	168	121/168	0.7202	1	1.99e-80
Spis5341	adi_v1.00935	332	370	265/368	0.7201	0.994	0
Spis1754	adi_v1.16543	735	1293	576/800	0.72	0.9673	0
Spis1503	adi_v1.01552	346	524	270/375	0.72	0.922	3.46e-142
Spis424	adi_v1.21302	101	152	72/100	0.72	0.9802	8.39e-52
Spis13393	adi_v1.15059	364	377	275/382	0.7199	1	3.85e-165
Spis8594	adi_v1.09764	358	1023	239/332	0.7199	0.7402	1.76e-103
Spis3356	adi_v1.02081	302	306	221/307	0.7199	1	9.29e-163
Spis14659	adi_v1.15700	443	490	357/496	0.7198	1	0
Spis6010	adi_v1.10656	269	270	172/239	0.7197	0.8773	2.34e-130
Spis3381	adi_v1.00159	329	210	154/214	0.7196	0.6383	5.59e-104
Spis9853	adi_v1.02222	493	803	318/442	0.7195	0.8864	0
Spis17283	adi_v1.03876	435	448	313/435	0.7195	0.9908	0
Spis2102.t1	adi_v1.10219	418	786	300/417	0.7194	0.9737	0
Spis15136	adi_v1.07759	334	446	241/335	0.7194	1	2.62e-179
Spis21880	adi_v1.21327	472	381	274/381	0.7192	0.8072	0
Spis6633	adi_v1.14676	437	923	320/445	0.7191	0.968	3.81e-112
Spis4205	adi_v1.11771	183	112	64/89	0.7191	0.4863	1.06e-40
Spis10378	adi_v1.06900	320	426	174/242	0.719	0.7281	3.61e-127
Spis6238	adi_v1.13498	500	607	345/480	0.7188	0.936	0
Spis7005	adi_v1.15661	948	835	539/750	0.7187	0.6582	0
Spis8459.t1	adi_v1.13756	513	891	373/519	0.7187	0.9883	0
Spis16119	adi_v1.16144	450	435	304/423	0.7187	0.94	0
Spis15770	adi_v1.19367	326	330	235/327	0.7187	0.9908	3.66e-173
Spis9651	adi_v1.22413	732	669	314/437	0.7185	0.5383	0
Spis23196	adi_v1.09738	1094	1263	732/1019	0.7184	0.8803	0
Spis6144	adi_v1.20638	447	535	296/412	0.7184	0.9217	0
Spis15794	adi_v1.19037	143	190	102/142	0.7183	0.993	8.82e-78
Spis20790	adi_v1.10357	611	846	418/582	0.7182	0.8838	0
Spis2996	adi_v1.06383	222	219	158/220	0.7182	0.991	7.49e-107
Spis9258	adi_v1.04492	243	335	186/259	0.7181	0.9465	1.16e-137
Spis10197	adi_v1.05494	644	664	481/670	0.7179	0.9752	0
Spis16089	adi_v1.13411	952	2281	730/1017	0.7178	0.9685	0
Spis1382	adi_v1.09306	549	545	379/528	0.7178	0.9617	0
Spis15381	adi_v1.01643	596	633	473/659	0.7178	0.9161	0
Spis3102.t1	adi_v1.18474	443	745	318/443	0.7178	1	0
Spis18392.t1	adi_v1.06861	208	256	145/202	0.7178	0.9712	4.36e-114
Spis2933	adi_v1.11900	85	97	61/85	0.7176	1	1.28e-46
Spis9383	adi_v1.04714	234	272	132/184	0.7174	0.7863	1.37e-98
Spis12603	adi_v1.22096	297	295	203/283	0.7173	0.9394	1.14e-142
Spis16715	adi_v1.01748	344	268	208/290	0.7172	0.843	1.07e-158
Spis4500	adi_v1.01022	290	290	208/290	0.7172	1	4.95e-156
Spis4413	adi_v1.12155	338	497	289/403	0.7171	0.997	0
Spis5369	adi_v1.03831	188	442	147/205	0.7171	0.9947	1.47e-49
Spis1087	adi_v1.11531	412	397	299/417	0.717	1	0
Spis12347	adi_v1.12854	208	203	152/212	0.717	1	1.19e-104
Spis17079	adi_v1.03801	297	444	200/279	0.7168	0.9293	9.1e-141
Spis16036	adi_v1.12361	398	893	377/526	0.7167	1	0
Spis4720	adi_v1.08518	165	200	96/134	0.7164	0.8121	4.45e-72
Spis18842	adi_v1.17557	648	653	457/638	0.7163	0.9583	0
Spis6168	adi_v1.19095	672	815	608/849	0.7161	1	0
Spis18368	adi_v1.10144	346	341	237/331	0.716	0.9133	8.11e-138
Spis2956.t1	adi_v1.08947	207	427	174/243	0.716	0.8937	2.52e-66
Spis15171	adi_v1.22545	204	287	131/183	0.7158	0.8971	9.45e-91
Spis12278	adi_v1.15390	503	323	297/415	0.7157	0.7634	0
Spis4368	adi_v1.08496	105	105	73/102	0.7157	0.9714	4.77e-53
Spis15756	adi_v1.16692	473	469	312/436	0.7156	0.9154	0
Spis7491	adi_v1.04935	511	474	337/471	0.7155	0.8219	0
Spis7	adi_v1.24230	325	531	254/355	0.7155	0.96	1.92e-156
Spis14721	adi_v1.03206	353	380	264/369	0.7154	0.966	0
Spis1929	adi_v1.07087	124	127	88/123	0.7154	0.9919	6.36e-65
Spis4105	adi_v1.23777	146	176	103/144	0.7153	0.9863	7.11e-84
Spis6555.t1	adi_v1.14585	832	710	530/741	0.7152	0.8786	0
Spis15054	adi_v1.08115	463	399	251/351	0.7151	0.6739	0
Spis16848	adi_v1.03283	930	966	690/965	0.715	0.9957	0
Spis4496	adi_v1.15372	598	609	409/572	0.715	0.9532	0
Spis22532	adi_v1.14305	372	202	143/200	0.715	0.5376	1.21e-107
Spis13183.t1	adi_v1.02765	1148	1838	1008/1410	0.7149	0.9721	0
Spis7794	adi_v1.15263	417	779	356/498	0.7149	0.9856	0
Spis6865	adi_v1.01196	250	441	178/249	0.7149	0.976	1.16e-121
Spis3216	adi_v1.18175	246	251	173/242	0.7149	0.9797	8.16e-88
Spis16452	adi_v1.13766	560	943	393/550	0.7145	0.9821	0
Spis12828	adi_v1.07143	371	349	250/350	0.7143	0.9191	4.42e-180
Spis7917	adi_v1.12986	696	634	494/692	0.7139	0.9871	0
Spis18188	adi_v1.09343	396	473	267/374	0.7139	0.9293	1.93e-171
Spis14878	adi_v1.14787	585	682	454/636	0.7138	0.9983	0
Spis12718	adi_v1.11748	330	335	232/325	0.7138	0.9788	8.23e-180
Spis18014	adi_v1.15702	1799	1717	895/1254	0.7137	0.6492	0
Spis7801	adi_v1.15173	246	324	177/248	0.7137	0.9837	2.4e-126
Spis2546	adi_v1.05529	1156	809	613/859	0.7136	0.7119	0
Spis9348	adi_v1.13886	399	407	314/440	0.7136	0.9925	0
Spis11254	adi_v1.23546	184	205	147/206	0.7136	1	9.85e-92
Spis14057	adi_v1.11729	1611	3327	1135/1591	0.7134	0.9137	0
Spis23	adi_v1.11706	967	939	692/970	0.7134	0.9897	0
Spis12507.t1	adi_v1.07815	468	694	351/492	0.7134	1	0
Spis714	adi_v1.23457	183	256	117/164	0.7134	0.8251	9.48e-84
Spis15746	adi_v1.02986	183	165	117/164	0.7134	0.8962	6.16e-87
Spis2863	adi_v1.02235	148	195	117/164	0.7134	1	8.06e-78
Spis10260	adi_v1.11086	509	778	408/572	0.7133	0.9489	7.14e-135
Spis4281	adi_v1.05102	335	459	338/474	0.7131	1	0
Spis797	adi_v1.02212	246	332	169/237	0.7131	0.9634	1.8e-128
Spis11271	adi_v1.10492	210	251	179/251	0.7131	0.9762	2.47e-124
Spis13094	adi_v1.01416	174	125	82/115	0.713	0.6609	6e-62
Spis8325	adi_v1.04799	1114	1142	814/1142	0.7128	0.9964	0
Spis749.t1	adi_v1.15343	378	689	325/456	0.7127	1	2.63e-144
Spis9331	adi_v1.19400	202	298	119/167	0.7126	0.8267	1.19e-78
Spis4513	adi_v1.05134	1169	2242	929/1304	0.7124	0.9615	0
Spis6746	adi_v1.02377	528	528	379/532	0.7124	0.9905	0
Spis15627	adi_v1.24740	139	271	109/153	0.7124	0.9928	2.28e-73
Spis7486	adi_v1.03869	321	595	307/431	0.7123	0.9813	0
Spis2438	adi_v1.12263	230	218	156/219	0.7123	0.9391	4.12e-99
Spis5531	adi_v1.23176	1284	1307	938/1317	0.7122	1	0
Spis1696	adi_v1.24609	116	210	99/139	0.7122	1	6.53e-42
Spis15361	adi_v1.16167	802	714	465/653	0.7121	0.7257	0
Spis8447	adi_v1.23121	566	560	393/552	0.712	0.9717	0
Spis12434	adi_v1.10038	212	351	136/191	0.712	0.8962	3.65e-102
Spis21708	adi_v1.18077	190	278	131/184	0.712	0.9158	4.35e-93
Spis86	adi_v1.10245	321	461	252/354	0.7119	0.8972	5.14e-155
Spis10345	adi_v1.10422	206	345	126/177	0.7119	0.8592	4.3e-94
Spis17845	adi_v1.03401	440	445	316/444	0.7117	0.9773	0
Spis193	adi_v1.19660	306	306	170/239	0.7113	0.781	1.37e-127
Spis17536	adi_v1.09057	229	223	138/194	0.7113	0.7773	1.23e-96
Spis10863	adi_v1.00676	473	560	500/703	0.7112	1	0
Spis6842	adi_v1.06089	282	471	234/329	0.7112	0.9894	1.59e-135
Spis2353	adi_v1.01398	631	707	448/630	0.7111	0.9746	0
Spis1094	adi_v1.15874	307	298	214/301	0.711	0.9642	7.02e-142
Spis4808	adi_v1.09855	1013	1072	811/1141	0.7108	0.9803	0
Spis408	adi_v1.00692	553	629	415/584	0.7106	1	1.84e-172
Spis2955	adi_v1.08855	298	307	194/273	0.7106	0.9161	9.44e-158
Spis23390	adi_v1.10821	326	311	194/273	0.7106	0.7791	2.49e-141
Spis9164	adi_v1.17178	270	861	216/304	0.7105	0.9963	2.74e-119
Spis1136	adi_v1.09707	90	90	54/76	0.7105	0.8333	1.01e-37
Spis17725	adi_v1.21083	425	669	336/473	0.7104	0.9906	0
Spis19759	adi_v1.04615	225	371	157/221	0.7104	0.9822	8.25e-113
Spis10139	adi_v1.08218	363	574	309/435	0.7103	0.978	2.09e-159
Spis6855	adi_v1.19432	296	432	206/290	0.7103	0.9662	8.67e-138
Spis14680.t1	adi_v1.02501	151	149	103/145	0.7103	0.9603	1.1e-73
Spis11878.t1	adi_v1.09140	1502	2164	1394/1963	0.7101	0.9927	0
Spis15603	adi_v1.13706	188	290	120/169	0.7101	0.8989	3.36e-92
Spis9429.t1	adi_v1.05518	1257	1178	813/1145	0.71	0.8934	0
Spis16095	adi_v1.13421	378	643	330/465	0.7097	0.9471	1.67e-166
Spis1912	adi_v1.04219	210	148	110/155	0.7097	0.7333	7.99e-75
Spis1067	adi_v1.01947	127	123	88/124	0.7097	0.9685	4.55e-45
Spis3624	adi_v1.20888	367	342	237/334	0.7096	0.9101	1.47e-144
Spis13584	adi_v1.19469	215	175	149/210	0.7095	0.9442	7.48e-102
Spis8151	adi_v1.16300	250	272	105/148	0.7095	0.588	2.39e-75
Spis673	adi_v1.12163	1275	1468	957/1349	0.7094	0.9976	0
Spis3383	adi_v1.00162	291	324	249/351	0.7094	0.9863	2.51e-161
Spis567.t2	adi_v1.08713	228	204	122/172	0.7093	0.7544	9.09e-90
Spis10534	adi_v1.01805	508	504	361/509	0.7092	1	0
Spis525	adi_v1.10623	230	415	178/251	0.7092	1	1.74e-127
Spis15562	adi_v1.17036	202	186	100/141	0.7092	0.6535	4.3e-28
Spis13841	adi_v1.20659	786	923	412/581	0.7091	0.7392	7.25e-122
Spis21029	adi_v1.11634	598	588	419/591	0.709	0.9849	0
Spis15319	adi_v1.05609	378	685	307/433	0.709	0.9868	1.98e-98
Spis13147	adi_v1.10859	591	574	358/505	0.7089	0.8206	0
Spis12427	adi_v1.09957	284	455	224/316	0.7089	0.9648	2.82e-137
Spis5559	adi_v1.01483	155	154	112/158	0.7089	1	2.67e-57
Spis7102	adi_v1.13519	446	565	465/656	0.7088	0.9955	0
Spis15950	adi_v1.13930	329	499	270/381	0.7087	0.9726	2.25e-163
Spis8326.t1	adi_v1.04793	1019	1010	727/1026	0.7086	0.9853	0
Spis5544	adi_v1.10228	494	590	338/477	0.7086	0.9656	0
Spis12410	adi_v1.17068	175	347	124/175	0.7086	1	3.8e-95
Spis3819	adi_v1.24354	257	428	175/247	0.7085	0.8949	5.11e-129
Spis15115	adi_v1.13076	292	305	175/247	0.7085	0.839	3.36e-123
Spis7952	adi_v1.23186	254	319	102/144	0.7083	0.5669	2.49e-52
Spis4806	adi_v1.07032	241	381	170/240	0.7083	0.9627	5.15e-124
Spis8955	adi_v1.02851	390	422	330/466	0.7082	0.9923	0
Spis24842	adi_v1.23006	534	264	194/274	0.708	0.5094	9.25e-132
Spis6731	adi_v1.12318	359	307	160/226	0.708	0.6267	2.31e-108
Spis1913	adi_v1.04220	144	148	80/113	0.708	0.7847	1.83e-56
Spis7591	adi_v1.08734	830	688	538/760	0.7079	0.8988	0
Spis20932	adi_v1.07734	191	268	143/202	0.7079	0.9948	2.49e-98
Spis6962	adi_v1.02100	313	337	218/308	0.7078	0.9808	5.13e-167
Spis1864	adi_v1.23903	243	154	109/154	0.7078	0.5556	6.39e-79
Spis13400	adi_v1.16006	971	908	467/660	0.7076	0.587	0
Spis6241.t1	adi_v1.13504	309	459	271/383	0.7076	0.9709	1.66e-163
Spis1537	adi_v1.20051	809	686	503/711	0.7075	0.8665	0
Spis21177	adi_v1.24056	540	558	387/547	0.7075	0.9444	0
Spis6049	adi_v1.05940	337	297	208/294	0.7075	0.8398	1.27e-103
Spis13163	adi_v1.09722	239	336	179/253	0.7075	0.9958	5.34e-125
Spis13818	adi_v1.12815	209	243	150/212	0.7075	0.9713	3.52e-105
Spis7971	adi_v1.18080	770	747	573/810	0.7074	1	0
Spis1508	adi_v1.18273	180	180	128/181	0.7072	1	4.39e-99
Spis3636	adi_v1.04177	145	143	99/140	0.7071	0.9655	4.87e-76
Spis5121	adi_v1.15539	318	285	205/290	0.7069	0.8994	9.16e-136
Spis8100	adi_v1.22207	78	85	41/58	0.7069	0.7436	7.75e-30
Spis15520	adi_v1.20007	391	522	311/440	0.7068	1	1.13e-108
Spis4218.t1	adi_v1.21811	186	191	135/191	0.7068	1	1.42e-92
Spis298	adi_v1.16663	333	455	212/300	0.7067	0.9009	4.61e-167
Spis7475	adi_v1.13215	311	314	212/300	0.7067	0.9582	1.82e-154
Spis2170	adi_v1.04551	593	581	407/576	0.7066	0.9696	0
Spis9763	adi_v1.20170	168	211	118/167	0.7066	0.9583	9.73e-81
Spis14327	adi_v1.10960	368	406	272/385	0.7065	1	0
Spis16125	adi_v1.09173	250	210	142/201	0.7065	0.804	1.58e-110
Spis4670.t1	adi_v1.08523	838	851	604/855	0.7064	1	0
Spis5367	adi_v1.19301	149	150	89/126	0.7063	0.8456	6.39e-67
Spis11022	adi_v1.17674	184	165	89/126	0.7063	0.6848	6.46e-64
Spis13130	adi_v1.01857	169	175	113/160	0.7062	0.9467	2.84e-83
Spis868	adi_v1.18068	1481	1743	1002/1419	0.7061	0.9521	0
Spis3495	adi_v1.12013	237	479	161/228	0.7061	0.9409	1.02e-92
Spis3735	adi_v1.23241	397	395	281/398	0.706	1	0
Spis25	adi_v1.11704	119	118	84/119	0.7059	1	4.21e-61
Spis20269	adi_v1.10700	835	1179	822/1165	0.7056	1	0
Spis8758	adi_v1.17814	350	357	230/326	0.7055	0.9171	1.78e-159
Spis17859	adi_v1.07641	448	409	316/448	0.7054	1	0
Spis1109	adi_v1.03511	367	372	261/370	0.7054	1	0
Spis3872	adi_v1.06657	275	246	182/258	0.7054	0.9309	1.39e-124
Spis2091	adi_v1.08930	155	234	91/129	0.7054	0.8194	1.71e-61
Spis3689.t1	adi_v1.21229	271	497	189/268	0.7052	0.9852	2.22e-143
Spis8420	adi_v1.06718	816	1227	550/780	0.7051	0.9498	0
Spis5808	adi_v1.10508	309	440	215/305	0.7049	0.9806	4.18e-163
Spis9288	adi_v1.09907	248	255	172/244	0.7049	0.9718	1.2e-121
Spis11772	adi_v1.19815	206	282	129/183	0.7049	0.8786	7.56e-93
Spis18726	adi_v1.22519	1006	1066	754/1070	0.7047	1	0
Spis2943	adi_v1.13143	663	667	439/623	0.7047	0.9351	0
Spis4524	adi_v1.20200	235	388	167/237	0.7046	1	1.08e-120
Spis22325	adi_v1.03578	761	544	298/423	0.7045	0.5388	0
Spis9016	adi_v1.13680	214	281	174/247	0.7045	0.9766	9.45e-104
Spis10539	adi_v1.01800	217	218	155/220	0.7045	0.9954	1.49e-95
Spis13187	adi_v1.02604	606	315	224/318	0.7044	0.5248	8.03e-162
Spis5215	adi_v1.02644	346	262	143/203	0.7044	0.5694	1.18e-96
Spis1684	adi_v1.19618	446	575	400/568	0.7042	0.9776	0
Spis2218	adi_v1.16434	284	279	200/284	0.7042	1	2.57e-144
Spis2604	adi_v1.12710	422	1009	345/490	0.7041	0.9929	2.83e-120
Spis15048	adi_v1.09549	103	176	69/98	0.7041	0.9515	5.01e-52
Spis22712	adi_v1.03562	571	800	402/571	0.704	0.9877	0
Spis4255	adi_v1.13698	603	905	478/679	0.704	0.9619	0
Spis4370	adi_v1.08494	403	403	283/402	0.704	0.995	0
Spis17546	adi_v1.11947	422	407	283/402	0.704	0.9526	0
Spis6784	adi_v1.21401	302	299	214/304	0.7039	1	3.46e-158
Spis17589	adi_v1.22340	181	337	126/179	0.7039	0.989	2.1e-96
Spis517	adi_v1.02346	445	556	399/567	0.7037	1	0
Spis16232	adi_v1.04213	268	256	171/243	0.7037	0.8993	2.99e-111
Spis8120	adi_v1.06267	215	335	133/189	0.7037	0.8791	6.49e-68
Spis3963	adi_v1.02469	264	251	133/189	0.7037	0.7159	2.17e-95
Spis6648	adi_v1.17334	285	585	254/361	0.7036	1	3.29e-159
Spis6267	adi_v1.01317	385	469	256/364	0.7033	0.8805	0
Spis2065	adi_v1.09326	843	863	609/866	0.7032	1	0
Spis4671.t2	adi_v1.08524	794	793	566/805	0.7031	1	0
Spis15023	adi_v1.12798	696	700	483/687	0.7031	0.9713	0
Spis20708	adi_v1.06926	737	1253	521/741	0.7031	0.9729	1.52e-91
Spis7202	adi_v1.03533	266	260	45/64	0.7031	0.2406	2.08e-28
Spis5007	adi_v1.06570	152	209	97/138	0.7029	0.875	1.85e-60
Spis7355	adi_v1.14976	616	1102	447/636	0.7028	0.9886	0
Spis16905	adi_v1.10829	507	1039	402/572	0.7028	0.998	0
Spis1142	adi_v1.03503	759	1141	565/804	0.7027	0.9868	0
Spis15038	adi_v1.09541	81	80	52/74	0.7027	0.9136	3.83e-41
Spis11780.t1	adi_v1.21671	403	636	319/454	0.7026	0.9553	1.29e-147
Spis20230	adi_v1.04486	367	371	262/373	0.7024	0.9864	5.02e-171
Spis6976	adi_v1.02106	337	348	236/336	0.7024	0.997	1.92e-175
Spis2675	adi_v1.17937	1294	1205	894/1273	0.7023	0.9706	0
Spis1084	adi_v1.11533	688	694	488/695	0.7022	0.9956	0
Spis18258	adi_v1.04835	401	402	264/376	0.7021	0.9377	0
Spis9219	adi_v1.10783	467	492	271/386	0.7021	0.8223	0
Spis3770	adi_v1.17174	339	336	238/339	0.7021	1	0
Spis15157	adi_v1.08030	336	339	238/339	0.7021	1	1.01e-177
Spis2434	adi_v1.12259	447	785	231/329	0.7021	0.6622	3.87e-36
Spis4117	adi_v1.00237	248	255	179/255	0.702	0.9919	4.04e-121
Spis7106	adi_v1.07020	189	504	172/245	0.702	1	3.15e-40
Spis18290.t1	adi_v1.01169	1159	1184	798/1137	0.7018	0.962	0
Spis5041	adi_v1.13455	170	170	120/171	0.7018	1	1.03e-83
Spis18998	adi_v1.07556	131	133	80/114	0.7018	0.8626	8.66e-49
Spis2100	adi_v1.19471	662	1230	510/727	0.7015	0.9773	0
Spis19676	adi_v1.20868	486	486	336/479	0.7015	0.9835	0
Spis3646	adi_v1.04326	373	412	289/412	0.7015	0.9893	0
Spis25748	adi_v1.16711	520	240	188/268	0.7015	0.5154	1.6e-113
Spis15966	adi_v1.02332	453	720	343/489	0.7014	1	0
Spis6434	adi_v1.09080	327	361	256/365	0.7014	1	6.87e-170
Spis9136.t1	adi_v1.07244	224	240	155/221	0.7014	0.9241	4.35e-115
Spis17717	adi_v1.11238	827	660	453/646	0.7012	0.6953	0
Spis4879	adi_v1.12046	324	438	230/328	0.7012	0.9846	1.09e-164
Spis20809	adi_v1.23391	434	574	265/378	0.7011	0.8249	0
Spis680	adi_v1.00574	341	592	244/348	0.7011	0.9795	2.83e-163
Spis1821	adi_v1.11418	374	471	190/271	0.7011	0.7246	2.51e-141
Spis17192.t1	adi_v1.11027	330	592	232/331	0.7009	0.9394	1.06e-137
Spis3035	adi_v1.08765	216	315	150/214	0.7009	0.9907	4.22e-113
Spis18341	adi_v1.22539	130	164	75/107	0.7009	0.8231	1.4e-30
Spis19656	adi_v1.02462	365	365	260/371	0.7008	0.9918	0
Spis4672	adi_v1.10273	278	319	185/264	0.7008	0.8669	1.54e-118
Spis5675.t1	adi_v1.00737	240	253	178/254	0.7008	1	2.23e-128
Spis17236.t1	adi_v1.19308	262	460	234/334	0.7006	1	3.8e-159
Spis766	adi_v1.03045	461	1254	421/601	0.7005	0.9544	6.59e-168
Spis6218	adi_v1.03658	317	460	215/307	0.7003	0.959	8.75e-105
Spis18794	adi_v1.06295	910	815	591/844	0.7002	0.8462	0
Spis10724	adi_v1.06464	688	2047	570/814	0.7002	0.9593	0
Spis18766	adi_v1.18082	1002	1062	677/967	0.7001	0.8832	0
Spis7246	adi_v1.05185	920	1057	502/717	0.7001	0.7717	0
Spis18728	adi_v1.20227	1097	1004	728/1040	0.7	0.8624	0
Spis13870	adi_v1.13084	548	543	392/560	0.7	1	0
Spis7231	adi_v1.15685	447	755	280/400	0.7	0.8881	1.7e-167
Spis17671	adi_v1.07275	362	1057	497/710	0.7	1	6.71e-98
Spis23877	adi_v1.02368	290	287	203/290	0.7	0.9897	3.24e-145
Spis20640	adi_v1.21779	179	323	161/230	0.7	0.9609	8.37e-104
Spis8976	adi_v1.18339	160	158	112/160	0.7	1	6.49e-84
Spis2496	adi_v1.14864	98	100	70/100	0.7	1	1.89e-51
Spis570	adi_v1.08027	141	93	56/80	0.7	0.5674	7.93e-41
Spis14891	adi_v1.12936	391	755	296/423	0.6998	0.9488	0
Spis11475.t1	adi_v1.10483	973	984	734/1049	0.6997	0.9949	0
Spis10338.t1	adi_v1.05805	896	1131	629/899	0.6997	0.9598	0
Spis3192.t1	adi_v1.24242	740	803	536/766	0.6997	0.9919	0
Spis22340	adi_v1.12529	605	801	508/726	0.6997	1	0
Spis10115	adi_v1.11943	449	521	312/446	0.6996	0.9866	0
Spis2308	adi_v1.04730	244	288	128/183	0.6995	0.75	1.69e-98
Spis17858	adi_v1.03593	489	484	342/489	0.6994	1	0
Spis1577	adi_v1.20987	325	354	221/316	0.6994	0.9631	7.87e-166
Spis8137	adi_v1.13202	164	193	114/163	0.6994	0.9939	7.03e-87
Spis3590	adi_v1.00372	756	463	507/725	0.6993	0.955	0
Spis830	adi_v1.02317	245	430	193/276	0.6993	0.9918	1.67e-142
Spis7522	adi_v1.03990	685	926	444/635	0.6992	0.927	0
Spis2450	adi_v1.22049	521	566	351/502	0.6992	0.952	0
Spis10337	adi_v1.05806	549	869	372/532	0.6992	0.9162	4.83e-142
Spis4767.t1	adi_v1.14046	427	837	316/452	0.6991	0.9438	0
Spis14858	adi_v1.04619	230	637	202/289	0.699	1	1.22e-90
Spis8973	adi_v1.09743	454	709	318/455	0.6989	0.9317	0
Spis2183	adi_v1.16870	365	361	246/352	0.6989	0.9589	0
Spis10050	adi_v1.06843	405	448	301/431	0.6984	0.8543	0
Spis18187	adi_v1.13819	435	506	280/401	0.6983	0.9218	0
Spis122	adi_v1.03104	481	571	340/487	0.6982	0.9896	0
Spis15089	adi_v1.16382	316	318	222/318	0.6981	1	4.17e-166
Spis17109	adi_v1.14025	1305	1602	1051/1506	0.6979	0.9931	0
Spis8905.t1	adi_v1.18002	512	948	358/513	0.6979	0.9785	0
Spis5693	adi_v1.24494	401	407	284/407	0.6978	1	0
Spis3768	adi_v1.14193	183	267	127/182	0.6978	0.9727	1.52e-82
Spis22795	adi_v1.11631	190	280	127/182	0.6978	0.9579	5.84e-91
Spis13285	adi_v1.08015	165	294	150/215	0.6977	0.9939	1.51e-101
Spis13219	adi_v1.21256	86	86	60/86	0.6977	1	1.54e-42
Spis3884	adi_v1.01873	203	237	143/205	0.6976	1	2.33e-110
Spis10339	adi_v1.05797	768	925	521/747	0.6975	0.9518	0
Spis5489	adi_v1.18309	835	860	583/836	0.6974	0.9964	0
Spis9502	adi_v1.01087	315	926	235/337	0.6973	0.927	3.41e-83
Spis14957	adi_v1.11879	277	438	251/360	0.6972	0.9964	6.66e-172
Spis6110	adi_v1.09154	324	552	260/373	0.6971	0.9877	9.01e-91
Spis4171	adi_v1.07339	619	775	589/845	0.697	1	0
Spis11913	adi_v1.18554	449	652	352/505	0.697	0.98	0
Spis12834	adi_v1.10207	442	555	352/505	0.697	1	2.57e-155
Spis5867	adi_v1.02183	166	165	115/165	0.697	0.994	1.18e-91
Spis12380	adi_v1.18648	140	139	92/132	0.697	0.75	1.65e-62
Spis11403	adi_v1.13685	443	600	223/320	0.6969	0.7156	5.86e-89
Spis5015.t2	adi_v1.10286	320	554	200/287	0.6969	0.8688	4.99e-76
Spis20229	adi_v1.04485	535	798	365/524	0.6966	0.972	0
Spis21067	adi_v1.11652	619	621	310/445	0.6966	0.7173	0
[truncated: 4,304 more rows]

## Sheet: Dataset S5
Dataset S5. Gene Ontology Enrichment (Biological Process) of many-to-one and many-to-many ortholog for S. pistillata and A. digitifera. Only significantly enriched processes (p < 0.05) are shown.
Exclusively Enriched GO terms S. pistillata	Exclusively Enriched GO terms A. digitifera	Commonly Enriched GO terms for S. pistillata and A. digitifera
GO:0006278	GO:0010125	GO:0006313
GO:0009186	GO:0006954	GO:0050896
GO:0035335	GO:0016045	GO:0048013
GO:0051124	GO:0009116	GO:0043124
GO:0007412	GO:0009611	GO:0032197
GO:0007154	GO:0051092	GO:0035458
GO:1900245	GO:0006919	GO:0007155
GO:1900246	GO:0002606	GO:0032088
GO:0006898	GO:0032496	GO:0008038
GO:0007218	GO:0032760	GO:0042110
GO:0032199	GO:0007165	GO:0007156
GO:0033209	GO:0032755	GO:1900121
GO:0048841	GO:0046330	GO:0001172
GO:0009268	GO:0044130	GO:0045163
GO:0045467	GO:0032498	GO:0032608
GO:0035590	GO:0032689	GO:0071205
GO:0008063	GO:0060585	GO:0031290
GO:0033160	GO:2000363	GO:0050707
GO:0070588	GO:0032733	GO:0032480
GO:0030162	GO:2000110	GO:0002925
GO:0007160	GO:0035419	GO:0019226
GO:0008594	GO:0043552	GO:0042787
GO:0043622	GO:0045087	GO:0030198
GO:0014012	GO:0002367	GO:0031398
GO:0006955	GO:0090022	GO:0002755
GO:0019076	GO:0032740	GO:0002218
GO:0050801	GO:0006965	GO:0043206
GO:0072156	GO:0002227	GO:0097490
GO:0070294	GO:0071224	GO:0097491
GO:0001700	GO:0032701	GO:0061549
GO:0030207	GO:0002830	GO:0050731
GO:0097105	GO:0071608	GO:0015670
GO:0090305	GO:0071225	GO:0050718
GO:0031279	GO:0002862	GO:0021675
GO:0048477	GO:0034136	GO:0051770
GO:0016339	GO:0002710	GO:0010025
GO:0007231	GO:0032695	GO:1902285
GO:0030103	GO:0035872	GO:0048010
GO:0007157	GO:0070431	GO:0060997
GO:0051258	GO:0032735	GO:0009862
GO:0042744	GO:0032703	GO:0009867
GO:0090303	GO:0070374	GO:0051044
GO:0048678	GO:0043330	GO:0042981
GO:0007043	GO:0045747
GO:0032648	GO:0043123
GO:0044179	GO:0070269
GO:0006750	GO:0050702
GO:0031117	GO:0050766
GO:0047484	GO:0051259
GO:0097527	GO:0032720
GO:0070327	GO:0045345
GO:0006766	GO:0070613
GO:0050688	GO:0002381
GO:0048662	GO:0072661
GO:0051597	GO:0031396
GO:0032436	GO:0050679
GO:0071360	GO:0008588
GO:0032715	GO:0045751
GO:0045792	GO:1901223
GO:0007017	GO:0006779
GO:0008045	GO:0045199
GO:0007584	GO:0050920
GO:0071774	GO:0050711
GO:0060385	GO:0045409
GO:0042993	GO:0031953
GO:0019369	GO:0000737
GO:0007229	GO:0045381
GO:0010628	GO:0019934
GO:0031047	GO:0048821
GO:0030818	GO:0015672
GO:0006927	GO:0007010
GO:0010745	GO:0021761
GO:0071455	GO:0006952
GO:0072177	GO:0036336
GO:2000270	GO:0001657
GO:0019724	GO:0090084
GO:0051709	GO:0010638
GO:0006925	GO:0051272
GO:0045686	GO:0046579
GO:0055078	GO:0042742
GO:0001501	GO:0043152
GO:0008152	GO:0045410
GO:0002230	GO:0051865
GO:0009308	GO:0071345
GO:0008406	GO:0048484
GO:0007417	GO:0010172
GO:0006334	GO:0071109
GO:0034220	GO:0043549
GO:0002237	GO:0060964
GO:0006857	GO:0050770
GO:0008049	GO:0001755
GO:0071305	GO:0042228
GO:0042538	GO:0007158
GO:0048738	GO:0033630
GO:0048704	GO:0060340
GO:0043588	GO:0072089
GO:0031408	GO:0000281
GO:0032781	GO:0048208
GO:0055010	GO:0072300
GO:0001953	GO:0035799
GO:0019852	GO:0014042
GO:0051899	GO:0002221
GO:0060236	GO:0031589
GO:0006958	GO:0060335
GO:0014850	GO:0010586
GO:0038166	GO:0045860
GO:0007161	GO:0061146
GO:0071873	GO:0035278
GO:0046274	GO:0035413
GO:0020028	GO:0000209
GO:0031659	GO:0000165
GO:0014050	GO:0050729
GO:0050775	GO:0002175
GO:0006869	GO:0007169
GO:0006814	GO:0033619
GO:0048570	GO:0021915
GO:0042416	GO:0038084
GO:0097374	GO:0045793
GO:0007168	GO:0009190
GO:0018149	GO:0009405
GO:0001988	GO:0051607
GO:0060112	GO:0001838
GO:0007204	GO:0006888
GO:0043627	GO:0007411
GO:0007030	GO:1902043
GO:0007631	GO:2000177
GO:0009410	GO:0030913
GO:0046903	GO:0060384
GO:0042308	GO:2001241
GO:0043171	GO:0060339
GO:0001659	GO:0050830
GO:0051712	GO:0001525
GO:0046373	GO:0070373
GO:0045887	GO:0018108
GO:0042994	GO:0021756
GO:0050982	GO:0060028
GO:0005975	GO:0034130
GO:0019915	GO:0042495
GO:0070936	GO:2000008
GO:0050891	GO:1990256
GO:0071476	GO:0048478
GO:0006751	GO:0071727
GO:0007162	GO:0042535
GO:0035666	GO:0019441
GO:0072218	GO:0048846
GO:0048754	GO:0050798
GO:0007601	GO:0006470
	GO:0007163
	GO:0050919
	GO:0032481
	GO:0071625
	GO:0009607
	GO:0035641
	GO:0032320
	GO:0042116
	GO:0072321
	GO:0051549
	GO:0034612
	GO:0019227
	GO:0016199
	GO:0060027
	GO:0043406
	GO:0001833
	GO:0071300
	GO:0019284
	GO:0002043
	GO:2001028
	GO:0006513
	GO:0043065
	GO:0008218
	GO:0097021
	GO:0007497
	GO:0046677
	GO:0051260
	GO:0010185
	GO:0036065
	GO:0001868
	GO:0000082
	GO:0021794
	GO:0016055
	GO:0048265
	GO:0030836
	GO:0071243
	GO:0001867
	GO:0008543
	GO:0021891
	GO:0042088
	GO:0007612
	GO:0048593
	GO:0048659
	GO:0022414
	GO:0010976
	GO:0022029
	GO:0045123
	GO:2000171
	GO:0033631
	GO:0050884
	GO:0031297
	GO:0060326
	GO:0007250
	GO:0030574
	GO:0000712
	GO:0019509
	GO:0021631
	GO:0071908
	GO:0071909
	GO:0010363
	GO:0010310
	GO:0042157
	GO:0031175
	GO:0071709
	GO:0050829
	GO:0051965
	GO:0034112
	GO:0010650
	GO:2000352
	GO:0035469
	GO:0051968
	GO:0060148
	GO:0060291
	GO:0030858
	GO:0038061
	GO:0034354
	GO:0097284
	GO:0009164
	GO:2001238
	GO:0006457
	GO:0050728
	GO:0002009
	GO:0072189
	GO:0006879
	GO:0006826
	GO:0045084
	GO:0008228
	GO:0072660
	GO:0042770
	GO:0061351
	GO:0060763
	GO:0048496
	GO:0006561
	GO:0042780
	GO:0044319
	GO:0001656
	GO:0007444
	GO:0010608
	GO:0048843
	GO:0032502
	GO:0007264

## Sheet: Dataset S6
Dataset S6. Gene expansion of ortholog groups in S. pistillata and A. digitifera (n ≥ 3).
Total no. of genes in both species	S. pistillata	A. digitifera	Gene IDs S. pistillata	Gene IDs A. digitifera	Hit Accession S. pistillata	Hit description S. pistillata	Hit Accession A. digitifera	Hit description A. digitifera
57	5	52	Spis22582 Spis22583 Spis22900 Spis18637 Spis1451	adi_v1.23369 adi_v1.11925 adi_v1.23974 adi_v1.23372 adi_v1.03472 adi_v1.05048 adi_v1.24206 adi_v1.14606 adi_v1.14184 adi_v1.05921 adi_v1.21424 adi_v1.02784 adi_v1.14827 adi_v1.17733 adi_v1.11145 adi_v1.06491 adi_v1.20238 adi_v1.21886 adi_v1.04440 adi_v1.16244 adi_v1.03903 adi_v1.17218 adi_v1.20822 adi_v1.21643 adi_v1.00169 adi_v1.00170 adi_v1.02957 adi_v1.23159 adi_v1.22808 adi_v1.11845 adi_v1.02…	sp|Q5DU56|NLRC3_MOUSE	Protein NLRC3 OS=Mus musculus GN=Nlrc3 PE=2 SV=2	sp|Q7RTR2|NLRC3_HUMAN	Protein NLRC3 OS=Homo sapiens GN=NLRC3 PE=2 SV=2
29	4	25	Spis23693 Spis23754 Spis3125 Spis3123	adi_v1.17823 adi_v1.15462 adi_v1.21844 adi_v1.15163 adi_v1.09049 adi_v1.06147 adi_v1.09051 adi_v1.06143 adi_v1.24132 adi_v1.12483 adi_v1.11800 adi_v1.06142 adi_v1.06144 adi_v1.13828 adi_v1.06569 adi_v1.06571 adi_v1.09050 adi_v1.17822 adi_v1.18303 adi_v1.17824 adi_v1.24735 adi_v1.05657 adi_v1.17967 adi_v1.20561 adi_v1.18872	sp|E7FAM5|LIN41_DANRE	E3 ubiquitin-protein ligase TRIM71 OS=Danio rerio GN=trim71 PE=2 SV=1	sp|E7FAM5|LIN41_DANRE	E3 ubiquitin-protein ligase TRIM71 OS=Danio rerio GN=trim71 PE=2 SV=1
29	10	19	Spis24486 Spis23048 Spis22608 Spis23049 Spis25567 Spis22606 Spis21819 Spis23051 Spis25105 Spis24693	adi_v1.02682 adi_v1.03067 adi_v1.16504 adi_v1.11636 adi_v1.24625 adi_v1.12734 adi_v1.11635 adi_v1.17556 adi_v1.13115 adi_v1.04576 adi_v1.07726 adi_v1.11248 adi_v1.13619 adi_v1.09117 adi_v1.24222 adi_v1.19273 adi_v1.17717 adi_v1.19701 adi_v1.23600	tr|A7RKI5|A7RKI5_NEMVE	Predicted protein OS=Nematostella vectensis GN=v1g198436 PE=4 SV=1	tr|A7RKI5|A7RKI5_NEMVE	Predicted protein OS=Nematostella vectensis GN=v1g198436 PE=4 SV=1
25	4	21	Spis13769 Spis13767 Spis16017 Spis13773	adi_v1.05844 adi_v1.05967 adi_v1.11754 adi_v1.18682 adi_v1.05847 adi_v1.05970 adi_v1.11472 adi_v1.00375 adi_v1.05512 adi_v1.14089 adi_v1.21495 adi_v1.05969 adi_v1.08024 adi_v1.05507 adi_v1.01983 adi_v1.23452 adi_v1.05971 adi_v1.12718 adi_v1.10082 adi_v1.01981 adi_v1.18007	sp|Q01484|ANK2_HUMAN	Ankyrin-2 OS=Homo sapiens GN=ANK2 PE=1 SV=4	sp|P16157|ANK1_HUMAN	Ankyrin-1 OS=Homo sapiens GN=ANK1 PE=1 SV=3
22	16	6	Spis16917 Spis24996 Spis6462 Spis16928 Spis2300 Spis16913 Spis16914.t1 Spis15616 Spis24221 Spis2301 Spis16912 Spis2295 Spis15615 Spis2291 Spis16929 Spis6461	adi_v1.20366 adi_v1.20752 adi_v1.02805 adi_v1.06033 adi_v1.24531 adi_v1.18228	sp|Q8TER0|SNED1_HUMAN	Sushi, nidogen and EGF-like domain-containing protein 1 OS=Homo sapiens GN=SNED1 PE=2 SV=2	tr|A7RQ54|A7RQ54_NEMVE	Predicted protein OS=Nematostella vectensis GN=v1g200451 PE=4 SV=1
21	9	12	Spis19102 Spis19107 Spis21771 Spis19098 Spis19105 Spis13854 Spis16663 Spis18907 Spis17311	adi_v1.12861 adi_v1.21673 adi_v1.03160 adi_v1.11014 adi_v1.00205 adi_v1.03574 adi_v1.09677 adi_v1.10431 adi_v1.01718 adi_v1.07022 adi_v1.14167 adi_v1.13051	sp|Q7RTR2|NLRC3_HUMAN	Protein NLRC3 OS=Homo sapiens GN=NLRC3 PE=2 SV=2	sp|Q8K3Z0|NOD2_MOUSE	Nucleotide-binding oligomerization domain-containing protein 2 OS=Mus musculus GN=Nod2 PE=1 SV=1
17	9	8	Spis19277 Spis934 Spis4468 Spis925 Spis19449 Spis937 Spis20752 Spis10928 Spis7289	adi_v1.10972 adi_v1.06760 adi_v1.12777 adi_v1.02532 adi_v1.22189 adi_v1.21687 adi_v1.20769 adi_v1.09135	sp|P22792|CPN2_HUMAN	Carboxypeptidase N subunit 2 OS=Homo sapiens GN=CPN2 PE=1 SV=3	tr|A7RJF1|A7RJF1_NEMVE	Predicted protein OS=Nematostella vectensis GN=v1g197996 PE=4 SV=1
17	14	3	Spis20338 Spis23378 Spis6590 Spis24455 Spis14189 Spis24335 Spis22738 Spis22727 Spis21113 Spis21487 Spis23410 Spis10006 Spis21536 Spis21961	adi_v1.16561 adi_v1.23168 adi_v1.03426	sp|P98063|BMP1_MOUSE	Bone morphogenetic protein 1 OS=Mus musculus GN=Bmp1 PE=1 SV=2	sp|Q9JLB4|CUBN_MOUSE	Cubilin OS=Mus musculus GN=Cubn PE=1 SV=3
16	4	12	Spis13884 Spis23541 Spis21983 Spis20487	adi_v1.03674 adi_v1.18703 adi_v1.03673 adi_v1.17532 adi_v1.14467 adi_v1.07278 adi_v1.17531 adi_v1.16890 adi_v1.17032 adi_v1.08788 adi_v1.00475 adi_v1.19318	sp|P23468|PTPRD_HUMAN	Receptor-type tyrosine-protein phosphatase delta OS=Homo sapiens GN=PTPRD PE=1 SV=2	sp|Q64487|PTPRD_MOUSE	Receptor-type tyrosine-protein phosphatase delta OS=Mus musculus GN=Ptprd PE=1 SV=3
16	5	11	Spis21083 Spis19077 Spis24392 Spis6916 Spis19075	adi_v1.16584 adi_v1.15486 adi_v1.16703 adi_v1.20063 adi_v1.16582 adi_v1.06178 adi_v1.19959 adi_v1.06179 adi_v1.21040 adi_v1.00209 adi_v1.19960	sp|P42201|LYAM3_BOVIN	P-selectin OS=Bos taurus GN=SELP PE=2 SV=1	sp|P42201|LYAM3_BOVIN	P-selectin OS=Bos taurus GN=SELP PE=2 SV=1
16	8	8	Spis6673 Spis12762 Spis24220 Spis22848 Spis21743 Spis23773 Spis6672 Spis18948	adi_v1.14821 adi_v1.20222 adi_v1.19667 adi_v1.24349 adi_v1.14088 adi_v1.06400 adi_v1.10084 adi_v1.13435	sp|Q8NFD2|ANKK1_HUMAN	Ankyrin repeat and protein kinase domain-containing protein 1 OS=Homo sapiens GN=ANKK1 PE=2 SV=1	sp|P16157|ANK1_HUMAN	Ankyrin-1 OS=Homo sapiens GN=ANK1 PE=1 SV=3
14	3	11	Spis3329 Spis23643 Spis20189	adi_v1.10546 adi_v1.05961 adi_v1.02786 adi_v1.02787 adi_v1.23352 adi_v1.20430 adi_v1.20431 adi_v1.15176 adi_v1.17472 adi_v1.08467 adi_v1.15177	sp|Q96PQ7|KLHL5_HUMAN	Kelch-like protein 5 OS=Homo sapiens GN=KLHL5 PE=2 SV=3	sp|Q53G59|KLH12_HUMAN	Kelch-like protein 12 OS=Homo sapiens GN=KLHL12 PE=1 SV=2
14	4	10	Spis23826 Spis24244 Spis19662 Spis20829	adi_v1.02892 adi_v1.11699 adi_v1.19104 adi_v1.07873 adi_v1.13879 adi_v1.03274 adi_v1.12082 adi_v1.14769 adi_v1.24737 adi_v1.00527	sp|P98160|PGBM_HUMAN	Basement membrane-specific heparan sulfate proteoglycan core protein OS=Homo sapiens GN=HSPG2 PE=1 SV=4	sp|Q5UNS9|COLL7_MIMIV	Collagen-like protein 7 OS=Acanthamoeba polyphaga mimivirus GN=MIMI_L669 PE=4 SV=1
14	8	6	Spis6345 Spis15919 Spis15907 Spis15901 Spis12940 Spis15918 Spis3327 Spis20038	adi_v1.10319 adi_v1.11714 adi_v1.18842 adi_v1.23506 adi_v1.21558 adi_v1.10418	tr|A7SI46|A7SI46_NEMVE	Predicted protein OS=Nematostella vectensis GN=v1g212623 PE=4 SV=1	tr|A7SI46|A7SI46_NEMVE	Predicted protein OS=Nematostella vectensis GN=v1g212623 PE=4 SV=1
13	3	10	Spis5315 Spis5310 Spis5313	adi_v1.22793 adi_v1.11287 adi_v1.12036 adi_v1.15231 adi_v1.17910 adi_v1.12035 adi_v1.04182 adi_v1.04183 adi_v1.10677 adi_v1.12754	gi|156353213|ref|XP_001622968.1|	predicted protein [Nematostella vectensis] >gi|156209607|gb|EDO30868.1| predicted protein [Nematostella vectensis]	gi|156353213|ref|XP_001622968.1|	predicted protein [Nematostella vectensis] >gi|156209607|gb|EDO30868.1| predicted protein [Nematostella vectensis]
12	3	9	Spis9223 Spis6679 Spis24852	adi_v1.08436 adi_v1.03450 adi_v1.24052 adi_v1.12302 adi_v1.10980 adi_v1.08126 adi_v1.02819 adi_v1.11613 adi_v1.12618	sp|P0CI65|NPHP3_DANRE	Nephrocystin-3 OS=Danio rerio GN=nphp3 PE=3 SV=1	sp|Q7TNH6|NPHP3_MOUSE	Nephrocystin-3 OS=Mus musculus GN=Nphp3 PE=1 SV=2
12	8	4	Spis2058 Spis12132 Spis14794 Spis22179 Spis2049 Spis21966 Spis24685 Spis22180	adi_v1.10787 adi_v1.24346 adi_v1.03968 adi_v1.03966	sp|Q9CPW0|CNTP2_MOUSE	Contactin-associated protein-like 2 OS=Mus musculus GN=Cntnap2 PE=1 SV=2	sp|Q9UHC6|CNTP2_HUMAN	Contactin-associated protein-like 2 OS=Homo sapiens GN=CNTNAP2 PE=1 SV=1
11	3	8	Spis5502 Spis7673 Spis7672	adi_v1.04329 adi_v1.00365 adi_v1.00397 adi_v1.06728 adi_v1.13536 adi_v1.03653 adi_v1.06839 adi_v1.04135	sp|Q5DU56|NLRC3_MOUSE	Protein NLRC3 OS=Mus musculus GN=Nlrc3 PE=2 SV=2	sp|Q5DU56|NLRC3_MOUSE	Protein NLRC3 OS=Mus musculus GN=Nlrc3 PE=2 SV=2
11	4	7	Spis24712 Spis1948 Spis1945 Spis1949	adi_v1.15466 adi_v1.19762 adi_v1.16744 adi_v1.15564 adi_v1.19633 adi_v1.02954 adi_v1.13295	sp|Q62838|MUSK_RAT	Muscle, skeletal receptor tyrosine protein kinase OS=Rattus norvegicus GN=Musk PE=1 SV=1	sp|Q58DA5|NTRI_BOVIN	Neurotrimin OS=Bos taurus GN=NTM PE=2 SV=1
11	5	6	Spis8232 Spis21900 Spis21688 Spis16508 Spis14840	adi_v1.03614 adi_v1.22854 adi_v1.07383 adi_v1.06405 adi_v1.00018 adi_v1.19250
11	7	4	Spis3374 Spis1047 Spis11332 Spis1533 Spis10090 Spis22730 Spis7792	adi_v1.06920 adi_v1.17336 adi_v1.15868 adi_v1.06921	tr|A7SX86|A7SX86_NEMVE	Predicted protein OS=Nematostella vectensis GN=v1g218910 PE=4 SV=1	tr|A7SX86|A7SX86_NEMVE	Predicted protein OS=Nematostella vectensis GN=v1g218910 PE=4 SV=1
10	4	6	Spis24272 Spis10399 Spis23521 Spis10396	adi_v1.07766 adi_v1.09577 adi_v1.00599 adi_v1.09576 adi_v1.07769 adi_v1.09579	sp|Q9LNB6|HSOP1_ARATH	Hsp70-Hsp90 organizing protein 1 OS=Arabidopsis thaliana GN=HOP1 PE=2 SV=1	sp|F8RP11|HSOP_WHEAT	Hsp70-Hsp90 organizing protein OS=Triticum aestivum GN=HOP PE=1 SV=1
10	4	6	Spis23003 Spis14555 Spis11716 Spis15453	adi_v1.00230 adi_v1.06317 adi_v1.18429 adi_v1.10087 adi_v1.20348 adi_v1.11851	sp|Q9P121|NTRI_HUMAN	Neurotrimin OS=Homo sapiens GN=NTM PE=1 SV=1
10	5	5	Spis24265 Spis22748 Spis16831 Spis21115 Spis22660	adi_v1.05562 adi_v1.15236 adi_v1.06727 adi_v1.15352 adi_v1.23982	sp|Q96RW7|HMCN1_HUMAN	Hemicentin-1 OS=Homo sapiens GN=HMCN1 PE=1 SV=2	sp|Q96RW7|HMCN1_HUMAN	Hemicentin-1 OS=Homo sapiens GN=HMCN1 PE=1 SV=2
10	6	4	Spis22553 Spis13040 Spis22904 Spis17487 Spis11094 Spis13039	adi_v1.14494 adi_v1.04096 adi_v1.06723 adi_v1.07575	sp|Q8NDA2|HMCN2_HUMAN	Hemicentin-2 OS=Homo sapiens GN=HMCN2 PE=2 SV=2	sp|A2AJ76|HMCN2_MOUSE	Hemicentin-2 OS=Mus musculus GN=Hmcn2 PE=2 SV=1
10	7	3	Spis10311 Spis1782 Spis21833 Spis8671 Spis5454 Spis19052 Spis21089	adi_v1.13310 adi_v1.03415 adi_v1.00099	tr|W4XY10|W4XY10_STRPU	Uncharacterized protein OS=Strongylocentrotus purpuratus GN=Sp-Hypp_542 PE=4 SV=1	tr|W4YQ77|W4YQ77_STRPU	Uncharacterized protein (Fragment) OS=Strongylocentrotus purpuratus GN=Sp-Hypp_139 PE=4 SV=1
9	3	6	Spis8771 Spis8768 Spis17792	adi_v1.15456 adi_v1.24170 adi_v1.01561 adi_v1.19059 adi_v1.10388 adi_v1.24168	sp|Q96AY4|TTC28_HUMAN	Tetratricopeptide repeat protein 28 OS=Homo sapiens GN=TTC28 PE=1 SV=4	sp|Q96AY4|TTC28_HUMAN	Tetratricopeptide repeat protein 28 OS=Homo sapiens GN=TTC28 PE=1 SV=4
9	3	6	Spis16374 Spis15450 Spis21342	adi_v1.24472 adi_v1.18704 adi_v1.01843 adi_v1.05066 adi_v1.06637 adi_v1.21162	sp|P35546|RET_MOUSE	Proto-oncogene tyrosine-protein kinase receptor Ret OS=Mus musculus GN=Ret PE=1 SV=2	sp|Q9VBW3|CAD96_DROME	Tyrosine kinase receptor Cad96Ca OS=Drosophila melanogaster GN=Cad96Ca PE=2 SV=2
9	3	6	Spis13552 Spis13547 Spis13553	adi_v1.10215 adi_v1.05454 adi_v1.10212 adi_v1.03934 adi_v1.17700 adi_v1.08176	tr|C7C211|C7C211_SCHJA	Reverse transcriptase OS=Schistosoma japonicum PE=4 SV=1	sp|Q96AY4|TTC28_HUMAN	Tetratricopeptide repeat protein 28 OS=Homo sapiens GN=TTC28 PE=1 SV=4
9	3	6	Spis21339 Spis17302 Spis21023	adi_v1.18624 adi_v1.02686 adi_v1.15876 adi_v1.11406 adi_v1.04319 adi_v1.00358	sp|Q15399|TLR1_HUMAN	Toll-like receptor 1 OS=Homo sapiens GN=TLR1 PE=1 SV=3	sp|Q15399|TLR1_HUMAN	Toll-like receptor 1 OS=Homo sapiens GN=TLR1 PE=1 SV=3
9	4	5	Spis21450 Spis21448 Spis13882 Spis21447	adi_v1.17997 adi_v1.16615 adi_v1.21832 adi_v1.21147 adi_v1.17773	sp|A4IFW2|PTPRF_DANRE	Receptor-type tyrosine-protein phosphatase F OS=Danio rerio GN=ptprf PE=2 SV=1	sp|Q9I930|FUCL2_ANGJA	Fucolectin-2 OS=Anguilla japonica PE=2 SV=1
9	4	5	Spis15736 Spis15735 Spis22025 Spis22024	adi_v1.04374 adi_v1.15656 adi_v1.23394 adi_v1.23344 adi_v1.12863	sp|F1MBP6|KLHL3_BOVIN	Kelch-like protein 3 OS=Bos taurus GN=KLHL3 PE=3 SV=3	sp|Q5U374|KLH12_DANRE	Kelch-like protein 12 OS=Danio rerio GN=klhl12 PE=2 SV=2
9	4	5	Spis15590 Spis15588 Spis15583 Spis15597	adi_v1.19022 adi_v1.17970 adi_v1.17969 adi_v1.07408 adi_v1.07001	gi|156397191|ref|XP_001637775.1|	predicted protein [Nematostella vectensis] >gi|156224890|gb|EDO45712.1| predicted protein [Nematostella vectensis]	sp|F5HAM0|UL144_HCMVM	Membrane glycoprotein UL144 OS=Human cytomegalovirus (strain Merlin) GN=UL144 PE=3 SV=1
9	5	4	Spis17326 Spis17324 Spis24096 Spis17325 Spis17327	adi_v1.02748 adi_v1.02749 adi_v1.02752 adi_v1.18183
8	3	5	Spis11278 Spis11277 Spis11281.t1	adi_v1.04167 adi_v1.12142 adi_v1.12143 adi_v1.04166 adi_v1.12141	sp|Q0DXS3|RDR1_ORYSJ	Probable RNA-dependent RNA polymerase 1 OS=Oryza sativa subsp. japonica GN=RDR1 PE=2 SV=2	sp|Q0DXS3|RDR1_ORYSJ	Probable RNA-dependent RNA polymerase 1 OS=Oryza sativa subsp. japonica GN=RDR1 PE=2 SV=2
8	3	5	Spis23181 Spis23974 Spis1849	adi_v1.20123 adi_v1.13695 adi_v1.15148 adi_v1.13912 adi_v1.20223	sp|O70497|FCN2_MOUSE	Ficolin-2 OS=Mus musculus GN=Fcn2 PE=2 SV=2	sp|Q15485|FCN2_HUMAN	Ficolin-2 OS=Homo sapiens GN=FCN2 PE=1 SV=2
8	3	5	Spis17692 Spis10449 Spis561	adi_v1.21145 adi_v1.08749 adi_v1.06915 adi_v1.13113 adi_v1.06695	sp|Q60855|RIPK1_MOUSE	Receptor-interacting serine/threonine-protein kinase 1 OS=Mus musculus GN=Ripk1 PE=1 SV=1	tr|C3Y796|C3Y796_BRAFL	Putative uncharacterized protein OS=Branchiostoma floridae GN=BRAFLDRAFT_82839 PE=4 SV=1
8	3	5	Spis17924 Spis17923 Spis17921	adi_v1.17665 adi_v1.18386 adi_v1.17664 adi_v1.15479 adi_v1.04620	sp|P86854|PLCL_MYTGA	Perlucin-like protein OS=Mytilus galloprovincialis PE=1 SV=1	sp|P86854|PLCL_MYTGA	Perlucin-like protein OS=Mytilus galloprovincialis PE=1 SV=1
8	3	5	Spis21822 Spis1802 Spis10308	adi_v1.14031 adi_v1.08909 adi_v1.24107 adi_v1.24335 adi_v1.07382	tr|D7GY75|D7GY75_TRICA	Putative uncharacterized protein OS=Tribolium castaneum GN=TcasGA2_TC014830 PE=4 SV=1
8	4	4	Spis15923 Spis19908 Spis8608 Spis8609	adi_v1.20764 adi_v1.08875 adi_v1.14083 adi_v1.10096
8	5	3	Spis9319 Spis6038 Spis8529 Spis23775 Spis6035	adi_v1.04527 adi_v1.02822 adi_v1.08386	sp|Q7RTR2|NLRC3_HUMAN	Protein NLRC3 OS=Homo sapiens GN=NLRC3 PE=2 SV=2	sp|Q5DU56|NLRC3_MOUSE	Protein NLRC3 OS=Mus musculus GN=Nlrc3 PE=2 SV=2
8	5	3	Spis20599 Spis19725 Spis16004 Spis16005 Spis6346	adi_v1.11142 adi_v1.11140 adi_v1.20751	sp|Q9D2J7|ANKE1_MOUSE	Ankyrin repeat and EF-hand domain-containing protein 1 OS=Mus musculus GN=Ankef1 PE=2 SV=1	sp|A1R8N8|MSHA_ARTAT	D-inositol 3-phosphate glycosyltransferase OS=Arthrobacter aurescens (strain TC1) GN=mshA PE=3 SV=1
8	5	3	Spis19211 Spis19209 Spis24021 Spis19212 Spis9039	adi_v1.05453 adi_v1.20903 adi_v1.00379	tr|A7SXV5|A7SXV5_NEMVE	Predicted protein OS=Nematostella vectensis GN=v1g219227 PE=4 SV=1	tr|A7RKL2|A7RKL2_NEMVE	Predicted protein OS=Nematostella vectensis GN=v1g238950 PE=4 SV=1
7	3	4	Spis13416 Spis13420 Spis24321	adi_v1.15481 adi_v1.04039 adi_v1.12482 adi_v1.12429	sp|Q07496|EPHA4_CHICK	Ephrin type-A receptor 4 OS=Gallus gallus GN=EPHA4 PE=1 SV=2	sp|P54763|EPHB2_MOUSE	Ephrin type-B receptor 2 OS=Mus musculus GN=Ephb2 PE=1 SV=2
7	3	4	Spis15392 Spis15386 Spis13839	adi_v1.10277 adi_v1.16891 adi_v1.03588 adi_v1.10279	sp|O81025|P2A03_ARATH	Putative protein PHLOEM PROTEIN 2-LIKE A3 OS=Arabidopsis thaliana GN=PP2A3 PE=4 SV=1	sp|Q91610|DHHA_XENLA	Desert hedgehog protein A OS=Xenopus laevis GN=dhh-a PE=2 SV=1
7	3	4	Spis24980 Spis13978 Spis13980	adi_v1.11356 adi_v1.21128 adi_v1.00408 adi_v1.24461	sp|Q8K2J9|BTBD6_MOUSE	BTB/POZ domain-containing protein 6 OS=Mus musculus GN=Btbd6 PE=2 SV=2	sp|Q8K2J9|BTBD6_MOUSE	BTB/POZ domain-containing protein 6 OS=Mus musculus GN=Btbd6 PE=2 SV=2
7	3	4	Spis11003 Spis11002 Spis23828	adi_v1.21992 adi_v1.05902 adi_v1.15583 adi_v1.05901	tr|K1QMK9|K1QMK9_CRAGI	Uncharacterized protein OS=Crassostrea gigas GN=CGI_10020524 PE=4 SV=1	tr|K1QMK9|K1QMK9_CRAGI	Uncharacterized protein OS=Crassostrea gigas GN=CGI_10020524 PE=4 SV=1
7	3	4	Spis13262 Spis13267 Spis24184	adi_v1.08231 adi_v1.04153 adi_v1.04154 adi_v1.04595	tr|I1FEN7|I1FEN7_AMPQE	Uncharacterized protein OS=Amphimedon queenslandica GN=LOC100640421 PE=3 SV=1	tr|M7BY51|M7BY51_CHEMY	Stonustoxin subunit alpha OS=Chelonia mydas GN=UY3_02015 PE=4 SV=1
7	3	4	Spis15576 Spis15580 Spis24054.t1	adi_v1.06196 adi_v1.08125 adi_v1.06958 adi_v1.06997
7	3	4	Spis13473 Spis1970 Spis14214	adi_v1.13280 adi_v1.03231 adi_v1.13780 adi_v1.13779	gi|156368819|ref|XP_001627889.1|	predicted protein [Nematostella vectensis] >gi|156214851|gb|EDO35826.1| predicted protein [Nematostella vectensis]	gi|221130774|ref|XP_002165361.1|	PREDICTED: uncharacterized protein LOC100210439 [Hydra vulgaris]
7	3	4	Spis6738 Spis14946 Spis17015	adi_v1.07580 adi_v1.07355 adi_v1.01052 adi_v1.00634	gi|254728981|gb|ACT79640.1|	transposase [Acropora millepora]	gi|573876705|ref|XP_006626620.1|	PREDICTED: piggyBac transposable element-derived protein 4-like [Lepisosteus oculatus]
7	4	3	Spis21408 Spis3757 Spis21406 Spis3756	adi_v1.00975 adi_v1.13339 adi_v1.13338	sp|Q8R151|ZNFX1_MOUSE	NFX1-type zinc finger-containing protein 1 OS=Mus musculus GN=Znfx1 PE=2 SV=3	sp|Q9P2E3|ZNFX1_HUMAN	NFX1-type zinc finger-containing protein 1 OS=Homo sapiens GN=ZNFX1 PE=1 SV=2
7	4	3	Spis15496 Spis377 Spis19826 Spis20791	adi_v1.06046 adi_v1.20778 adi_v1.10500	sp|Q99315|YG31B_YEAST	Transposon Ty3-G Gag-Pol polyprotein OS=Saccharomyces cerevisiae (strain ATCC 204508 / S288c) GN=TY3B-G PE=1 SV=3	sp|Q7LHG5|YI31B_YEAST	Transposon Ty3-I Gag-Pol polyprotein OS=Saccharomyces cerevisiae (strain ATCC 204508 / S288c) GN=TY3B-I PE=3 SV=2
7	4	3	Spis17929.t2 Spis21139 Spis17931 Spis17925	adi_v1.02711 adi_v1.01520 adi_v1.01341	sp|Q3U0V1|FUBP2_MOUSE	Far upstream element-binding protein 2 OS=Mus musculus GN=Khsrp PE=1 SV=2	tr|A7S8X2|A7S8X2_NEMVE	Predicted protein OS=Nematostella vectensis GN=v1g208593 PE=4 SV=1
7	4	3	Spis19031 Spis21738 Spis14646 Spis16533	adi_v1.00934 adi_v1.17866 adi_v1.22679	sp|P20825|POL2_DROME	Retrovirus-related Pol polyprotein from transposon 297 OS=Drosophila melanogaster GN=pol PE=4 SV=1	sp|Q8VDS3|CBX7_MOUSE	Chromobox protein homolog 7 OS=Mus musculus GN=Cbx7 PE=1 SV=1
7	4	3	Spis19237 Spis12490 Spis22546 Spis19236	adi_v1.17747 adi_v1.10971 adi_v1.03089	sp|O00602|FCN1_HUMAN	Ficolin-1 OS=Homo sapiens GN=FCN1 PE=1 SV=2	sp|Q15485|FCN2_HUMAN	Ficolin-2 OS=Homo sapiens GN=FCN2 PE=1 SV=2
7	4	3	Spis6888 Spis6894 Spis6889 Spis19914	adi_v1.16317 adi_v1.08174 adi_v1.08175	sp|Q6NUT3|MFS12_HUMAN	Major facilitator superfamily domain-containing protein 12 OS=Homo sapiens GN=MFSD12 PE=1 SV=2	sp|Q3U481|MFS12_MOUSE	Major facilitator superfamily domain-containing protein 12 OS=Mus musculus GN=Mfsd12 PE=1 SV=1
7	4	3	Spis22731 Spis7045 Spis3375 Spis16893	adi_v1.12931 adi_v1.10097 adi_v1.10098	sp|P49013|FBP3_STRPU	Fibropellin-3 OS=Strongylocentrotus purpuratus GN=EGF3 PE=1 SV=1	sp|Q95SX7|RTBS_DROME	Probable RNA-directed DNA polymerase from transposon BS OS=Drosophila melanogaster GN=RTase PE=2 SV=1
7	4	3	Spis12732 Spis20028 Spis21565 Spis12734	adi_v1.14877 adi_v1.14876 adi_v1.14878	sp|P10079|FBP1_STRPU	Fibropellin-1 OS=Strongylocentrotus purpuratus GN=EGF1 PE=1 SV=2	sp|P07207|NOTCH_DROME	Neurogenic locus Notch protein OS=Drosophila melanogaster GN=N PE=1 SV=3
7	4	3	Spis16547 Spis16544 Spis16542 Spis16546	adi_v1.17955 adi_v1.19924 adi_v1.23616
7	4	3	Spis22426 Spis22424 Spis24433 Spis22427	adi_v1.19067 adi_v1.19066 adi_v1.16634	sp|Q92051|CAHZ_DANRE	Carbonic anhydrase OS=Danio rerio GN=cahz PE=1 SV=2	sp|Q92051|CAHZ_DANRE	Carbonic anhydrase OS=Danio rerio GN=cahz PE=1 SV=2
7	4	3	Spis24164 Spis19265 Spis4451 Spis9883	adi_v1.06227 adi_v1.06226 adi_v1.22327	sp|O88207|CO5A1_MOUSE	Collagen alpha-1(V) chain OS=Mus musculus GN=Col5a1 PE=2 SV=2	gi|156350172|ref|XP_001622174.1|	hypothetical protein NEMVEDRAFT_v1g248548 [Nematostella vectensis] >gi|156208624|gb|EDO30074.1| predicted protein [Nematostella vectensis]
6	3	3	Spis18186 Spis21505.t1 Spis24121	adi_v1.14616 adi_v1.23208 adi_v1.24142	sp|Q9C091|GRB1L_HUMAN	GREB1-like protein OS=Homo sapiens GN=GREB1L PE=2 SV=2	sp|Q9C091|GRB1L_HUMAN	GREB1-like protein OS=Homo sapiens GN=GREB1L PE=2 SV=2
6	3	3	Spis7667 Spis21151 Spis21153	adi_v1.00077 adi_v1.20654 adi_v1.20655	sp|A2AJ76|HMCN2_MOUSE	Hemicentin-2 OS=Mus musculus GN=Hmcn2 PE=2 SV=1	sp|P98133|FBN1_BOVIN	Fibrillin-1 OS=Bos taurus GN=FBN1 PE=1 SV=1
6	3	3	Spis17625 Spis17627 Spis17620	adi_v1.22169 adi_v1.22167 adi_v1.22171	sp|Q9CR50|ZN363_MOUSE	RING finger and CHY zinc finger domain-containing protein 1 OS=Mus musculus GN=Rchy1 PE=1 SV=1	sp|Q96PM5|ZN363_HUMAN	RING finger and CHY zinc finger domain-containing protein 1 OS=Homo sapiens GN=RCHY1 PE=1 SV=1
6	3	3	Spis10222 Spis10221 Spis23894	adi_v1.01660 adi_v1.12074 adi_v1.01659	sp|Q9CR50|ZN363_MOUSE	RING finger and CHY zinc finger domain-containing protein 1 OS=Mus musculus GN=Rchy1 PE=1 SV=1	sp|Q9CR50|ZN363_MOUSE	RING finger and CHY zinc finger domain-containing protein 1 OS=Mus musculus GN=Rchy1 PE=1 SV=1
6	3	3	Spis14714 Spis15582 Spis15578	adi_v1.23226 adi_v1.06998 adi_v1.03207	sp|O08722|UNC5B_RAT	Netrin receptor UNC5B OS=Rattus norvegicus GN=Unc5b PE=1 SV=1	sp|Q9JLL3|TNR19_MOUSE	Tumor necrosis factor receptor superfamily member 19 OS=Mus musculus GN=Tnfrsf19 PE=2 SV=2
6	3	3	Spis17450 Spis17449 Spis17456	adi_v1.22029 adi_v1.05014 adi_v1.05013	sp|Q6DG99|KCTD6_DANRE	BTB/POZ domain-containing protein KCTD6 OS=Danio rerio GN=kctd6 PE=2 SV=1	sp|Q3URF8|KCD21_MOUSE	BTB/POZ domain-containing protein KCTD21 OS=Mus musculus GN=Kctd21 PE=2 SV=1
6	3	3	Spis12165 Spis12166 Spis25085	adi_v1.14740 adi_v1.06826 adi_v1.21249	sp|B1VEI4|MSHA_CORU7	D-inositol 3-phosphate glycosyltransferase OS=Corynebacterium urealyticum (strain ATCC 43042 / DSM 7109) GN=mshA PE=3 SV=1	tr|S6GZM2|S6GZM2_9PSED	Uncharacterized protein OS=Pseudomonas sp. CFII68 GN=CFII68_23153 PE=4 SV=1
6	3	3	Spis24051 Spis24236 Spis17494	adi_v1.00346 adi_v1.02666 adi_v1.09284	sp|Q08CS6|MOXD2_DANRE	DBH-like monooxygenase protein 2 homolog OS=Danio rerio GN=moxd2 PE=2 SV=2	sp|Q5TZ24|MOXD1_DANRE	DBH-like monooxygenase protein 1 homolog OS=Danio rerio GN=moxd1 PE=2 SV=2
6	3	3	Spis4990 Spis4991 Spis21965	adi_v1.17464 adi_v1.23425 adi_v1.01968	sp|Q9UHC6|CNTP2_HUMAN	Contactin-associated protein-like 2 OS=Homo sapiens GN=CNTNAP2 PE=1 SV=1	sp|P78357|CNTP1_HUMAN	Contactin-associated protein 1 OS=Homo sapiens GN=CNTNAP1 PE=1 SV=1
6	3	3	Spis19320 Spis19319 Spis5712	adi_v1.06547 adi_v1.19630 adi_v1.19629	sp|Q96P65|QRFPR_HUMAN	Pyroglutamylated RFamide peptide receptor OS=Homo sapiens GN=QRFPR PE=1 SV=2	sp|Q96P65|QRFPR_HUMAN	Pyroglutamylated RFamide peptide receptor OS=Homo sapiens GN=QRFPR PE=1 SV=2
6	3	3	Spis19196 Spis8245 Spis19199	adi_v1.24014 adi_v1.06030 adi_v1.18430	sp|Q9TU53|CUBN_CANFA	Cubilin OS=Canis familiaris GN=CUBN PE=1 SV=1	sp|P13497|BMP1_HUMAN	Bone morphogenetic protein 1 OS=Homo sapiens GN=BMP1 PE=1 SV=2		http://www.ncbi.nlm.nih.gov/pubmed/18795368
6	3	3	Spis11248 Spis7496 Spis11260	adi_v1.00071 adi_v1.24656 adi_v1.10459	sp|Q9QXX0|JAG1_MOUSE	Protein jagged-1 OS=Mus musculus GN=Jag1 PE=1 SV=1	sp|Q28EM8|LTMD1_XENTR	LETM1 domain-containing protein 1 OS=Xenopus tropicalis GN=letmd1 PE=2 SV=1
6	3	3	Spis21976 Spis18107 Spis18113	adi_v1.23646 adi_v1.23468 adi_v1.09567	sp|Q801S8|CO6A1_XENLA	Collagen alpha-1(VI) chain OS=Xenopus laevis GN=col6a1 PE=1 SV=1	gi|156363142|ref|XP_001625906.1|	predicted protein [Nematostella vectensis] >gi|156212761|gb|EDO33806.1| predicted protein [Nematostella vectensis]
6	3	3	Spis23222 Spis22465 Spis22333	adi_v1.13355 adi_v1.15848 adi_v1.09975	tr|A7S1P1|A7S1P1_NEMVE	Predicted protein OS=Nematostella vectensis GN=v1g205425 PE=4 SV=1	tr|A7SU74|A7SU74_NEMVE	Predicted protein OS=Nematostella vectensis GN=v1g247432 PE=4 SV=1

## Sheet: Dataset S7
Dataset S7. Species-specifc gene expansions of ortholog groups in S. pistillata and A. digitifera (n ≥ 3).
S. pistillata
No. of genes in ortholog group	Gene ID A. digitifera	Gene IDs S. pistillata	Hit Accession S. pistillata	Hit description S. pistillata
43	adi_v1.08464	Spis13730 Spis24737 Spis21596 Spis8415 Spis18798 Spis14347 Spis20695 Spis22439 Spis19150 Spis15512 Spis8916 Spis23128 Spis21184 Spis4800 Spis2660 Spis22997 Spis24562 Spis23888 Spis22892 Spis23139 Spis626 Spis23358 Spis9004 Spis2302 Spis7409 Spis22584 Spis16407 Spis24356 Spis23725 Spis18414 Spis18559 Spis22309 Spis20334 Spis20772 Spis22495 Spis12153 Spis24339 Spis18774 Spis2544 Spis16498 Spis8927 …	tr|L7MLC2|L7MLC2_9ACAR	Putative tick transposon (Fragment) OS=Rhipicephalus pulchellus PE=2 SV=1
31	adi_v1.02279	Spis20113 Spis10325 Spis23017 Spis6725 Spis5518 Spis9711 Spis12499 Spis6929 Spis20728 Spis3847 Spis682 Spis6418 Spis22468 Spis12109 Spis23314 Spis11926 Spis19388 Spis5658 Spis24296 Spis16788 Spis7185 Spis16614 Spis14902 Spis11004 Spis3893 Spis21859 Spis5896 Spis23060 Spis202 Spis8688 Spis10466	sp|Q9NBX4|RTXE_DROME	Probable RNA-directed DNA polymerase from transposon X-element OS=Drosophila melanogaster GN=X-element\ORF2 PE=3 SV=1
31	adi_v1.14493	Spis22005 Spis14194 Spis21426 Spis23494 Spis21566 Spis17896 Spis12513 Spis11534 Spis14971 Spis23853 Spis20765 Spis6675 Spis3366 Spis20067 Spis19076 Spis13179 Spis23346 Spis385 Spis23015 Spis10451 Spis24304 Spis4853 Spis6942 Spis10075 Spis20766 Spis24653 Spis23498 Spis23221 Spis12796 Spis24724 Spis22770	sp|Q9NBX4|RTXE_DROME	Probable RNA-directed DNA polymerase from transposon X-element OS=Drosophila melanogaster GN=X-element\ORF2 PE=3 SV=1
27	adi_v1.14573	Spis18437 Spis21721 Spis18776 Spis12196 Spis12195 Spis16999 Spis13064 Spis14026 Spis15940 Spis10076 Spis5659 Spis6585 Spis13456 Spis11712 Spis23347 Spis10522 Spis14553 Spis16916 Spis15402 Spis23955 Spis15859 Spis21996 Spis13096 Spis900 Spis22803 Spis2598 Spis5662	tr|W4Z0I4|W4Z0I4_STRPU	Uncharacterized protein OS=Strongylocentrotus purpuratus GN=Sp-PppL_129 PE=4 SV=1
21	adi_v1.17351	Spis3406 Spis2255 Spis8669 Spis15430 Spis22382 Spis19288 Spis16979 Spis13079 Spis18190 Spis2283 Spis24482 Spis10625 Spis971 Spis2872 Spis18367 Spis6867 Spis12070 Spis22881 Spis6319 Spis24696 Spis3895	sp|Q9P215|POGK_HUMAN	Pogo transposable element with KRAB domain OS=Homo sapiens GN=POGK PE=1 SV=2
21	adi_v1.23583	Spis13808 Spis23635 Spis21818 Spis22307 Spis19280 Spis22269 Spis19979 Spis12044 Spis23942 Spis5839 Spis23980 Spis2104 Spis21537 Spis13947 Spis13708 Spis22139 Spis11944 Spis19936 Spis16042 Spis7520 Spis19965	tr|I1F6T5|I1F6T5_AMPQE	Uncharacterized protein OS=Amphimedon queenslandica PE=4 SV=1
19	adi_v1.22828	Spis12197 Spis8073 Spis14285 Spis25287 Spis2017 Spis1786 Spis13517 Spis5583 Spis16335 Spis8047 Spis10085 Spis3679.t1 Spis3254 Spis17943 Spis19968 Spis7406 Spis23440 Spis25147 Spis25110	tr|T2MEB0|T2MEB0_HYDVU	Forkhead box protein K1 (Fragment) OS=Hydra vulgaris GN=FOXK1 PE=2 SV=1
16	adi_v1.00212	Spis5421 Spis685 Spis13245 Spis22118 Spis11511 Spis7760 Spis24419 Spis11585 Spis677 Spis21275 Spis13952 Spis12258 Spis24275 Spis11519 Spis16836 Spis11520	sp|O02751|CFDP2_BOVIN	Craniofacial development protein 2 OS=Bos taurus GN=CFDP2 PE=1 SV=2
16	adi_v1.00786	Spis6221 Spis23844 Spis14492 Spis17252 Spis22786 Spis19859 Spis17712 Spis25667 Spis18206 Spis18282 Spis13348 Spis23308 Spis22524 Spis20059 Spis7002 Spis13644	sp|Q95SX7|RTBS_DROME	Probable RNA-directed DNA polymerase from transposon BS OS=Drosophila melanogaster GN=RTase PE=2 SV=1
15	adi_v1.09909	Spis22576 Spis12773 Spis12794 Spis8739 Spis14711 Spis23563 Spis20658 Spis23730 Spis24307 Spis14597 Spis21861 Spis22914 Spis11196 Spis16832 Spis22880	tr|L7MIT1|L7MIT1_9ACAR	Putative tick transposon (Fragment) OS=Rhipicephalus pulchellus PE=2 SV=1
15	adi_v1.17154	Spis23135 Spis20735 Spis16214 Spis20314 Spis20567 Spis11238 Spis351 Spis676 Spis12597 Spis24627 Spis11409 Spis23043 Spis20321 Spis6735 Spis5141
14	adi_v1.20538	Spis13755 Spis22796 Spis5100 Spis22085 Spis2765 Spis1056 Spis13781 Spis20213 Spis5745 Spis12317 Spis16379 Spis13523 Spis19836 Spis9688	sp|P03697|EXO_LAMBD	Exonuclease OS=Enterobacteria phage lambda GN=exo PE=1 SV=1
13	adi_v1.10867	Spis21630 Spis9296 Spis24397 Spis18593 Spis11671 Spis19447 Spis18603 Spis12932 Spis19443 Spis22899 Spis12939 Spis22314 Spis23302	sp|Q9TV36|FBN1_PIG	Fibrillin-1 OS=Sus scrofa GN=FBN1 PE=2 SV=1
12	adi_v1.19945	Spis22709 Spis22710 Spis14994 Spis16343 Spis22056 Spis18736 Spis20081 Spis16212 Spis20078 Spis8634 Spis23747 Spis11824	sp|P0CI65|NPHP3_DANRE	Nephrocystin-3 OS=Danio rerio GN=nphp3 PE=3 SV=1
12	adi_v1.22571	Spis11195 Spis18469 Spis12368 Spis21436 Spis16331.t1 Spis22913 Spis10543 Spis8566 Spis14596 Spis22879 Spis23729 Spis16833	tr|A7SAQ1|A7SAQ1_NEMVE	Predicted protein OS=Nematostella vectensis GN=v1g209343 PE=4 SV=1
12	adi_v1.09614	Spis17572 Spis2320 Spis14326 Spis6393 Spis23543 Spis1983 Spis16838 Spis20995 Spis21348 Spis13596 Spis20731 Spis13895	tr|W4ZDS5|W4ZDS5_STRPU	Uncharacterized protein OS=Strongylocentrotus purpuratus GN=Sp-Thap11L PE=4 SV=1
11	adi_v1.07712	Spis23172 Spis23552 Spis17600 Spis19127 Spis22961 Spis14298 Spis22440 Spis14295 Spis21427 Spis19132 Spis23993	sp|Q9VBW3|CAD96_DROME	Tyrosine kinase receptor Cad96Ca OS=Drosophila melanogaster GN=Cad96Ca PE=2 SV=2
11	adi_v1.05008	Spis22419 Spis16747 Spis6595 Spis13758 Spis18137 Spis13763 Spis9889 Spis21197 Spis18140 Spis8571 Spis23183	sp|A6QLU6|GP133_BOVIN	Probable G-protein coupled receptor 133 OS=Bos taurus GN=GPR133 PE=2 SV=1
11	adi_v1.22151	Spis24117 Spis18412 Spis23795 Spis18303 Spis10525 Spis18296 Spis20095 Spis20094 Spis18299 Spis10169 Spis18297
10	adi_v1.21681	Spis15855 Spis20900 Spis15854 Spis2032 Spis22801 Spis20696 Spis20898 Spis20897 Spis22800 Spis20899	sp|Q9ERZ8|TRPV4_RAT	Transient receptor potential cation channel subfamily V member 4 OS=Rattus norvegicus GN=Trpv4 PE=1 SV=1
10	adi_v1.05751	Spis6062 Spis2586 Spis11194 Spis5488 Spis17153 Spis20180 Spis15824 Spis5216 Spis17014 Spis23935	tr|V4C8U6|V4C8U6_LOTGI	Uncharacterized protein OS=Lottia gigantea GN=LOTGIDRAFT_174307 PE=4 SV=1
10	adi_v1.04089	Spis12384 Spis21741 Spis4788 Spis1597 Spis18501 Spis13090 Spis731 Spis8159 Spis14145 Spis11981	sp|O02751|CFDP2_BOVIN	Craniofacial development protein 2 OS=Bos taurus GN=CFDP2 PE=1 SV=2
10	adi_v1.15810	Spis8659 Spis1723 Spis17749 Spis10501 Spis13551 Spis8224 Spis22087 Spis11617 Spis5265 Spis6628	tr|A7S0P9|A7S0P9_NEMVE	Predicted protein OS=Nematostella vectensis GN=v1g204985 PE=4 SV=1
9	adi_v1.19708	Spis9184 Spis24333 Spis650 Spis23691 Spis3947 Spis19040 Spis4948 Spis20986 Spis21300	tr|E0VPK6|E0VPK6_PEDHC	Reverse transcriptase, putative OS=Pediculus humanus subsp. corporis GN=Phum_PHUM361230 PE=4 SV=1
8	adi_v1.15692	Spis5188 Spis23164 Spis18105 Spis12386 Spis23985 Spis2296 Spis3256 Spis22665	tr|T2MGB0|T2MGB0_HYDVU	Chymotrypsinogen B (Fragment) OS=Hydra vulgaris GN=CTRB1 PE=2 SV=1
8	adi_v1.11585	Spis260 Spis23778 Spis22966 Spis16148 Spis23281 Spis21746 Spis14152 Spis13075	sp|O60290|ZN862_HUMAN	Zinc finger protein 862 OS=Homo sapiens GN=ZNF862 PE=2 SV=2
8	adi_v1.12897	Spis10307 Spis11809 Spis11819 Spis11983 Spis20062 Spis14839 Spis8233 Spis16510	tr|E9HYD7|E9HYD7_DAPPU	Putative uncharacterized protein OS=Daphnia pulex GN=DAPPUDRAFT_119389 PE=4 SV=1
7	adi_v1.22739	Spis13961 Spis13963 Spis23329 Spis19742 Spis23331 Spis23330 Spis19744	gi|156347060|ref|XP_001621624.1|	hypothetical protein NEMVEDRAFT_v1g248659 [Nematostella vectensis] >gi|156207751|gb|EDO29524.1| predicted protein [Nematostella vectensis]
7	adi_v1.17883	Spis23162 Spis20548 Spis9003 Spis23304 Spis8408 Spis6301 Spis12469	tr|W4Z536|W4Z536_STRPU	Uncharacterized protein OS=Strongylocentrotus purpuratus GN=Sp-Endrvt46 PE=4 SV=1
7	adi_v1.00643	Spis10545 Spis1062 Spis13627 Spis23938 Spis10303 Spis14205 Spis16068	sp|B0BN95|HARB1_RAT	Putative nuclease HARBI1 OS=Rattus norvegicus GN=Harbi1 PE=2 SV=1
7	adi_v1.10968	Spis25745 Spis24783 Spis24691 Spis4744 Spis24332 Spis22704 Spis23905	gi|344238867|gb|EGV94970.1|	Hemicentin-1 [Cricetulus griseus]
6	adi_v1.21991	Spis22278 Spis16933 Spis19299 Spis19297 Spis16936 Spis22625	sp|P24821|TENA_HUMAN	Tenascin OS=Homo sapiens GN=TNC PE=1 SV=3
6	adi_v1.14128	Spis2734 Spis2736 Spis2746 Spis2745 Spis2751 Spis2741	sp|Q01149|CO1A2_MOUSE	Collagen alpha-2(I) chain OS=Mus musculus GN=Col1a2 PE=2 SV=2
6	adi_v1.13370	Spis23109 Spis9467 Spis22273 Spis22274 Spis21124 Spis16069	sp|Q55E58|PATS1_DICDI	Probable serine/threonine-protein kinase pats1 OS=Dictyostelium discoideum GN=pats1 PE=3 SV=1
6	adi_v1.24072	Spis23436 Spis637 Spis5343 Spis3057 Spis17060 Spis3058	sp|Q8A2I1|CABC2_BACTN	Chondroitin sulfate ABC exolyase OS=Bacteroides thetaiotaomicron (strain ATCC 29148 / DSM 2079 / NCTC 10582 / E50 / VPI-5482) GN=chonabc PE=1 SV=1
6	adi_v1.22795	Spis9574 Spis9573 Spis14070 Spis9304 Spis4268 Spis1842	sp|Q14832|GRM3_HUMAN	Metabotropic glutamate receptor 3 OS=Homo sapiens GN=GRM3 PE=1 SV=2
6	adi_v1.19961	Spis18459 Spis11515 Spis15447 Spis14545 Spis13401 Spis19794	sp|O43422|P52K_HUMAN	52 kDa repressor of the inhibitor of the protein kinase OS=Homo sapiens GN=PRKRIR PE=1 SV=2
6	adi_v1.10408	Spis20003 Spis24655 Spis24552 Spis12476 Spis18294 Spis8282	gi|449668423|ref|XP_004206784.1|	PREDICTED: uncharacterized protein LOC101236338 [Hydra vulgaris]
6	adi_v1.02567	Spis9618 Spis22063 Spis107 Spis10369 Spis22617 Spis12943	tr|B7UBD4|B7UBD4_DANRE	Nanor b OS=Danio rerio GN=nnrb PE=2 SV=1
5	adi_v1.14073	Spis17504 Spis23526 Spis9521 Spis15081 Spis15082	sp|P98161|PKD1_HUMAN	Polycystin-1 OS=Homo sapiens GN=PKD1 PE=1 SV=3
5	adi_v1.17328	Spis24522 Spis11783 Spis22286 Spis23632 Spis899	sp|Q96AY4|TTC28_HUMAN	Tetratricopeptide repeat protein 28 OS=Homo sapiens GN=TTC28 PE=1 SV=4
5	adi_v1.01833	Spis20274 Spis5776 Spis21733 Spis24011 Spis20984	tr|A7SUN7|A7SUN7_NEMVE	Predicted protein OS=Nematostella vectensis GN=v1g217754 PE=4 SV=1
5	adi_v1.04406	Spis19684 Spis21003 Spis19683 Spis17187 Spis23683	sp|F6QEU4|LIN41_XENTR	E3 ubiquitin-protein ligase TRIM71 OS=Xenopus tropicalis GN=trim71 PE=3 SV=1
5	adi_v1.11690	Spis17087 Spis2884 Spis2885 Spis11504 Spis16613	sp|P68372|TBB4B_MOUSE	Tubulin beta-4B chain OS=Mus musculus GN=Tubb4b PE=1 SV=1
5	adi_v1.09904	Spis17851 Spis22962 Spis2633 Spis16975 Spis5169	sp|Q09575|YRD6_CAEEL	Uncharacterized protein K02A2.6 OS=Caenorhabditis elegans GN=K02A2.6 PE=4 SV=1
5	adi_v1.14792	Spis14886 Spis14883 Spis14884 Spis14882 Spis14885	sp|Q92626|PXDN_HUMAN	Peroxidasin homolog OS=Homo sapiens GN=PXDN PE=1 SV=2
5	adi_v1.05927	Spis15707 Spis1544 Spis17178 Spis19321 Spis16207	sp|Q0P5L5|SUMF1_BOVIN	Sulfatase-modifying factor 1 OS=Bos taurus GN=SUMF1 PE=2 SV=1
5	adi_v1.09346	Spis20969 Spis20759 Spis20958 Spis19640 Spis11518	sp|P21328|RTJK_DROME	RNA-directed DNA polymerase from mobile element jockey OS=Drosophila melanogaster GN=pol PE=1 SV=1
5	adi_v1.21652	Spis5175 Spis5200 Spis395 Spis23890 Spis15173	tr|A7REU6|A7REU6_NEMVE	Predicted protein OS=Nematostella vectensis GN=v1g196134 PE=4 SV=1
5	adi_v1.03471	Spis21562 Spis23576 Spis23000 Spis20412 Spis21564	sp|Q5VYJ5|MALR1_HUMAN	MAM and LDL-receptor class A domain-containing protein 1 OS=Homo sapiens GN=MALRD1 PE=4 SV=3
5	adi_v1.01661	Spis11852 Spis10227 Spis10232 Spis11853 Spis10233	sp|Q9CR50|ZN363_MOUSE	RING finger and CHY zinc finger domain-containing protein 1 OS=Mus musculus GN=Rchy1 PE=1 SV=1
5	adi_v1.19116	Spis24110 Spis11232 Spis8367 Spis24008 Spis6581	tr|V5G0K5|V5G0K5_ANOGL	Uncharacterized protein (Fragment) OS=Anoplophora glabripennis PE=4 SV=1
5	adi_v1.10571	Spis8557 Spis8555 Spis10503 Spis8556 Spis8560	sp|B0JZG0|S23A2_XENTR	Solute carrier family 23 member 2 OS=Xenopus tropicalis GN=slc23a2 PE=2 SV=1
5	adi_v1.22461	Spis17393 Spis5649 Spis21185 Spis21091 Spis9513	sp|O60290|ZN862_HUMAN	Zinc finger protein 862 OS=Homo sapiens GN=ZNF862 PE=2 SV=2
5	adi_v1.12329	Spis4868 Spis4870 Spis2657 Spis2659 Spis20738	tr|M4A5H1|M4A5H1_XIPMA	Uncharacterized protein OS=Xiphophorus maculatus GN=ENDOD1 (3 of 9) PE=4 SV=1
5	adi_v1.23151	Spis10916 Spis10917 Spis7785 Spis1600 Spis16918	tr|D0MSL4|D0MSL4_PHYIT	Putative uncharacterized protein OS=Phytophthora infestans (strain T30-4) GN=PITG_01153 PE=4 SV=1
5	adi_v1.18003	Spis23355 Spis18320 Spis9726 Spis3743 Spis9037	sp|O02751|CFDP2_BOVIN	Craniofacial development protein 2 OS=Bos taurus GN=CFDP2 PE=1 SV=2
5	adi_v1.04584	Spis23345 Spis20917 Spis12931 Spis22479 Spis22481
5	adi_v1.14112	Spis1724 Spis1720 Spis1726 Spis1725 Spis1721	sp|Q924H0|NPFF2_MOUSE	Neuropeptide FF receptor 2 OS=Mus musculus GN=Npffr2 PE=2 SV=2
5	adi_v1.08168	Spis19973 Spis13766 Spis1976 Spis2317 Spis17769	tr|W4YWB9|W4YWB9_STRPU	Uncharacterized protein OS=Strongylocentrotus purpuratus GN=Sp-Zcchc3 PE=4 SV=1
5	adi_v1.03565	Spis20465 Spis23042 Spis23975 Spis23581 Spis24676	sp|Q99315|YG31B_YEAST	Transposon Ty3-G Gag-Pol polyprotein OS=Saccharomyces cerevisiae (strain ATCC 204508 / S288c) GN=TY3B-G PE=1 SV=3
5	adi_v1.02060	Spis12297 Spis12299 Spis23336 Spis6337 Spis23334	tr|C3XYM6|C3XYM6_BRAFL	Putative uncharacterized protein OS=Branchiostoma floridae GN=BRAFLDRAFT_126285 PE=3 SV=1
5	adi_v1.01802	Spis7577 Spis19848 Spis9434 Spis9565 Spis10191	tr|W4Z8W8|W4Z8W8_STRPU	Uncharacterized protein OS=Strongylocentrotus purpuratus GN=Sp-Endrvt9 PE=4 SV=1
5	adi_v1.22132	Spis24355 Spis19860 Spis22579 Spis20938 Spis22574	sp|Q61555|FBN2_MOUSE	Fibrillin-2 OS=Mus musculus GN=Fbn2 PE=1 SV=2
4	adi_v1.14963	Spis2022 Spis8692 Spis4015 Spis4061	sp|Q8TE73|DYH5_HUMAN	Dynein heavy chain 5, axonemal OS=Homo sapiens GN=DNAH5 PE=1 SV=3
4	adi_v1.23156	Spis11033 Spis11032 Spis11031 Spis11029	sp|O08746|MATN2_MOUSE	Matrilin-2 OS=Mus musculus GN=Matn2 PE=2 SV=2
4	adi_v1.00398	Spis12361 Spis18333 Spis18331 Spis12354	sp|O88572|LRP6_MOUSE	Low-density lipoprotein receptor-related protein 6 OS=Mus musculus GN=Lrp6 PE=1 SV=1
4	adi_v1.22503	Spis14231 Spis23115 Spis12351 Spis11718	sp|Q99315|YG31B_YEAST	Transposon Ty3-G Gag-Pol polyprotein OS=Saccharomyces cerevisiae (strain ATCC 204508 / S288c) GN=TY3B-G PE=1 SV=3
4	adi_v1.13104	Spis5873 Spis5877 Spis5874 Spis5875	sp|Q86Y13|DZIP3_HUMAN	E3 ubiquitin-protein ligase DZIP3 OS=Homo sapiens GN=DZIP3 PE=1 SV=2
4	adi_v1.04960	Spis5414 Spis5419 Spis8559 Spis5422	sp|Q58A42|DD3_DICDI	Protein DD3-3 OS=Dictyostelium discoideum GN=DD3-3 PE=2 SV=1
4	adi_v1.20436	Spis10370 Spis15161 Spis15160 Spis15063	sp|Q2HJ86|TBA1D_BOVIN	Tubulin alpha-1D chain OS=Bos taurus GN=TUBA1D PE=1 SV=1
4	adi_v1.17853	Spis22637 Spis10003 Spis22638 Spis23789	sp|Q09575|YRD6_CAEEL	Uncharacterized protein K02A2.6 OS=Caenorhabditis elegans GN=K02A2.6 PE=4 SV=1
4	adi_v1.00220	Spis22186 Spis10490 Spis17974 Spis18748	sp|Q7LHG5|YI31B_YEAST	Transposon Ty3-I Gag-Pol polyprotein OS=Saccharomyces cerevisiae (strain ATCC 204508 / S288c) GN=TY3B-I PE=3 SV=2
4	adi_v1.15141	Spis2702 Spis2704 Spis3533 Spis3510	sp|Q76KP1|B4GN4_HUMAN	N-acetyl-beta-glucosaminyl-glycoprotein 4-beta-N-acetylgalactosaminyltransferase 1 OS=Homo sapiens GN=B4GALNT4 PE=1 SV=1
4	adi_v1.08917	Spis9008 Spis17721 Spis18013 Spis9009	sp|Q9R283|TRPC2_RAT	Short transient receptor potential channel 2 OS=Rattus norvegicus GN=Trpc2 PE=2 SV=2
4	adi_v1.11484	Spis13065 Spis24493 Spis24201 Spis24494	tr|A7S2E3|A7S2E3_NEMVE	Predicted protein OS=Nematostella vectensis GN=v1g205729 PE=4 SV=1
4	adi_v1.04974	Spis24351 Spis22761 Spis23005 Spis23132	tr|W4XYR4|W4XYR4_STRPU	Uncharacterized protein OS=Strongylocentrotus purpuratus GN=Sp-PolppL_80 PE=4 SV=1
4	adi_v1.12523	Spis13469 Spis2735 Spis6481 Spis5273	sp|Q96RW7|HMCN1_HUMAN	Hemicentin-1 OS=Homo sapiens GN=HMCN1 PE=1 SV=2
4	adi_v1.07159	Spis103 Spis109 Spis106 Spis108	sp|Q92075|SCNNA_CHICK	Amiloride-sensitive sodium channel subunit alpha OS=Gallus gallus GN=SCNN1A PE=2 SV=1
4	adi_v1.21471	Spis11391 Spis11395 Spis11397 Spis5296	gi|281204107|gb|EFA78303.1|	hypothetical protein PPL_08954 [Polysphondylium pallidum PN500]
4	adi_v1.13211	Spis12782 Spis12783 Spis12789 Spis1410	sp|Q5ZJF4|PRDX6_CHICK	Peroxiredoxin-6 OS=Gallus gallus GN=PRDX6 PE=2 SV=3
4	adi_v1.22865	Spis11719 Spis20540 Spis20541 Spis11747	sp|O00338|ST1C2_HUMAN	Sulfotransferase 1C2 OS=Homo sapiens GN=SULT1C2 PE=1 SV=1
4	adi_v1.00348	Spis22860 Spis22858 Spis3261 Spis3260	tr|A7T1Z2|A7T1Z2_NEMVE	Predicted protein OS=Nematostella vectensis GN=v1g221121 PE=4 SV=1
4	adi_v1.08779	Spis25681 Spis24723 Spis24564 Spis23598	sp|P0CI65|NPHP3_DANRE	Nephrocystin-3 OS=Danio rerio GN=nphp3 PE=3 SV=1
4	adi_v1.23000	Spis14670 Spis6390 Spis19574 Spis10020	sp|P33274|CP4F1_RAT	Cytochrome P450 4F1 OS=Rattus norvegicus GN=Cyp4f1 PE=2 SV=1
4	adi_v1.24527	Spis19153 Spis24427 Spis19154 Spis19157	sp|A4IFW2|PTPRF_DANRE	Receptor-type tyrosine-protein phosphatase F OS=Danio rerio GN=ptprf PE=2 SV=1
4	adi_v1.14940	Spis18683 Spis22875 Spis24831 Spis23364	sp|Q96JS3|PGBD1_HUMAN	PiggyBac transposable element-derived protein 1 OS=Homo sapiens GN=PGBD1 PE=1 SV=1
4	adi_v1.04973	Spis16555 Spis6912 Spis23479 Spis23251	sp|P58307|OX1R_MOUSE	Orexin receptor type 1 OS=Mus musculus GN=Hcrtr1 PE=2 SV=3
4	adi_v1.18121	Spis8815 Spis8817 Spis8820 Spis25416	sp|F1N4E5|TOIP1_BOVIN	Torsin-1A-interacting protein 1 OS=Bos taurus GN=TOR1AIP1 PE=3 SV=2
4	adi_v1.06960	Spis1608.t1 Spis1609.t1 Spis5747 Spis5748	sp|Q96P65|QRFPR_HUMAN	Pyroglutamylated RFamide peptide receptor OS=Homo sapiens GN=QRFPR PE=1 SV=2
4	adi_v1.01141	Spis2299 Spis7062 Spis20742 Spis13069	gi|156381362|ref|XP_001632234.1|	predicted protein [Nematostella vectensis] >gi|156219287|gb|EDO40171.1| predicted protein [Nematostella vectensis]
4	adi_v1.07878	Spis7842 Spis7840 Spis7839 Spis7838
4	adi_v1.02919	Spis9978 Spis9980 Spis9977 Spis23373
4	adi_v1.09046	Spis10266 Spis10265 Spis10264 Spis10918	sp|Q6PDC8|MFSD4_MOUSE	Major facilitator superfamily domain-containing protein 4 OS=Mus musculus GN=Mfsd4 PE=2 SV=2
4	adi_v1.22747	Spis21149 Spis11973 Spis3422 Spis17912
4	adi_v1.20400	Spis8994 Spis17461 Spis17459 Spis17465
3	adi_v1.08407	Spis12372 Spis12371 Spis18332	sp|P10079|FBP1_STRPU	Fibropellin-1 OS=Strongylocentrotus purpuratus GN=EGF1 PE=1 SV=2
3	adi_v1.15125	Spis15606 Spis15608 Spis15611	sp|Q58718|RAD50_METJA	DNA double-strand break repair Rad50 ATPase OS=Methanocaldococcus jannaschii (strain ATCC 43067 / DSM 2661 / JAL-1 / JCM 10045 / NBRC 100440) GN=rad50 PE=1 SV=1
3	adi_v1.00185	Spis9174 Spis17945 Spis17944	sp|Q8IY21|DDX60_HUMAN	Probable ATP-dependent RNA helicase DDX60 OS=Homo sapiens GN=DDX60 PE=1 SV=3
3	adi_v1.07879	Spis18676.t1 Spis18673 Spis18675	sp|Q460N5|PAR14_HUMAN	Poly [ADP-ribose] polymerase 14 OS=Homo sapiens GN=PARP14 PE=1 SV=3
3	adi_v1.15787	Spis20165 Spis22444 Spis21705	sp|Q96AY4|TTC28_HUMAN	Tetratricopeptide repeat protein 28 OS=Homo sapiens GN=TTC28 PE=1 SV=4
3	adi_v1.06489	Spis11211.t1 Spis11207 Spis11209	sp|Q69ZN7|MYOF_MOUSE	Myoferlin OS=Mus musculus GN=Myof PE=1 SV=2
3	adi_v1.02053	Spis11049 Spis11051 Spis11048	sp|Q54T82|Y1931_DICDI	Putative leucine-rich repeat-containing protein DDB_G0281931 OS=Dictyostelium discoideum GN=DDB_G0281931 PE=4 SV=1
3	adi_v1.21361	Spis7353 Spis7354 Spis7352	sp|O16025|AOSL_PLEHO	Allene oxide synthase-lipoxygenase protein OS=Plexaura homomalla PE=1 SV=1
3	adi_v1.19886	Spis7758 Spis7757 Spis18236	sp|Q2XVR4|SC4AB_TETNG	Sodium channel protein type 4 subunit alpha B OS=Tetraodon nigroviridis GN=scn4ab PE=3 SV=1
3	adi_v1.09186	Spis5791 Spis5792 Spis19897	sp|Q12719|LAC4_TRAVE	Laccase-4 OS=Trametes versicolor GN=LCC4 PE=3 SV=1
3	adi_v1.06380	Spis10798 Spis10802 Spis10797	sp|P56742|OXLA_CROAT	L-amino-acid oxidase OS=Crotalus atrox PE=1 SV=2
3	adi_v1.09469	Spis7701 Spis13753 Spis21200	sp|Q7TN88|PK1L2_MOUSE	Polycystic kidney disease protein 1-like 2 OS=Mus musculus GN=Pkd1l2 PE=2 SV=1
3	adi_v1.16846	Spis1022 Spis23565 Spis6582	sp|Q0EEE2|PTHD3_MOUSE	Patched domain-containing protein 3 OS=Mus musculus GN=Ptchd3 PE=1 SV=1
3	adi_v1.22671	Spis13001 Spis22901 Spis5987	sp|Q7LHG5|YI31B_YEAST	Transposon Ty3-I Gag-Pol polyprotein OS=Saccharomyces cerevisiae (strain ATCC 204508 / S288c) GN=TY3B-I PE=3 SV=2
3	adi_v1.03088	Spis24001 Spis17614 Spis19618	sp|Q03278|PO21_NASVI	Retrovirus-related Pol polyprotein from type-1 retrotransposable element R2 (Fragment) OS=Nasonia vitripennis PE=4 SV=2
3	adi_v1.22874	Spis22664 Spis7931 Spis13080	tr|E5SYI1|E5SYI1_TRISP	Pao retrotransposon peptidase superfamily OS=Trichinella spiralis GN=Tsp_11300 PE=4 SV=1
3	adi_v1.10294	Spis22212 Spis23388 Spis7638	sp|P0CT40|TF29_SCHPO	Transposon Tf2-9 polyprotein OS=Schizosaccharomyces pombe (strain 972 / ATCC 24843) GN=Tf2-9 PE=3 SV=1
3	adi_v1.06068	Spis23992 Spis3576 Spis22955	sp|P10394|POL4_DROME	Retrovirus-related Pol polyprotein from transposon 412 OS=Drosophila melanogaster GN=POL PE=4 SV=1
3	adi_v1.13317	Spis7569 Spis7567 Spis12022	sp|Q6V0K7|OIT3_RAT	Oncoprotein-induced transcript 3 protein OS=Rattus norvegicus GN=Oit3 PE=2 SV=1
3	adi_v1.23514	Spis12948 Spis12951 Spis19701	sp|Q60803|TRAF3_MOUSE	TNF receptor-associated factor 3 OS=Mus musculus GN=Traf3 PE=1 SV=2
3	adi_v1.03717	Spis13891 Spis23873 Spis19686	sp|E7FAM5|LIN41_DANRE	E3 ubiquitin-protein ligase TRIM71 OS=Danio rerio GN=trim71 PE=2 SV=1
3	adi_v1.00671	Spis17409 Spis21858 Spis21856	sp|Q86Y13|DZIP3_HUMAN	E3 ubiquitin-protein ligase DZIP3 OS=Homo sapiens GN=DZIP3 PE=1 SV=2
3	adi_v1.09052	Spis11483 Spis3249 Spis1905	sp|P02466|CO1A2_RAT	Collagen alpha-2(I) chain OS=Rattus norvegicus GN=Col1a2 PE=1 SV=3
3	adi_v1.16475	Spis2402 Spis446 Spis21135	sp|P49147|PA24A_CHICK	Cytosolic phospholipase A2 OS=Gallus gallus GN=PLA2G4A PE=1 SV=1
3	adi_v1.01963	Spis3307 Spis3308 Spis3326	sp|P16065|GCY_STRPU	Speract receptor OS=Strongylocentrotus purpuratus PE=2 SV=1
3	adi_v1.17490	Spis20833 Spis20834 Spis20831	sp|P70085|CP17A_ORYLA	Steroid 17-alpha-hydroxylase/17,20 lyase OS=Oryzias latipes GN=cyp17a1 PE=2 SV=1
3	adi_v1.05786	Spis308 Spis306 Spis304	sp|P50430|ARSB_RAT	Arylsulfatase B OS=Rattus norvegicus GN=Arsb PE=2 SV=2
3	adi_v1.01276	Spis20352 Spis4987 Spis4982	sp|Q9GLK0|TGM1_CANFA	Protein-glutamine gamma-glutamyltransferase K OS=Canis familiaris GN=TGM1 PE=2 SV=1
3	adi_v1.08071	Spis9242 Spis9243 Spis9239	sp|Q9JIF3|GTR8_MOUSE	Solute carrier family 2, facilitated glucose transporter member 8 OS=Mus musculus GN=Slc2a8 PE=1 SV=2
3	adi_v1.07472	Spis3167 Spis3166 Spis3165	sp|P50430|ARSB_RAT	Arylsulfatase B OS=Rattus norvegicus GN=Arsb PE=2 SV=2
3	adi_v1.09068	Spis18716 Spis18715 Spis18717	sp|Q2A865|S6A19_RAT	Sodium-dependent neutral amino acid transporter B(0)AT1 OS=Rattus norvegicus GN=Slc6a19 PE=2 SV=2
3	adi_v1.09695	Spis13464 Spis13462 Spis13463	sp|P10090|WHITE_DROME	Protein white OS=Drosophila melanogaster GN=w PE=2 SV=2
3	adi_v1.13560	Spis23103 Spis17798 Spis14203	sp|P10394|POL4_DROME	Retrovirus-related Pol polyprotein from transposon 412 OS=Drosophila melanogaster GN=POL PE=4 SV=1
3	adi_v1.20183	Spis11333 Spis23859 Spis21628	tr|A7SX86|A7SX86_NEMVE	Predicted protein OS=Nematostella vectensis GN=v1g218910 PE=4 SV=1
3	adi_v1.00773	Spis17342 Spis17343 Spis10590	tr|B0DCR9|B0DCR9_LACBS	Predicted protein OS=Laccaria bicolor (strain S238N-H82 / ATCC MYA-4686) GN=LACBIDRAFT_327766 PE=4 SV=1
3	adi_v1.18935	Spis17364 Spis2932 Spis5917.t1	sp|O75131|CPNE3_HUMAN	Copine-3 OS=Homo sapiens GN=CPNE3 PE=1 SV=1
3	adi_v1.06386	Spis16194 Spis22982 Spis12886	sp|Q09575|YRD6_CAEEL	Uncharacterized protein K02A2.6 OS=Caenorhabditis elegans GN=K02A2.6 PE=4 SV=1
3	adi_v1.20304	Spis15913 Spis15912 Spis7611	gi|156359527|ref|XP_001624819.1|	predicted protein [Nematostella vectensis] >gi|156211621|gb|EDO32719.1| predicted protein [Nematostella vectensis]
3	adi_v1.02680	Spis21441 Spis9512 Spis24962	tr|I1EPE7|I1EPE7_AMPQE	Uncharacterized protein OS=Amphimedon queenslandica GN=LOC100641609 PE=4 SV=1
3	adi_v1.22125	Spis5646 Spis5645 Spis11905	sp|P42892|ECE1_HUMAN	Endothelin-converting enzyme 1 OS=Homo sapiens GN=ECE1 PE=1 SV=2
3	adi_v1.20036	Spis10018 Spis21164 Spis7993	sp|Q9WYX8|Y508_THEMA	Uncharacterized protein TM_0508 OS=Thermotoga maritima (strain ATCC 43589 / MSB8 / DSM 3109 / JCM 10099) GN=TM_0508 PE=4 SV=1
3	adi_v1.17833	Spis13786 Spis13789 Spis13788	sp|Q9SXE1|GSOX3_ARATH	Flavin-containing monooxygenase FMO GS-OX3 OS=Arabidopsis thaliana GN=FMOGS-OX3 PE=2 SV=1
3	adi_v1.23888	Spis12686 Spis24156 Spis4421	tr|W4Y0P2|W4Y0P2_STRPU	Uncharacterized protein OS=Strongylocentrotus purpuratus GN=Sp-Endrvt18 PE=4 SV=1
3	adi_v1.04841	Spis20394 Spis5836 Spis19268	sp|Q03049|YD541_YEAST	Putative uncharacterized oxidoreductase YDR541C OS=Saccharomyces cerevisiae (strain ATCC 204508 / S288c) GN=YDR541C PE=3 SV=2
3	adi_v1.15637	Spis4560 Spis4558 Spis4561	gi|156408810|ref|XP_001642049.1|	predicted protein [Nematostella vectensis] >gi|156229190|gb|EDO49986.1| predicted protein [Nematostella vectensis]
3	adi_v1.02063	Spis824 Spis826 Spis825	sp|Q98SN7|WNT2B_CHICK	Protein Wnt-2b OS=Gallus gallus GN=WNT2B PE=2 SV=1
3	adi_v1.02771	Spis3517 Spis24002 Spis10114	sp|P14381|YTX2_XENLA	Transposon TX1 uncharacterized 149 kDa protein OS=Xenopus laevis PE=4 SV=1
3	adi_v1.14548	Spis17053 Spis17054 Spis20073	sp|Q9ZAE9|ACBC_ACTS5	2-epi-5-epi-valiolone synthase OS=Actinoplanes sp. (strain ATCC 31044 / CBS 674.73 / SE50/110) GN=acbC PE=3 SV=3
3	adi_v1.07469	Spis2835 Spis2836 Spis10412	sp|Q8BG58|P4HTM_MOUSE	Transmembrane prolyl 4-hydroxylase OS=Mus musculus GN=P4htm PE=2 SV=1
3	adi_v1.11363	Spis22384 Spis12078 Spis22381.t1	sp|Q6P3R8|NEK5_HUMAN	Serine/threonine-protein kinase Nek5 OS=Homo sapiens GN=NEK5 PE=1 SV=1
3	adi_v1.20402	Spis17468 Spis17460 Spis17463	sp|P31836|NCAM1_BOVIN	Neural cell adhesion molecule 1 OS=Bos taurus GN=NCAM1 PE=1 SV=1
3	adi_v1.03919	Spis9771 Spis9774 Spis9964	sp|P31580|HCE1_ORYLA	High choriolytic enzyme 1 OS=Oryzias latipes GN=hcea PE=1 SV=1
3	adi_v1.01013	Spis8403 Spis23654 Spis9059	sp|P04323|POL3_DROME	Retrovirus-related Pol polyprotein from transposon 17.6 OS=Drosophila melanogaster GN=pol PE=4 SV=1
3	adi_v1.05435	Spis16071 Spis4422 Spis4423	sp|P00565|KCRM_CHICK	Creatine kinase M-type OS=Gallus gallus GN=CKM PE=2 SV=1
3	adi_v1.11737	Spis15246 Spis2827 Spis15245	sp|Q7ZWG6|PCFT_DANRE	Proton-coupled folate transporter OS=Danio rerio GN=slc46a1 PE=2 SV=1
3	adi_v1.22934	Spis15422 Spis15421 Spis15423	sp|P57788|MOT4_CHICK	Monocarboxylate transporter 4 OS=Gallus gallus GN=SLC16A3 PE=2 SV=1
3	adi_v1.12557	Spis11091 Spis10639 Spis10641	sp|Q49LS6|XKR9_TETNG	XK-related protein 9 OS=Tetraodon nigroviridis GN=xkr9 PE=2 SV=1
3	adi_v1.05675	Spis24994 Spis4577 Spis9302	sp|Q9R062|GLYG_MOUSE	Glycogenin-1 OS=Mus musculus GN=Gyg1 PE=2 SV=3
3	adi_v1.02879	Spis15123 Spis10167 Spis2517	tr|U6PN28|U6PN28_HAECO	Uncharacterized protein OS=Haemonchus contortus GN=HCOI_01445000 PE=4 SV=1
3	adi_v1.13943	Spis24308 Spis18131 Spis24743	sp|Q7TN88|PK1L2_MOUSE	Polycystic kidney disease protein 1-like 2 OS=Mus musculus GN=Pkd1l2 PE=2 SV=1
3	adi_v1.17386	Spis19079 Spis17526 Spis21686	sp|O02751|CFDP2_BOVIN	Craniofacial development protein 2 OS=Bos taurus GN=CFDP2 PE=1 SV=2
3	adi_v1.21416	Spis17239 Spis17237 Spis17238	sp|P19878|NCF2_HUMAN	Neutrophil cytosol factor 2 OS=Homo sapiens GN=NCF2 PE=1 SV=2
3	adi_v1.04912	Spis15848 Spis7639 Spis22099	tr|T2M7S4|T2M7S4_HYDVU	Uncharacterized protein C20orf152 (Fragment) OS=Hydra vulgaris GN=C20orf152 PE=2 SV=1
3	adi_v1.04461	Spis15986 Spis22599 Spis20470	tr|K7JH44|K7JH44_NASVI	Uncharacterized protein OS=Nasonia vitripennis PE=4 SV=1
3	adi_v1.08545	Spis13282.t1 Spis13281 Spis13276	sp|Q96LR5|UB2E2_HUMAN	Ubiquitin-conjugating enzyme E2 E2 OS=Homo sapiens GN=UBE2E2 PE=1 SV=1
3	adi_v1.05761	Spis17296 Spis11510 Spis3427	sp|Q8N414|PGBD5_HUMAN	PiggyBac transposable element-derived protein 5 OS=Homo sapiens GN=PGBD5 PE=1 SV=3
3	adi_v1.10589	Spis7600.t1 Spis7606 Spis7607	sp|P05090|APOD_HUMAN	Apolipoprotein D OS=Homo sapiens GN=APOD PE=1 SV=1
3	adi_v1.19520	Spis18946 Spis18947 Spis11198	sp|O94766|B3GA3_HUMAN	Galactosylgalactosylxylosylprotein 3-beta-glucuronosyltransferase 3 OS=Homo sapiens GN=B3GAT3 PE=1 SV=2
3	adi_v1.20027	Spis8564 Spis21784 Spis12252	tr|W4YEZ8|W4YEZ8_STRPU	Uncharacterized protein OS=Strongylocentrotus purpuratus GN=Sp-Hypp_2141 PE=4 SV=1
3	adi_v1.12154	Spis10883 Spis10874 Spis10872	sp|P84239|H3_URECA	Histone H3 OS=Urechis caupo PE=1 SV=2
3	adi_v1.12865	Spis1658 Spis1657 Spis10019	sp|O88495|MTR1L_MOUSE	Melatonin-related receptor OS=Mus musculus GN=Gpr50 PE=2 SV=3
3	adi_v1.18595	Spis330 Spis5170 Spis17545	sp|Q8IDX6|RBP2A_PLAF7	Reticulocyte-binding protein 2 homolog a OS=Plasmodium falciparum (isolate 3D7) GN=PF13_0198 PE=3 SV=1
3	adi_v1.05559	Spis6057 Spis6058 Spis6054.t1	sp|Q9H4M7|PKHA4_HUMAN	Pleckstrin homology domain-containing family A member 4 OS=Homo sapiens GN=PLEKHA4 PE=1 SV=2
3	adi_v1.08922	Spis8285 Spis5112 Spis24634	sp|Q16832|DDR2_HUMAN	Discoidin domain-containing receptor 2 OS=Homo sapiens GN=DDR2 PE=1 SV=2
3	adi_v1.23035	Spis8891 Spis18407 Spis6686	sp|Q96JS3|PGBD1_HUMAN	PiggyBac transposable element-derived protein 1 OS=Homo sapiens GN=PGBD1 PE=1 SV=1
3	adi_v1.08317	Spis16567 Spis3559 Spis7906	tr|A7SPC6|A7SPC6_NEMVE	Predicted protein OS=Nematostella vectensis GN=v1g215351 PE=4 SV=1
3	adi_v1.09518	Spis15787 Spis6415 Spis3443	sp|Q62868|ROCK2_RAT	Rho-associated protein kinase 2 OS=Rattus norvegicus GN=Rock2 PE=1 SV=2
3	adi_v1.17015	Spis23663 Spis17905 Spis24287	tr|A7SWJ4|A7SWJ4_NEMVE	Predicted protein OS=Nematostella vectensis GN=v1g218586 PE=4 SV=1
3	adi_v1.07054	Spis7529 Spis4022 Spis24553	tr|W7TCU2|W7TCU2_9STRA	Phosphoesterase pa-phosphatase related protein OS=Nannochloropsis gaditana GN=Naga_100234g7 PE=4 SV=1
3	adi_v1.01765	Spis24143 Spis18361.t2 Spis24429
3	adi_v1.15835	Spis16686 Spis13379 Spis13440	sp|Q6AZB8|HARB1_DANRE	Putative nuclease HARBI1 OS=Danio rerio GN=harbi1 PE=2 SV=1
3	adi_v1.10947	Spis15096 Spis15097 Spis9173
3	adi_v1.15748	Spis20494 Spis17570 Spis16958	tr|C3YZ71|C3YZ71_BRAFL	Putative uncharacterized protein OS=Branchiostoma floridae GN=BRAFLDRAFT_82912 PE=4 SV=1
3	adi_v1.19165	Spis1128 Spis1183 Spis1129	sp|O60462|NRP2_HUMAN	Neuropilin-2 OS=Homo sapiens GN=NRP2 PE=1 SV=2
3	adi_v1.06140	Spis23024 Spis23848 Spis11301	sp|Q5IS61|OPCM_PANTR	Opioid-binding protein/cell adhesion molecule OS=Pan troglodytes GN=OPCML PE=2 SV=1
3	adi_v1.21494	Spis6680 Spis18951 Spis6677	sp|Q5GIG6|TNI3K_MOUSE	Serine/threonine-protein kinase TNNI3K OS=Mus musculus GN=Tnni3k PE=2 SV=4
3	adi_v1.05003	Spis4815 Spis4814 Spis4809	sp|Q6NZL8|SCUB1_MOUSE	Signal peptide, CUB and EGF-like domain-containing protein 1 OS=Mus musculus GN=Scube1 PE=2 SV=2
3	adi_v1.16839	Spis5449 Spis21679 Spis2053	tr|W4ZH24|W4ZH24_STRPU	Uncharacterized protein OS=Strongylocentrotus purpuratus GN=Sp-PppL_286 PE=4 SV=1
3	adi_v1.20195	Spis18308 Spis20806 Spis20558	tr|J9KE05|J9KE05_ACYPI	Uncharacterized protein OS=Acyrthosiphon pisum GN=LOC100160381 PE=4 SV=2
3	adi_v1.18852	Spis23285 Spis12759 Spis504	tr|W4Y2R6|W4Y2R6_STRPU	Uncharacterized protein OS=Strongylocentrotus purpuratus GN=Sp-PolppL_86 PE=4 SV=1
3	adi_v1.07928	Spis20804 Spis420 Spis4502	tr|G3MQG1|G3MQG1_9ACAR	Putative uncharacterized protein OS=Amblyomma maculatum PE=2 SV=1
3	adi_v1.12937	Spis17455 Spis25253 Spis17454	sp|Q6DG99|KCTD6_DANRE	BTB/POZ domain-containing protein KCTD6 OS=Danio rerio GN=kctd6 PE=2 SV=1
3	adi_v1.16310	Spis11702 Spis11700 Spis20555
3	adi_v1.10522	Spis5016 Spis12538 Spis17067	gi|156397376|ref|XP_001637867.1|	predicted protein [Nematostella vectensis] >gi|156224983|gb|EDO45804.1| predicted protein [Nematostella vectensis]
3	adi_v1.01567	Spis4276 Spis9973 Spis17969	sp|Q8N7A1|KLDC1_HUMAN	Kelch domain-containing protein 1 OS=Homo sapiens GN=KLHDC1 PE=2 SV=2
A. digitifera
No. of genes in ortholog group	Gene ID S. pistillata	Gene IDs A. digitifera	Hit Accession A. digitifera	Hit description A. digitifera
55	Spis6447	adi_v1.16621 adi_v1.07139 adi_v1.03425 adi_v1.23951 adi_v1.08809 adi_v1.14727 adi_v1.04678 adi_v1.15689 adi_v1.21260 adi_v1.04677 adi_v1.22843 adi_v1.05849 adi_v1.22243 adi_v1.21706 adi_v1.16795 adi_v1.08004 adi_v1.00291 adi_v1.16562 adi_v1.00885 adi_v1.08528 adi_v1.08730 adi_v1.16040 adi_v1.07576 adi_v1.04037 adi_v1.22719 adi_v1.24145 adi_v1.21109 adi_v1.18442 adi_v1.14318 adi_v1.00429 adi_v1.16…	sp|Q7RTR2|NLRC3_HUMAN	Protein NLRC3 OS=Homo sapiens GN=NLRC3 PE=2 SV=2
30	Spis20381	adi_v1.00096 adi_v1.24530 adi_v1.13383 adi_v1.23632 adi_v1.13334 adi_v1.11788 adi_v1.21478 adi_v1.21423 adi_v1.03015 adi_v1.08659 adi_v1.00637 adi_v1.19429 adi_v1.00246 adi_v1.17367 adi_v1.04438 adi_v1.06296 adi_v1.13101 adi_v1.23980 adi_v1.23848 adi_v1.00381 adi_v1.03904 adi_v1.00247 adi_v1.14445 adi_v1.23558 adi_v1.09058 adi_v1.02704 adi_v1.04539 adi_v1.17569 adi_v1.18746 adi_v1.13333	sp|B1VEI4|MSHA_CORU7	D-inositol 3-phosphate glycosyltransferase OS=Corynebacterium urealyticum (strain ATCC 43042 / DSM 7109) GN=mshA PE=3 SV=1
28	Spis19999	adi_v1.15426 adi_v1.14093 adi_v1.03963 adi_v1.14495 adi_v1.15834 adi_v1.18868 adi_v1.08955 adi_v1.19826 adi_v1.02732 adi_v1.19750 adi_v1.03625 adi_v1.18363 adi_v1.12233 adi_v1.24470 adi_v1.20815 adi_v1.07778 adi_v1.16186 adi_v1.20000 adi_v1.19297 adi_v1.04420 adi_v1.17345 adi_v1.21063 adi_v1.04256 adi_v1.21090 adi_v1.20044 adi_v1.12951 adi_v1.04309 adi_v1.03798	tr|I1EW57|I1EW57_AMPQE	Uncharacterized protein OS=Amphimedon queenslandica PE=4 SV=1
18	Spis23108	adi_v1.09901 adi_v1.19553 adi_v1.17535 adi_v1.22602 adi_v1.18832 adi_v1.24402 adi_v1.03644 adi_v1.22844 adi_v1.17565 adi_v1.00489 adi_v1.23303 adi_v1.18400 adi_v1.22261 adi_v1.11868 adi_v1.21006 adi_v1.02003 adi_v1.21026 adi_v1.02988	sp|Q86Y13|DZIP3_HUMAN	E3 ubiquitin-protein ligase DZIP3 OS=Homo sapiens GN=DZIP3 PE=1 SV=2
16	Spis12613	adi_v1.13980 adi_v1.19236 adi_v1.23379 adi_v1.19964 adi_v1.15429 adi_v1.23356 adi_v1.13437 adi_v1.13981 adi_v1.19963 adi_v1.00501 adi_v1.03153 adi_v1.01299 adi_v1.13979 adi_v1.03155 adi_v1.03152 adi_v1.17329	sp|Q86Y13|DZIP3_HUMAN	E3 ubiquitin-protein ligase DZIP3 OS=Homo sapiens GN=DZIP3 PE=1 SV=2
15	Spis24511	adi_v1.10317 adi_v1.10315 adi_v1.21898 adi_v1.04014 adi_v1.21897 adi_v1.17699 adi_v1.12773 adi_v1.21273 adi_v1.08877 adi_v1.12818 adi_v1.21896 adi_v1.12772 adi_v1.10316 adi_v1.04013 adi_v1.24492	sp|Q05090|KLC_STRPU	Kinesin light chain OS=Strongylocentrotus purpuratus PE=2 SV=1
13	Spis19194	adi_v1.02794 adi_v1.08926 adi_v1.03016 adi_v1.23847 adi_v1.00481 adi_v1.04423 adi_v1.00483 adi_v1.00356 adi_v1.00411 adi_v1.10166 adi_v1.09607 adi_v1.13332 adi_v1.19599	sp|Q8MVR1|GBPC_DICDI	Cyclic GMP-binding protein C OS=Dictyostelium discoideum GN=gbpC PE=1 SV=1
13	Spis22467	adi_v1.04090 adi_v1.15199 adi_v1.05898 adi_v1.21198 adi_v1.21836 adi_v1.08084 adi_v1.08701 adi_v1.18328 adi_v1.24657 adi_v1.17602 adi_v1.14176 adi_v1.17077 adi_v1.21079	tr|A7SPE5|A7SPE5_NEMVE	Predicted protein OS=Nematostella vectensis GN=v1g215379 PE=4 SV=1
12	Spis14682	adi_v1.18596 adi_v1.21787 adi_v1.19474 adi_v1.23901 adi_v1.21786 adi_v1.07621 adi_v1.07904 adi_v1.06532 adi_v1.18543 adi_v1.07147 adi_v1.21387 adi_v1.16841	tr|B3SCD0|B3SCD0_TRIAD	Expressed protein OS=Trichoplax adhaerens GN=TRIADDRAFT_64393 PE=4 SV=1
10	Spis16888	adi_v1.07283 adi_v1.21738 adi_v1.15531 adi_v1.04165 adi_v1.10660 adi_v1.07282 adi_v1.21739 adi_v1.02743 adi_v1.07124 adi_v1.15561	gi|405969790|gb|EKC34741.1|	hypothetical protein CGI_10021723 [Crassostrea gigas]
9	Spis20087	adi_v1.23317 adi_v1.01120 adi_v1.08636 adi_v1.01392 adi_v1.01391 adi_v1.01389 adi_v1.01390 adi_v1.23316 adi_v1.08638
9	Spis20616	adi_v1.24314 adi_v1.08057 adi_v1.10828 adi_v1.17212 adi_v1.17123 adi_v1.20926 adi_v1.04833 adi_v1.16315 adi_v1.01342	tr|A7RN40|A7RN40_NEMVE	Predicted protein OS=Nematostella vectensis GN=v1g239513 PE=4 SV=1
8	Spis19727	adi_v1.06417 adi_v1.23510 adi_v1.03149 adi_v1.13489 adi_v1.09848 adi_v1.19979 adi_v1.23490 adi_v1.08412	sp|Q80XJ3|TTC28_MOUSE	Tetratricopeptide repeat protein 28 OS=Mus musculus GN=Ttc28 PE=2 SV=3
8	Spis10202	adi_v1.12501 adi_v1.16147 adi_v1.12502 adi_v1.21718 adi_v1.11781 adi_v1.04304 adi_v1.10160 adi_v1.24590	sp|P18503|CAS4_EPHMU	Short-chain collagen C4 (Fragment) OS=Ephydatia muelleri PE=2 SV=1
8	Spis16847	adi_v1.01271 adi_v1.14182 adi_v1.01588 adi_v1.01272 adi_v1.19922 adi_v1.13494 adi_v1.00884 adi_v1.00102	tr|C3ZKC1|C3ZKC1_BRAFL	Putative uncharacterized protein OS=Branchiostoma floridae GN=BRAFLDRAFT_69438 PE=4 SV=1
8	Spis18457	adi_v1.23502 adi_v1.05899 adi_v1.00322 adi_v1.06963 adi_v1.05211 adi_v1.04635 adi_v1.09760 adi_v1.24548
8	Spis1311	adi_v1.20551 adi_v1.00817 adi_v1.00818 adi_v1.04862 adi_v1.10962 adi_v1.17260 adi_v1.10651 adi_v1.24718	sp|Q60431|CASP3_MESAU	Caspase-3 OS=Mesocricetus auratus GN=CASP3 PE=2 SV=1
7	Spis20411	adi_v1.04900 adi_v1.23948 adi_v1.21986 adi_v1.07982 adi_v1.08171 adi_v1.17994 adi_v1.17524	sp|P46023|GR101_LYMST	G-protein coupled receptor GRL101 OS=Lymnaea stagnalis PE=2 SV=1
7	Spis19939	adi_v1.00537 adi_v1.00538 adi_v1.04457 adi_v1.11567 adi_v1.00539 adi_v1.15956 adi_v1.22005	gi|585689348|ref|XP_006820852.1|	PREDICTED: membrane-spanning 4-domains subfamily A member 8-like isoform X1 [Saccoglossus kowalevskii] >gi|585689352|ref|XP_006820853.1| PREDICTED: membrane-spanning 4-domains subfamily A member 8-like isoform X2 [Saccoglossus kowalevskii]
6	Spis6479	adi_v1.02283 adi_v1.21904 adi_v1.22391 adi_v1.02285 adi_v1.06848 adi_v1.08282	sp|O15439|MRP4_HUMAN	Multidrug resistance-associated protein 4 OS=Homo sapiens GN=ABCC4 PE=1 SV=3
6	Spis18253	adi_v1.08366 adi_v1.08367 adi_v1.13556 adi_v1.24135 adi_v1.21466 adi_v1.13555	sp|Q8K430|KLH17_RAT	Kelch-like protein 17 OS=Rattus norvegicus GN=Klhl17 PE=1 SV=1
6	Spis2803	adi_v1.19537 adi_v1.24394 adi_v1.06439 adi_v1.02958 adi_v1.18043 adi_v1.08717	sp|Q9UGM3|DMBT1_HUMAN	Deleted in malignant brain tumors 1 protein OS=Homo sapiens GN=DMBT1 PE=1 SV=2
6	Spis9378	adi_v1.01084 adi_v1.04721 adi_v1.07608 adi_v1.04720 adi_v1.21902 adi_v1.01083	sp|P57306|MTNN_BUCAI	5'-methylthioadenosine/S-adenosylhomocysteine nucleosidase OS=Buchnera aphidicola subsp. Acyrthosiphon pisum (strain APS) GN=mtnN PE=3 SV=1
6	Spis19437	adi_v1.07520 adi_v1.21212 adi_v1.07519 adi_v1.24134 adi_v1.07518 adi_v1.07517	sp|Q9U6Y6|GFPL_ANEMA	GFP-like fluorescent chromoprotein amFP486 OS=Anemonia manjano PE=1 SV=1
6	Spis23168	adi_v1.08336 adi_v1.08172 adi_v1.21292 adi_v1.23662 adi_v1.21351 adi_v1.23694	gi|260803892|ref|XP_002596823.1|	hypothetical protein BRAFLDRAFT_129093 [Branchiostoma floridae] >gi|229282083|gb|EEN52835.1| hypothetical protein BRAFLDRAFT_129093 [Branchiostoma floridae]
6	Spis1216	adi_v1.02127 adi_v1.13200 adi_v1.17948 adi_v1.13727 adi_v1.01538 adi_v1.09591	sp|Q7Z408|CSMD2_HUMAN	CUB and sushi domain-containing protein 2 OS=Homo sapiens GN=CSMD2 PE=1 SV=2
6	Spis24274	adi_v1.00123 adi_v1.23642 adi_v1.00122 adi_v1.19046 adi_v1.20389 adi_v1.00124
6	Spis23665	adi_v1.01128 adi_v1.21093 adi_v1.07946 adi_v1.15194 adi_v1.23762 adi_v1.13175	sp|Q96RW7|HMCN1_HUMAN	Hemicentin-1 OS=Homo sapiens GN=HMCN1 PE=1 SV=2
6	Spis16980	adi_v1.20795 adi_v1.15727 adi_v1.12655 adi_v1.20149 adi_v1.15729 adi_v1.20792
6	Spis13257	adi_v1.20323 adi_v1.06761 adi_v1.07831 adi_v1.09840 adi_v1.08076 adi_v1.08077	sp|Q8WPD0|LECG_PATPE	Alpha-N-acetylgalactosamine-specific lectin OS=Patiria pectinifera PE=1 SV=1
6	Spis5337	adi_v1.05943 adi_v1.11657 adi_v1.15849 adi_v1.17206 adi_v1.00110 adi_v1.11656	sp|Q6MG82|PRRT1_RAT	Proline-rich transmembrane protein 1 OS=Rattus norvegicus GN=Prrt1 PE=1 SV=2
6	Spis21753	adi_v1.24123 adi_v1.07439 adi_v1.18594 adi_v1.21130 adi_v1.07441 adi_v1.21129
5	Spis8053	adi_v1.06411 adi_v1.08746 adi_v1.19862 adi_v1.19864 adi_v1.06412	sp|Q9ULJ7|ANR50_HUMAN	Ankyrin repeat domain-containing protein 50 OS=Homo sapiens GN=ANKRD50 PE=1 SV=4
5	Spis21159	adi_v1.15351 adi_v1.07611 adi_v1.08053 adi_v1.07612 adi_v1.02795	sp|Q8MVR1|GBPC_DICDI	Cyclic GMP-binding protein C OS=Dictyostelium discoideum GN=gbpC PE=1 SV=1
5	Spis14710	adi_v1.18378 adi_v1.11492 adi_v1.00484 adi_v1.12531 adi_v1.12624	sp|Q55E58|PATS1_DICDI	Probable serine/threonine-protein kinase pats1 OS=Dictyostelium discoideum GN=pats1 PE=3 SV=1
5	Spis21411	adi_v1.10161 adi_v1.00500 adi_v1.10165 adi_v1.10163 adi_v1.10159	gi|260802388|ref|XP_002596074.1|	hypothetical protein BRAFLDRAFT_66195 [Branchiostoma floridae] >gi|229281328|gb|EEN52086.1| hypothetical protein BRAFLDRAFT_66195 [Branchiostoma floridae]
5	Spis2969	adi_v1.12742 adi_v1.12741 adi_v1.12743 adi_v1.00269 adi_v1.22266	sp|Q11126|FUT3_BOVIN	Galactoside 3(4)-L-fucosyltransferase OS=Bos taurus GN=FUT3 PE=2 SV=2
5	Spis14221	adi_v1.16570 adi_v1.08991 adi_v1.22498 adi_v1.16950 adi_v1.03567	tr|I0GTZ7|I0GTZ7_SELRL	Uncharacterized protein OS=Selenomonas ruminantium subsp. lactilytica (strain NBRC 103574 / TAM6421) GN=SELR_25260 PE=4 SV=1
5	Spis16366	adi_v1.19088 adi_v1.01304 adi_v1.01303 adi_v1.01305 adi_v1.19089	sp|P50293|ARY2_MESAU	Arylamine N-acetyltransferase 2 OS=Mesocricetus auratus GN=NAT2 PE=2 SV=1
5	Spis14082	adi_v1.13041 adi_v1.18867 adi_v1.11328 adi_v1.10767 adi_v1.19646	sp|P9WMV9|CHOD_MYCTU	Cholesterol oxidase OS=Mycobacterium tuberculosis (strain ATCC 25618 / H37Rv) GN=choD PE=1 SV=1
5	Spis7436	adi_v1.09419 adi_v1.24319 adi_v1.07154 adi_v1.09420 adi_v1.24397	sp|Q64604|PTPRF_RAT	Receptor-type tyrosine-protein phosphatase F OS=Rattus norvegicus GN=Ptprf PE=2 SV=1
5	Spis21511	adi_v1.01269 adi_v1.00036 adi_v1.06509 adi_v1.20347 adi_v1.04574	sp|Q91ZV3|DCBD2_MOUSE	Discoidin, CUB and LCCL domain-containing protein 2 OS=Mus musculus GN=Dcbld2 PE=2 SV=1
5	Spis6603	adi_v1.03757 adi_v1.23416 adi_v1.06591 adi_v1.15674 adi_v1.03758	sp|Q91ZV7|PLDX1_MOUSE	Plexin domain-containing protein 1 OS=Mus musculus GN=Plxdc1 PE=1 SV=2
5	Spis22920	adi_v1.03570 adi_v1.05053 adi_v1.23495 adi_v1.00360 adi_v1.15947	sp|Q66KD5|ING3_XENTR	Inhibitor of growth protein 3 OS=Xenopus tropicalis GN=ing3 PE=2 SV=1
[truncated: 123 more rows]

## Sheet: Dataset S8
Dataset S8. Summary table for best hit of each S. pistillata gene model vs. SwissProt/TrEMBL/nr. 25,769 genes in total; of which 17,506 have hits to Swiss-Prot, 3,940 to TrEMBL, and 1,466 to nr. 2,857 have no hits to all three databases. E-value cutoff set at 1e-5; Swiss-Prot and TrEMBL hits have at least one GO term assigned to them.
[truncated: 25,770 more rows]

[truncated: 1 more sheets: Dataset S9]
